# Supplementary material for: Early Stimulation and Nutrition: The Impacts of a Scalable Intervention
Source: J Eur Econ Assoc. 2022 Jan 28;20(4):1395–432. doi: 10.1093/jeea/jvac005 (PMC9372035; doi:10.1093/jeea/jvac005)
Supplement: jvac005_Attanasio_etal_Replication-Data-Code [file jvac005_attanasio_etal_replication-data-code.zip]

Archive with 391 entries (334 files):
- replication-data-code/
- replication-data-code/.DS_Store
- __MACOSX/
- __MACOSX/replication-data-code/
- __MACOSX/replication-data-code/._.DS_Store
- replication-data-code/ado-files/
- replication-data-code/ado-files/clchi2_modified.ado
- __MACOSX/replication-data-code/ado-files/
- __MACOSX/replication-data-code/ado-files/._clchi2_modified.ado
- replication-data-code/ado-files/equivalence.ado
- __MACOSX/replication-data-code/ado-files/._equivalence.ado
- replication-data-code/ado-files/equivalence_rw.ado
- __MACOSX/replication-data-code/ado-files/._equivalence_rw.ado
- replication-data-code/ado-files/fadeout2.ado
- __MACOSX/replication-data-code/ado-files/._fadeout2.ado
- replication-data-code/ado-files/het_ols.ado
- __MACOSX/replication-data-code/ado-files/._het_ols.ado
- replication-data-code/ado-files/Label_en.do
- __MACOSX/replication-data-code/ado-files/._Label_en.do
- replication-data-code/ado-files/romwolf twostep.do
- __MACOSX/replication-data-code/ado-files/._romwolf twostep.do
- replication-data-code/ado-files/table_bmj.ado
- __MACOSX/replication-data-code/ado-files/._table_bmj.ado
- __MACOSX/replication-data-code/._ado-files
- replication-data-code/data-clean/
- replication-data-code/data-clean/baseline-characteristics.dta
- __MACOSX/replication-data-code/data-clean/
- __MACOSX/replication-data-code/data-clean/._baseline-characteristics.dta
- replication-data-code/data-clean/baseline-fami-characteristics.dta
- __MACOSX/replication-data-code/data-clean/._baseline-fami-characteristics.dta
- replication-data-code/data-clean/compliance-analysis.dta
- __MACOSX/replication-data-code/data-clean/._compliance-analysis.dta
- replication-data-code/data-clean/duration-analysis.dta
- __MACOSX/replication-data-code/data-clean/._duration-analysis.dta
- replication-data-code/data-clean/estimation-data.dta
- __MACOSX/replication-data-code/data-clean/._estimation-data.dta
- __MACOSX/replication-data-code/._data-clean
- replication-data-code/do-files/
- replication-data-code/do-files/0-master.do
- __MACOSX/replication-data-code/do-files/
- __MACOSX/replication-data-code/do-files/._0-master.do
- replication-data-code/do-files/figure-1.do
- __MACOSX/replication-data-code/do-files/._figure-1.do
- replication-data-code/do-files/figure-f1.do
- __MACOSX/replication-data-code/do-files/._figure-f1.do
- replication-data-code/do-files/table-10.do
- __MACOSX/replication-data-code/do-files/._table-10.do
- replication-data-code/do-files/table-2.do
- __MACOSX/replication-data-code/do-files/._table-2.do
- replication-data-code/do-files/table-3.do
- __MACOSX/replication-data-code/do-files/._table-3.do
- replication-data-code/do-files/table-4.do
- __MACOSX/replication-data-code/do-files/._table-4.do
- replication-data-code/do-files/table-5.do
- __MACOSX/replication-data-code/do-files/._table-5.do
- replication-data-code/do-files/table-6.do
- __MACOSX/replication-data-code/do-files/._table-6.do
- replication-data-code/do-files/table-7.do
- __MACOSX/replication-data-code/do-files/._table-7.do
- replication-data-code/do-files/table-8.do
- __MACOSX/replication-data-code/do-files/._table-8.do
- replication-data-code/do-files/table-9.do
- __MACOSX/replication-data-code/do-files/._table-9.do
- replication-data-code/do-files/table-d1.do
- __MACOSX/replication-data-code/do-files/._table-d1.do
- replication-data-code/do-files/table-e1.do
- __MACOSX/replication-data-code/do-files/._table-e1.do
- replication-data-code/do-files/table-f1.do
- __MACOSX/replication-data-code/do-files/._table-f1.do
- replication-data-code/do-files/table-f2.do
- __MACOSX/replication-data-code/do-files/._table-f2.do
- replication-data-code/do-files/table-f3.do
- __MACOSX/replication-data-code/do-files/._table-f3.do
- replication-data-code/do-files/table-f4.do
- __MACOSX/replication-data-code/do-files/._table-f4.do
- replication-data-code/do-files/table-g1.do
- __MACOSX/replication-data-code/do-files/._table-g1.do
- __MACOSX/replication-data-code/._do-files
- replication-data-code/output/
- replication-data-code/output/figure-1/
- replication-data-code/output/figure-1/Dataset_for_AD_test.csv
- __MACOSX/replication-data-code/output/
- __MACOSX/replication-data-code/output/figure-1/
- __MACOSX/replication-data-code/output/figure-1/._Dataset_for_AD_test.csv
- replication-data-code/output/figure-1/figure-1.log
- __MACOSX/replication-data-code/output/figure-1/._figure-1.log
- replication-data-code/output/figure-1/Figure_Distrib_of_conditional_outcomes_1.png
- __MACOSX/replication-data-code/output/figure-1/._Figure_Distrib_of_conditional_outcomes_1.png
- replication-data-code/output/figure-1/Figure_Distrib_of_conditional_outcomes_2.png
- __MACOSX/replication-data-code/output/figure-1/._Figure_Distrib_of_conditional_outcomes_2.png
- replication-data-code/output/figure-1/Figure_Distrib_of_conditional_outcomes_3.png
- __MACOSX/replication-data-code/output/figure-1/._Figure_Distrib_of_conditional_outcomes_3.png
- __MACOSX/replication-data-code/output/._figure-1
- replication-data-code/output/figure-f1/
- replication-data-code/output/figure-f1/figure-f1.log
- __MACOSX/replication-data-code/output/figure-f1/
- __MACOSX/replication-data-code/output/figure-f1/._figure-f1.log
- replication-data-code/output/figure-f1/figure_f1_a.png
- __MACOSX/replication-data-code/output/figure-f1/._figure_f1_a.png
- replication-data-code/output/figure-f1/figure_f1_b.png
- __MACOSX/replication-data-code/output/figure-f1/._figure_f1_b.png
- replication-data-code/output/figure-f1/figure_f1_c.png
- __MACOSX/replication-data-code/output/figure-f1/._figure_f1_c.png
- replication-data-code/output/figure-f1/figure_f1_d.png
- __MACOSX/replication-data-code/output/figure-f1/._figure_f1_d.png
- __MACOSX/replication-data-code/output/._figure-f1
- replication-data-code/output/table-10/
- replication-data-code/output/table-10/Prod_fun.doc
- __MACOSX/replication-data-code/output/table-10/
- __MACOSX/replication-data-code/output/table-10/._Prod_fun.doc
- replication-data-code/output/table-10/table-10.log
- __MACOSX/replication-data-code/output/table-10/._table-10.log
- __MACOSX/replication-data-code/output/._table-10
- replication-data-code/output/table-2/
- replication-data-code/output/table-2/intermediates.doc
- __MACOSX/replication-data-code/output/table-2/
- __MACOSX/replication-data-code/output/table-2/._intermediates.doc
- replication-data-code/output/table-2/intermediates_miss.xls
- __MACOSX/replication-data-code/output/table-2/._intermediates_miss.xls
- replication-data-code/output/table-2/sociodemographic.doc
- __MACOSX/replication-data-code/output/table-2/._sociodemographic.doc
- replication-data-code/output/table-2/sociodemographic_miss.xls
- __MACOSX/replication-data-code/output/table-2/._sociodemographic_miss.xls
- replication-data-code/output/table-2/table-2.log
- __MACOSX/replication-data-code/output/table-2/._table-2.log
- __MACOSX/replication-data-code/output/._table-2
- replication-data-code/output/table-3/
- replication-data-code/output/table-3/nutricion.doc
- __MACOSX/replication-data-code/output/table-3/
- __MACOSX/replication-data-code/output/table-3/._nutricion.doc
- replication-data-code/output/table-3/nutricion_miss.xls
- __MACOSX/replication-data-code/output/table-3/._nutricion_miss.xls
- replication-data-code/output/table-3/table-3.log
- __MACOSX/replication-data-code/output/table-3/._table-3.log
- __MACOSX/replication-data-code/output/._table-3
- replication-data-code/output/table-4/
- replication-data-code/output/table-4/dev_outcome_control.doc
- __MACOSX/replication-data-code/output/table-4/
- __MACOSX/replication-data-code/output/table-4/._dev_outcome_control.doc
- replication-data-code/output/table-4/table-4.log
- __MACOSX/replication-data-code/output/table-4/._table-4.log
- __MACOSX/replication-data-code/output/._table-4
- replication-data-code/output/table-5/
- replication-data-code/output/table-5/itt.doc
- __MACOSX/replication-data-code/output/table-5/
- __MACOSX/replication-data-code/output/table-5/._itt.doc
- replication-data-code/output/table-5/RW/
- replication-data-code/output/table-5/RW/Null T ASQ OLS.dta
- __MACOSX/replication-data-code/output/table-5/RW/
- __MACOSX/replication-data-code/output/table-5/RW/._Null T ASQ OLS.dta
- replication-data-code/output/table-5/RW/Null T Bayley OLS.dta
- __MACOSX/replication-data-code/output/table-5/RW/._Null T Bayley OLS.dta
- replication-data-code/output/table-5/RW/Null T NutInt OLS.dta
- __MACOSX/replication-data-code/output/table-5/RW/._Null T NutInt OLS.dta
- replication-data-code/output/table-5/RW/Null Ts OLS.dta
- __MACOSX/replication-data-code/output/table-5/RW/._Null Ts OLS.dta
- replication-data-code/output/table-5/RW/Or T ASQ OLS.dta
- __MACOSX/replication-data-code/output/table-5/RW/._Or T ASQ OLS.dta
- replication-data-code/output/table-5/RW/Or T Bayley OLS.dta
- __MACOSX/replication-data-code/output/table-5/RW/._Or T Bayley OLS.dta
- replication-data-code/output/table-5/RW/Or T NutInt OLS.dta
- __MACOSX/replication-data-code/output/table-5/RW/._Or T NutInt OLS.dta
- replication-data-code/output/table-5/RW/Or Ts OLS.dta
- __MACOSX/replication-data-code/output/table-5/RW/._Or Ts OLS.dta
- __MACOSX/replication-data-code/output/table-5/._RW
- replication-data-code/output/table-5/table-5.log
- __MACOSX/replication-data-code/output/table-5/._table-5.log
- replication-data-code/output/table-5/TD-ASQSE OLS.doc
- __MACOSX/replication-data-code/output/table-5/._TD-ASQSE OLS.doc
- replication-data-code/output/table-5/TD-Bayley OLS.doc
- __MACOSX/replication-data-code/output/table-5/._TD-Bayley OLS.doc
- replication-data-code/output/table-5/TD-Nutrition OLS.doc
- __MACOSX/replication-data-code/output/table-5/._TD-Nutrition OLS.doc
- __MACOSX/replication-data-code/output/._table-5
- replication-data-code/output/table-6/
- replication-data-code/output/table-6/_Table_Potential_Dosage_on_cognition.doc
- __MACOSX/replication-data-code/output/table-6/
- __MACOSX/replication-data-code/output/table-6/.__Table_Potential_Dosage_on_cognition.doc
- replication-data-code/output/table-6/_Table_Potential_Dosage_on_cognition.log
- __MACOSX/replication-data-code/output/table-6/.__Table_Potential_Dosage_on_cognition.log
- replication-data-code/output/table-6/_Table_Potential_Dosage_on_cognition.pdf
- __MACOSX/replication-data-code/output/table-6/.__Table_Potential_Dosage_on_cognition.pdf
- replication-data-code/output/table-6/dosage.doc
- __MACOSX/replication-data-code/output/table-6/._dosage.doc
- replication-data-code/output/table-6/table-6.log
- __MACOSX/replication-data-code/output/table-6/._table-6.log
- __MACOSX/replication-data-code/output/._table-6
- replication-data-code/output/table-7/
- replication-data-code/output/table-7/height_heterog.doc
- __MACOSX/replication-data-code/output/table-7/
- __MACOSX/replication-data-code/output/table-7/._height_heterog.doc
- replication-data-code/output/table-7/RW/
- replication-data-code/output/table-7/RW/Null T Height OLS.dta
- __MACOSX/replication-data-code/output/table-7/RW/
- __MACOSX/replication-data-code/output/table-7/RW/._Null T Height OLS.dta
- replication-data-code/output/table-7/RW/Null Ts OLS.dta
- __MACOSX/replication-data-code/output/table-7/RW/._Null Ts OLS.dta
- replication-data-code/output/table-7/RW/Or T Height OLS.dta
- __MACOSX/replication-data-code/output/table-7/RW/._Or T Height OLS.dta
- replication-data-code/output/table-7/RW/Or Ts OLS.dta
- __MACOSX/replication-data-code/output/table-7/RW/._Or Ts OLS.dta
- __MACOSX/replication-data-code/output/table-7/._RW
- replication-data-code/output/table-7/table-7.log
- __MACOSX/replication-data-code/output/table-7/._table-7.log
- replication-data-code/output/table-7/Table7-Hetero.doc
- __MACOSX/replication-data-code/output/table-7/._Table7-Hetero.doc
- __MACOSX/replication-data-code/output/._table-7
- replication-data-code/output/table-8/
- replication-data-code/output/table-8/_Table_Het_Impact_on_cognition_HHcharacteristics.doc
- __MACOSX/replication-data-code/output/table-8/
- __MACOSX/replication-data-code/output/table-8/.__Table_Het_Impact_on_cognition_HHcharacteristics.doc
- replication-data-code/output/table-8/_Table_Het_Impact_on_cognition_HHcharacteristics.log
- __MACOSX/replication-data-code/output/table-8/.__Table_Het_Impact_on_cognition_HHcharacteristics.log
- replication-data-code/output/table-8/_Table_Het_Impact_on_cognition_HHcharacteristics.pdf
- __MACOSX/replication-data-code/output/table-8/.__Table_Het_Impact_on_cognition_HHcharacteristics.pdf
- replication-data-code/output/table-8/_Table_Het_Impact_on_cognition_HHcharacteristics_RW.doc
- __MACOSX/replication-data-code/output/table-8/.__Table_Het_Impact_on_cognition_HHcharacteristics_RW.doc
- replication-data-code/output/table-8/Bayley - EscMadre.doc
- __MACOSX/replication-data-code/output/table-8/._Bayley - EscMadre.doc
- replication-data-code/output/table-8/Bayley - Gender.doc
- __MACOSX/replication-data-code/output/table-8/._Bayley - Gender.doc
- replication-data-code/output/table-8/Bayley - Indw.doc
- __MACOSX/replication-data-code/output/table-8/._Bayley - Indw.doc
- replication-data-code/output/table-8/cog_heterog.doc
- __MACOSX/replication-data-code/output/table-8/._cog_heterog.doc
- replication-data-code/output/table-8/RW/
- replication-data-code/output/table-8/RW/Null T Gender0.dta
- __MACOSX/replication-data-code/output/table-8/RW/
- __MACOSX/replication-data-code/output/table-8/RW/._Null T Gender0.dta
- replication-data-code/output/table-8/RW/Null T Gender1.dta
- __MACOSX/replication-data-code/output/table-8/RW/._Null T Gender1.dta
- replication-data-code/output/table-8/RW/Null T GenderDiff.dta
- __MACOSX/replication-data-code/output/table-8/RW/._Null T GenderDiff.dta
- replication-data-code/output/table-8/RW/Null T Indw0.dta
- __MACOSX/replication-data-code/output/table-8/RW/._Null T Indw0.dta
- replication-data-code/output/table-8/RW/Null T Indw1.dta
- __MACOSX/replication-data-code/output/table-8/RW/._Null T Indw1.dta
- replication-data-code/output/table-8/RW/Null T IndwDiff.dta
- __MACOSX/replication-data-code/output/table-8/RW/._Null T IndwDiff.dta
- replication-data-code/output/table-8/RW/Null T MatEd0.dta
- __MACOSX/replication-data-code/output/table-8/RW/._Null T MatEd0.dta
- replication-data-code/output/table-8/RW/Null T MatEd1.dta
- __MACOSX/replication-data-code/output/table-8/RW/._Null T MatEd1.dta
- replication-data-code/output/table-8/RW/Null T MatEdDiff.dta
- __MACOSX/replication-data-code/output/table-8/RW/._Null T MatEdDiff.dta
- replication-data-code/output/table-8/RW/Null Ts.dta
- __MACOSX/replication-data-code/output/table-8/RW/._Null Ts.dta
- replication-data-code/output/table-8/RW/Or T Gender0.dta
- __MACOSX/replication-data-code/output/table-8/RW/._Or T Gender0.dta
- replication-data-code/output/table-8/RW/Or T Gender1.dta
- __MACOSX/replication-data-code/output/table-8/RW/._Or T Gender1.dta
- replication-data-code/output/table-8/RW/Or T GenderDiff.dta
- __MACOSX/replication-data-code/output/table-8/RW/._Or T GenderDiff.dta
- replication-data-code/output/table-8/RW/Or T Indw0.dta
- __MACOSX/replication-data-code/output/table-8/RW/._Or T Indw0.dta
- replication-data-code/output/table-8/RW/Or T Indw1.dta
- __MACOSX/replication-data-code/output/table-8/RW/._Or T Indw1.dta
- replication-data-code/output/table-8/RW/Or T IndwDiff.dta
- __MACOSX/replication-data-code/output/table-8/RW/._Or T IndwDiff.dta
- replication-data-code/output/table-8/RW/Or T MatEd0.dta
- __MACOSX/replication-data-code/output/table-8/RW/._Or T MatEd0.dta
- replication-data-code/output/table-8/RW/Or T MatEd1.dta
- __MACOSX/replication-data-code/output/table-8/RW/._Or T MatEd1.dta
- replication-data-code/output/table-8/RW/Or T MatEdDiff.dta
- __MACOSX/replication-data-code/output/table-8/RW/._Or T MatEdDiff.dta
- replication-data-code/output/table-8/RW/Or Ts.dta
- __MACOSX/replication-data-code/output/table-8/RW/._Or Ts.dta
- __MACOSX/replication-data-code/output/table-8/._RW
- replication-data-code/output/table-8/table-8.log
- __MACOSX/replication-data-code/output/table-8/._table-8.log
- __MACOSX/replication-data-code/output/._table-8
- replication-data-code/output/table-9/
- replication-data-code/output/table-9/_Table_Impact_on_intermediate_outcomes.doc
- __MACOSX/replication-data-code/output/table-9/
- __MACOSX/replication-data-code/output/table-9/.__Table_Impact_on_intermediate_outcomes.doc
- replication-data-code/output/table-9/_Table_Impact_on_intermediate_outcomes.log
- __MACOSX/replication-data-code/output/table-9/.__Table_Impact_on_intermediate_outcomes.log
- replication-data-code/output/table-9/_Table_Impact_on_intermediate_outcomes.pdf
- __MACOSX/replication-data-code/output/table-9/.__Table_Impact_on_intermediate_outcomes.pdf
- replication-data-code/output/table-9/_Table_Impact_on_intermediate_outcomes_RW.doc
- __MACOSX/replication-data-code/output/table-9/.__Table_Impact_on_intermediate_outcomes_RW.doc
- replication-data-code/output/table-9/Intermediate OLS.doc
- __MACOSX/replication-data-code/output/table-9/._Intermediate OLS.doc
- replication-data-code/output/table-9/itt_intermediate.doc
- __MACOSX/replication-data-code/output/table-9/._itt_intermediate.doc
- replication-data-code/output/table-9/RW/
- replication-data-code/output/table-9/RW/Null T Int OLS.dta
- __MACOSX/replication-data-code/output/table-9/RW/
- __MACOSX/replication-data-code/output/table-9/RW/._Null T Int OLS.dta
- replication-data-code/output/table-9/RW/Or T Int OLS.dta
- __MACOSX/replication-data-code/output/table-9/RW/._Or T Int OLS.dta
- __MACOSX/replication-data-code/output/table-9/._RW
- replication-data-code/output/table-9/table-9.log
- __MACOSX/replication-data-code/output/table-9/._table-9.log
- __MACOSX/replication-data-code/output/._table-9
- replication-data-code/output/table-d1/
- replication-data-code/output/table-d1/Signal_to_noise.doc
- __MACOSX/replication-data-code/output/table-d1/
- __MACOSX/replication-data-code/output/table-d1/._Signal_to_noise.doc
- replication-data-code/output/table-d1/table-d1.log
[truncated: 91 more entries]
