# Supplementary material for: Early Stimulation and Nutrition: The Impacts of a Scalable Intervention
Source: J Eur Econ Assoc. 2022 Jan 28;20(4):1395–432. doi: 10.1093/jeea/jvac005 (PMC9372035; doi:10.1093/jeea/jvac005)
Supplement: jvac005_Attanasio_etal_Replication-Data-Code [file jvac005_attanasio_etal_replication-data-code.zip › replication-data-code/ado-files/equivalence.ado]

*************************************************************
** Programa que genera Tablas de Estadísticas Descriptivas **
*************************************************************

cap program  drop equivalence
program define equivalence
syntax varlist, filename(string) tratamiento(varname) cluster(varname) [miss total]
version 13
tempvar miss

	local lb_clus : variable label `cluster'
	if "`lb_clus'"==""{
	local lb_clus = `cluster'
	}
	display "Cluster var is `lb_clus'"
	
	matrix resultados = J(1,2,.)
	matrix resultados_signif = J(1,2,0)

	local dir : pwd
	display "Actual directory is `dir'"
	quietly sum `tratamiento'
	local numobs=r(N)
	quietly sum `tratamiento' if `tratamiento'==1
	matrix resultados[1,1] = r(N)
	quietly sum `tratamiento' if `tratamiento'==0
	matrix resultados[1,2] = r(N)	
	
	sort `tratamiento'
	quietly levelsof `tratamiento', local(lev_T)
	local lb_T : value label `tratamiento'
	local num_cats_T: word count `lev_T'
	forvalues v=1/`num_cats_T'{
		local T_`v': word `v' of `lev_T'
		local lab_T_`v' : label `lb_T' `T_`v''
	}
	
	local numerofilastabla = 2
	local formatobordeh "111"
	local listadomulticol "1,4,2"
	
	
	
	*Creo un archivo nuevo
	frmttable using "`dir'/`filename'.doc", rtitles("Total Observaciones = `numobs'")  sdec(0) stat(resultados) vlines(1) coljust(lc)  ///
	ctitles("VARIABLE", "`lab_T_2'" "`lab_T_1'")  addcol("`lab_T_2' - `lab_T_1'"\ "Differencia", "p-value") ///
	multicol("1,4,2") replace ///
	annotate(resultados_signif) asymbol("*","**","***") note("*** Significance at 1%, ** Significance at 5%, * Significance at 10%", "() Standard errors in brackets", "[] Chi2 Statistic, clustered by `lb_clus'" ) 
	
	if "`miss'"!="" {
		matrix missings=J(1,5,.)
		matrix missings[1,1]=`numobs'
		quietly sum `tratamiento' if `tratamiento'==1
		local n1=r(N)
		matrix missings[1,2] = r(N)
		quietly sum `tratamiento' if `tratamiento'==0
		local n0=r(N)
		matrix missings[1,3] = r(N)
		matrix colnames missings = "Número Total Missings" "Tratamiento" "Control" "Chi2 Stat" "P-value"
	}
	
*Para cada variable: capturo el label y miro el tipo de variable
	foreach var of local varlist {
		local v_lab: variable label `var'
		if "`v_lab'"==""{
			local v_lab "`var'"
		}
		quietly {
		tab `var'
		local num_cats=`r(r)'
		if `num_cats'==2 {
			local tipo_categoria "binaria" 
			} 
			else {
				if `num_cats'>=2 & `num_cats'<4{
					local tipo_categoria "categorica"
					} 
					else {
						local tipo_categoria "continua"
						}
					}
				}
		display "Variable Actual `var'"
		display "`var': `tipo_categoria'"
		if "`total'"!="" {
			qui sum `var'
			local med = round(r(mean),.001)
			local de = round(r(sd),.001)			
			local text . Media `med', DE `de'
		}
		*si es continua
		if "`tipo_categoria'" == "continua" {

			local numerofilas = 1
			local numerofilastabla = (`numerofilastabla')+(`numerofilas')*2

			matrix resultados = J(`numerofilas',8,.)
			matrix resultados_signif = J(`numerofilas',8,0)	
	
			qui: summ `var' if `tratamiento'==1 
			matrix resultados[1,1] = r(mean)
			matrix resultados[1,2] = r(sd)
			local obsT = r(N)
			
			qui: summ `var' if `tratamiento'==0
			matrix resultados[1,3] = r(mean)
			matrix resultados[1,4] = r(sd)
			local obsC = r(N)		
			
			if r(mean)>1000 {
				local numerodecimales = "0,0,0,3"
			}
			else{
				local numerodecimales = "3"
			}

			qui: summ `var' if !missing(`tratamiento')
			local sd_datos = r(sd)
			
			
			if ( `sd_datos' != 0) {
			
				qui: reg `var' `tratamiento', cluster(`cluster')
				
				matrix resultados[1,5] = _b[`tratamiento']
				matrix resultados[1,6] = _se[`tratamiento']
				
				local pvalue = 2*(1-normal(abs(_b[`tratamiento']/_se[`tratamiento'])))
			
				matrix resultados[1,7] = `pvalue'
				matrix resultados_signif[1,7] = (`pvalue' <= 0.1)+(`pvalue' <= 0.05)+(`pvalue' <= 0.01)

			}
			local formatobordeh "`formatobordeh'01"
			
			frmttable using "`dir'/`filename'.doc", rtitles("`v_lab' n1=`obsT', n0=`obsC' `text'") sdec(`numerodecimales') stat(resultados)  substat(1) append vlines(1) hlines(`formatobordeh') coljust(lc) multicol(`listadomulticol') annotate(resultados_signif) asymbol("*","**","***")
			
		}
		
		else if "`tipo_categoria'" == "binaria" {

			local numerofilas = 1
			local numerofilastabla = (`numerofilastabla')+(`numerofilas')*2
			local numerodecimales = "3"
			
			matrix resultados = J(`numerofilas',4,.)
			matrix resultados_signif = J(`numerofilas',4,0)	
			
			qui: summ `var' if `tratamiento'==1
			matrix resultados[1,1] = r(mean)
			matrix resultados[1,2] = r(sd)
			local obsT = r(N)
			
			qui: summ `var' if `tratamiento'==0
			matrix resultados[1,3] = r(mean)
			matrix resultados[1,4] = r(sd)
			local obsC = r(N)
			
			if (`obsC'+`obsT' != 0){
			
				qui: reg `var' `tratamiento', cluster(`cluster')	
				local beta: display %12.3fc _b[`tratamiento']
				
				capture drop auxiliar
				capture encode `var', gen(auxiliar)
				capture gen auxiliar = `var'
				
				clchi2_modified `var' `tratamiento', cluster(`cluster')
				local continuar ""
				local continuar = r(agrupacionsinproblema)
			
				if (`continuar' == 0) {
				
					quietly tab auxiliar `tratamiento', chi2
					
					local chi2: display %12.3fc r(chi2)
					local chi2: display trim("`chi2'")	
	
					local pvalue: display %12.3fc r(p)
					local pvalue: display trim("`pvalue'")
					local df = 1
			
				}
				else {
			
					local chi2: display %12.3fc r(chi2_groupadjustment)
					local chi2: display trim("`chi2'")				
					
					scalar pvaluenum = r(g_pval)
					local pvalue: display %12.3fc r(g_pval)
					
					local stars: display ""
					if( pvaluenum <= 0.01 ) {
						local stars: display "***"
					}
					else if(pvaluenum <= 0.05) {
						local stars: display "**"
					}
					else if(pvaluenum <= 0.1) {
						local stars: display "*"
					}
					
					display "`stars'"
					display "`pvalue'"
							
				}
			
				
				clchi2_modified `var' `tratamiento', cluster(`cluster')
			}
			else {
			
				matrix resultados[1,2] = 0
				matrix resultados[1,4] = 0		
				
				local beta "N/A"
				local chi2 "N/A"
				local pvalue "N/A"
				local stars ""
			}

			local formatobordeh "`formatobordeh'01"	
			
			frmttable using "`dir'/`filename'.doc", rtitles("`v_lab' (%) n1=`obsT', n0=`obsC' `text'") sdec(`numerodecimales') stat(resultados)  substat(1) append vlines(1) hlstyle(s) hlines(`formatobordeh') coljust(lc) multicol(`listadomulticol') ///
			addcol(`beta',`pvalue'`stars' \ [`chi2'],"")		
			
		}
		else if "`tipo_categoria'" == "categorica" {
			
			levelsof `var', local(nivelescategorias)
			
			local numniveles: word count `nivelescategorias'
			local numerofilas = 1 + `numniveles'
				
			local mitad = 0.5*(`numerofilas')
			local filatexto1 = round(`mitad')-1
			local filatexto2 = (`filatexto1')+1
			local textoPearson = `" "" "'
			
			local filainicial = `numerofilastabla'+1	
			local listadomulticol "1,4,2;`filainicial',4,2"

			local numerofilastabla = (`numerofilastabla')+(`numerofilas')
			
			matrix resultados = J(`numerofilas',2,.)
			matrix resultados_signif = J(`numerofilas',2,0)
			
			count if !missing(`var') & `tratamiento'==1
			local obsT = r(N)
			
			count if !missing(`var') & `tratamiento'==0
			local obsC = r(N)
			
			local nombresfilas = `" "n1=`obsT', n0=`obsC'" "'
			
			gsort -`var'
			
			capture drop auxiliar
			capture encode `var', gen(auxiliar)
			capture gen auxiliar = `var'
			
			clchi2_modified auxiliar `tratamiento', cluster(`cluster')
			local continuar ""
			local continuar = r(agrupacionsinproblema)
			
			if (`continuar' == 0) {
				
				quietly tab auxiliar T, chi2
				
				local chi2: display %12.3fc r(chi2)
				local chi2: display trim("`chi2'")	

				local pvalue: display %12.3fc r(p)
				local pvalue: display trim("`pvalue'")
				local df = `numniveles' - 1

			
			}
			else {
			
				local chi2: display %12.3fc r(chi2_groupadjustment)
				local chi2: display trim("`chi2'")
				local pvalue: display %12.3fc r(g_pval)
				local pvalue: display trim("`pvalue'")
				local df = r(df)
							
			}
			
			quietly levelsof `var', local(lev_var)
			local lb_var : value label `var'
			
			forvalues k = 1(1)`numniveles' {
			
				local cat: word `k' of `lev_var'
				
				display "`cat'"
				
				qui: tab `var'
				
				preserve
					
					
					tostring `var', replace force
					
					count if !missing(`var') & `tratamiento'==1 & `var' == "`cat'"
					matrix resultados[1+`k',1] = r(N)*100 / `obsT'
				
					count if !missing(`var') & `tratamiento'==0 & `var' == "`cat'"
					matrix resultados[1+`k',2] = r(N)*100 / `obsC'
					
					
				
				restore
				if 	"`lb_var'"!=""{
					local lab_var_`k' : label `lb_var' `cat'
				}
				else {
					local lab_var_`k' = "`cat'"
				}
				local nombresfilas = `" `nombresfilas' \ "`v_lab' = `lab_var_`k'' (%)" "'
				
				local filatabla = `filainicial' + `k'
				local listadomulticol "1,4,2;`filatabla',4,2"
				
				if(`k' == `filatexto1') {
					local textoPearson = `" `textoPearson' \ "Pearson-chi2(`df')=`chi2'" "'
				}
				else if(`k' == `filatexto2') {
					local textoPearson = `" `textoPearson' \ "Pr=`pvalue' " "'			
				}
				else if(`k' != `numniveles') {
					local textoPearson = `" `textoPearson' \ "" "'		
				}
				
				local formatobordeh "`formatobordeh'0"	
				
			}
			
			local formatobordeh "`formatobordeh'1"
			
			display `" `textoPearson' "'
			frmttable using "`dir'/`filename'.doc", rtitles(`nombresfilas') sdec(1) stat(resultados)  append vlines(1) hlstyle(s) hlines(`formatobordeh') coljust(lc) multicol(`listadomulticol') ///
			addcol(`textoPearson')
		}
		
		**Ahora capturo la cantidad de missings por variable
		if "`miss'"!="" {
			cap drop `miss'
			gen `miss'=0

			if "`tipo_categoria'"=="categorica" {
			
				replace `miss'=1 if missing(`var')
				cap replace `miss'=1 if `var'==.
				cap replace `miss'=1 if `var'=="NA"

			}
			else {
			
				replace `miss'=1 if `var'==.
			}
			
			sum `miss' if `tratamiento'==1
			local miss_n1=(r(N)*r(mean))
			
			sum `miss' if `tratamiento'==0
			local miss_n0=(r(N)*r(mean))
			
			local continua "No"
			
			if `miss_n1'>1 & `miss_n0'>1 {
			local continua "Sí"
			}
			display "Missing `var' `continua'"
			
			if "`continua'"=="Sí" {
			
			clchi2_modified `miss' `tratamiento', cluster(`cluster')
				local continuar ""
				local continuar = r(agrupacionsinproblema)
			
				if (`continuar' == 0) {
				
					quietly tab `miss' `tratamiento', chi2
					
					local chi2: display %12.3fc r(chi2)
					local chi2: display trim("`chi2'")	
	
					local pvalue: display %12.3fc r(p)
					local pvalue: display trim("`pvalue'")
			
				}
				else {
			
					local chi2: display %12.3fc r(chi2_groupadjustment)
					
					local pvalue: display %12.3fc r(g_pval)
					
				}
			matrix missings=nullmat(missings) \ (`miss_n1'+`miss_n0' , `miss_n1' , `miss_n0', `chi2' , `pvalue' )

			}
			else {
			matrix missings=nullmat(missings) \ (`miss_n1'+`miss_n0', `miss_n1', `miss_n0',.,.)
			}
		}
		
	}

	**Saco la matriz de missings
	matrix rownames missings = "Total Observaciones" `varlist'
	estout m(missings) using "`dir'/`filename'_miss.xls", replace ti("Tabla de Missings")


end	
