# Supplementary material for: Early Stimulation and Nutrition: The Impacts of a Scalable Intervention
Source: J Eur Econ Assoc. 2022 Jan 28;20(4):1395–432. doi: 10.1093/jeea/jvac005 (PMC9372035; doi:10.1093/jeea/jvac005)
Supplement: jvac005_Attanasio_etal_Replication-Data-Code [file jvac005_attanasio_etal_replication-data-code.zip › replication-data-code/ado-files/equivalence_rw.ado]

*************************************************************
** Programa que genera Tablas de Estad�sticas Descriptivas **
*************************************************************

cap program drop equivalence_rw
program equivalence_rw
#delimit ;
syntax varlist(min=1 fv ts numeric) [if] [in] [pweight fweight aweight iweight],
tratamiento(varlist max=1)
filename(string)
cluster(varname)

*
;
#delimit cr
local dir : pwd

version 13

	romwolf `varlist', indepvar(`tratamiento') method(reg) cluster(`cluster') `options' 
	foreach var of local varlist {
		
		local prw_`var' = e(rw_`var')
	
	}
	local lb_clus : variable label `cluster'
	if "`lb_clus'"==""{
	local lb_clus = `cluster'
	}
	display "Cluster var is `lb_clus'"
	
	matrix resultados = J(1,2,.)
	matrix resultados_signif = J(1,2,0)

	local dir : pwd
	display "Actual directory is `dir'"
	quietly sum `tratamiento'
	local numobs=r(N)
	quietly sum `tratamiento' if `tratamiento'==1
	matrix resultados[1,1] = r(N)
	quietly sum `tratamiento' if `tratamiento'==0
	matrix resultados[1,2] = r(N)	
	
	sort `tratamiento'
	quietly levelsof `tratamiento', local(lev_T)
	local lb_T : value label `tratamiento'
	local num_cats_T: word count `lev_T'
	forvalues v=1/`num_cats_T'{
		local T_`v': word `v' of `lev_T'
		local lab_T_`v' : label `lb_T' `T_`v''
	}
	
	local numerofilastabla = 2
	local formatobordeh "111"
	local listadomulticol "1,4,2"
		
	*Creo un archivo nuevo
	frmttable using "`dir'/`filename'.doc", rtitles("Total Observaciones = `numobs'")  sdec(0) stat(resultados) vlines(1) coljust(lc)  ///
	ctitles("VARIABLE", "`lab_T_2'" "`lab_T_1'")  addcol("`lab_T_2' - `lab_T_1'"\ "Differencia", "p-value (RW)") ///
	multicol("1,4,2") replace ///
	annotate(resultados_signif) asymbol("*","**","***") note("*** Significance at 1%, ** Significance at 5%, * Significance at 10%", "() Standard errors in brackets", "[] Chi2 Statistic, clustered by `lb_clus'" ) 
	

*Para cada variable: capturo el label y miro el tipo de variable
	foreach var of local varlist {
		
		local v_lab: variable label `var'
		if "`v_lab'"==""{
			local v_lab "`var'"
		}
		quietly {
		tab `var'
		local num_cats=r(r)
		if `num_cats'==2 {
			local tipo_categoria "binaria" 
		} 
		else {
			local tipo_categoria "continua"
		}
		display "Variable Actual `var'"
		local p_valorrw = `prw_`var''
		
		*si es continua
		if "`tipo_categoria'" == "continua" {

			local numerofilas = 1
			local numerofilastabla = (`numerofilastabla')+(`numerofilas')*2

			matrix resultados = J(`numerofilas',8,.)
			matrix resultados_signif = J(`numerofilas',8,0)	
	
			qui: summ `var' if `tratamiento'==1 
			matrix resultados[1,1] = r(mean)
			matrix resultados[1,2] = r(sd)
			local obsT = r(N)
			
			qui: summ `var' if `tratamiento'==0
			matrix resultados[1,3] = r(mean)
			matrix resultados[1,4] = r(sd)
			local obsC = r(N)		
			
			if r(mean)>1000 {
				local numerodecimales = "0,0,0,3"
			}
			else{
				local numerodecimales = "3"
			}

			qui: summ `var' if !missing(`tratamiento')
			local sd_datos = r(sd)
			
			
				qui: reg `var' `tratamiento', cluster(`cluster')
				
				matrix resultados[1,5] = _b[`tratamiento']
				matrix resultados[1,6] = _se[`tratamiento']
				
				local pvalue = 2*(1-normal(abs(_b[`tratamiento']/_se[`tratamiento'])))
			
				matrix resultados[1,7] = `pvalue'
				matrix resultados_signif[1,7] = (`pvalue' <= 0.1)+(`pvalue' <= 0.05)+(`pvalue' <= 0.01)
				matrix resultados[1,8] = `p_valorrw'
				matrix resultados_signif[1,8] = (`p_valorrw' <= 0.1)+(`p_valorrw' <= 0.05)+(`p_valorrw' <= 0.01)

			local formatobordeh "`formatobordeh'01"
			
			frmttable using "`dir'/`filename'.doc", rtitles("`v_lab' n1=`obsT', n0=`obsC'") sdec(`numerodecimales') stat(resultados)  substat(1) append vlines(1) hlines(`formatobordeh') coljust(lc) multicol(`listadomulticol') annotate(resultados_signif) asymbol("*","**","***")
			
		}
		
		else if "`tipo_categoria'" == "binaria" {

			local numerofilas = 1
			local numerofilastabla = (`numerofilastabla')+(`numerofilas')*2
			local numerodecimales = "3"
			
			matrix resultados = J(`numerofilas',4,.)
			matrix resultados_signif = J(`numerofilas',4,0)	
			
			qui: summ `var' if `tratamiento'==1
			matrix resultados[1,1] = r(mean)
			matrix resultados[1,2] = r(sd)
			local obsT = r(N)
			
			qui: summ `var' if `tratamiento'==0
			matrix resultados[1,3] = r(mean)
			matrix resultados[1,4] = r(sd)
			local obsC = r(N)
			
			if (`obsC'+`obsT' != 0){
			
				qui: reg `var' `tratamiento', cluster(`cluster')	
				local beta: display %12.3fc _b[`tratamiento']
				
				capture drop auxiliar
				capture encode `var', gen(auxiliar)
				capture gen auxiliar = `var'
				
				clchi2_modified `var' `tratamiento', cluster(`cluster')
				local continuar ""
				local continuar = r(agrupacionsinproblema)
			
				if (`continuar' == 0) {
				
					quietly tab auxiliar `tratamiento', chi2
					
					local chi2: display %12.3fc r(chi2)
					local chi2: display trim("`chi2'")	
	
					local pvalue: display %12.3fc r(p)
					local pvalue: display trim("`pvalue'")
					local df = 1
			
				}
				else {
			
					local chi2: display %12.3fc r(chi2_groupadjustment)
					local chi2: display trim("`chi2'")				
					
					scalar pvaluenum = r(g_pval)
					local pvalue: display %12.3fc r(g_pval)
					
					local stars: display ""
					if( pvaluenum <= 0.01 ) {
						local stars: display "***"
					}
					else if(pvaluenum <= 0.05) {
						local stars: display "**"
					}
					else if(pvaluenum <= 0.1) {
						local stars: display "*"
					}
					scalar rwnum = `p_valorrw'
					local stars2: display ""
					if( rwnum <= 0.01 ) {
						local stars2: display "***"
					}
					else if(rwnum <= 0.05) {
						local stars2: display "**"
					}
					else if(rwnum <= 0.1) {
						local stars2: display "*"
					}					
					display "`stars'"
					display "`pvalue'"
							
				}
			
				
				clchi2_modified `var' `tratamiento', cluster(`cluster')
			}
			else {
			
				matrix resultados[1,2] = 0
				matrix resultados[1,4] = 0		
				
				local beta "N/A"
				local chi2 "N/A"
				local pvalue "N/A"
				local stars ""
			}


			local formatobordeh "`formatobordeh'01"	
			
			frmttable using "`dir'/`filename'.doc", rtitles("`v_lab' (%) n1=`obsT', n0=`obsC'") sdec(`numerodecimales') stat(resultados)  substat(1) append vlines(1) hlstyle(s) hlines(`formatobordeh') coljust(lc) multicol(`listadomulticol') ///
			addcol(`beta',`pvalue'`stars' \ [`chi2'],`p_valorrw'`stars2')		
			
		}
		}
	local p_valorrw 	
	}

end	
