# Supplementary material for: Early Stimulation and Nutrition: The Impacts of a Scalable Intervention
Source: J Eur Econ Assoc. 2022 Jan 28;20(4):1395–432. doi: 10.1093/jeea/jvac005 (PMC9372035; doi:10.1093/jeea/jvac005)
Supplement: jvac005_Attanasio_etal_Replication-Data-Code [file jvac005_attanasio_etal_replication-data-code.zip › replication-data-code/ado-files/fadeout2.ado]

********************************************************
** Programa que genera Tablas del Heckman de Exposure **
********************************************************

cap program  drop fadeout2
program define fadeout2
syntax varlist, grupo(varname) tratamiento(varname)  filename(string) [sel_vars(varlist fv) ols imr covariates(varlist fv) cluster(varname) onetail(string) blvar]
version 13


*Verifica que la opci󮠤el tipo de pvalor sea correcta

	if "`onetail'"==""	{
		
		di "Pruebas de Dos Colas"
		if "`note'" == ""{
		local note "P-value for two-tailed test"
		
		}
		else {
		
		local note `"`note', P-value for two-tailed test"'
		}
	}
	else {
		
		if "`onetail'"=="derecha"	{
		
			di "Pruebas de Cola Derecha"
			if "`note'" == ""{
			local note "P-value for right-tailed test"
			
			}
			else {
			
			local note `"`note', P-value for right-tailed test"'
			}		
		}
		else {
			
			if "`onetail'"=="izquierda"	{
			
				di "Cola Izquierda"
				if "`note'" == ""{
					local note "P-value for right-tailed test"
			
				}
				else {
				
				local note `"`note', P-value for left-tailed test"'
				}
			}
			else {
			
			di as error "option onetail() mispecified: must type 'derecha' or 'izquierda'"
			exit 111
			
			}
		}
	}

	if "`cluster'"!=""{
		local lb_clus : variable label `cluster'
		if "`lb_clus'"==""{
			local lb_clus = `cluster'
		}
		display "Cluster var is `lb_clus'"
	}
	matrix resultados = J(1,2,.)
	matrix resultados_signif = J(1,2,0)

	local dir : pwd
	display "Actual directory is `dir'"
	quietly sum `grupo'
	local numobs=r(N)
	quietly sum `grupo' if `grupo'==1
	matrix resultados[1,1] = r(N)
	quietly sum `grupo' if `grupo'==0
	matrix resultados[1,2] = r(N)	
	
	sort `grupo'
	quietly levelsof `grupo', local(lev_T)
	local lb_T : value label `grupo'
	local num_cats_T: word count `lev_T'
	forvalues v=1/`num_cats_T'{
		local T_`v': word `v' of `lev_T'
		local lab_T_`v' : label `lb_T' `T_`v''
	}
	
	local numerofilastabla = 3
	local formatobordeh "111"
	local numerodecimales = "3"
	
	if "`ols'"!="" {
	
		local notaest "OLS Estimation."
	}
	if "`imr'"!="" {
	
		local notaest "OLS Estimation correcting for selection into follow-up sample (IMR)."
	}	
	if "`sel_vars'"!="" {
	
		local notaest "ML estimation correcting for selection into follow-up sample (exclusion restriction: distance to town hall)."
	}	
	*Creo un archivo nuevo
	if "`cluster'"!=""{

		frmttable using "`dir'/`filename'.doc", rtitles("Total Observaciones = `numobs'")  vlines(1) coljust(lc) sdec(0) stat(resultados) ///
		ctitles("VARIABLE", "N `lab_T_2'" "N `lab_T_1'") replace ///
		annotate(resultados_signif) asymbol("*","**","***") ///
		note("*** Significance at 1%, ** Significance at 5%, * Significance at 10%", "`note'", "() Clustered Standard errors in brackets by `lb_clus'", `notaest') 
	
	}
	else {
		
		frmttable using "`dir'/`filename'.doc", rtitles("Total Observaciones = `numobs'")  vlines(1) coljust(lc) sdec(0) stat(resultados) ///
		ctitles("VARIABLE", "N `lab_T_2'" "N `lab_T_1'") replace ///
		annotate(resultados_signif) asymbol("*","**","***") ///
		note("*** Significance at 1%, ** Significance at 5%, * Significance at 10%", "`note'", "() Standard errors in brackets", `notaest' ) 
	
	}
	
	
*Para cada variable: capturo el label y miro el tipo de variable
	foreach var of local varlist {
		local v_lab: variable label `var'
		if "`v_lab'"==""{
			local v_lab "`var'"
		}
		
		local or_cov `covariates'
		if "`blvar'"!="" {
			capture confirm variable `var'_bl
			if !_rc {
				local covariates `covariates' `var'_bl
			}
		}
		if "`imr'"!="" {
		
			if "`sel_vars'"=="" {
				di as error "option sel_vars must be specified"
				exit 111
			}
			tempvar atricion p1 pdf cdf IMR
			qui: gen `atricion' = cond(`var'==.,0,1)
			if "`cluster'"!="" {
				
				qui: probit `atricion' `sel_vars', cluster(`cluster')
			
			}
			else {
			
				qui: probit `atricion' `sel_vars'
			
			}
			
			qui: predict `p1', xb
			qui: gen `pdf' = normalden(`p1') 
			qui: gen `cdf' = normal(`p1')
			qui: gen `IMR' = `pdf'/`cdf' 
			
			local covariates `covariates' `IMR'
		}
		display "Variable Actual `var'"
		tempvar d1 d2
		quietly {
			
			recode `grupo' (0=.), gen(`d1')
			recode `grupo' (1=.), gen(`d2')
			replace `d1' = 0 if `tratamiento' == 0
			replace `d2' = 1 if `grupo' == 0
			replace `d2' = 0 if `tratamiento' == 0
		}

			local numerofilas = 1
			local numerofilastabla = (`numerofilastabla')+(`numerofilas')*2

			matrix resultados = J(`numerofilas',4,.)
			matrix resultados_signif = J(`numerofilas',4,0)				
			
			if "`imr'"!="" | "`ols'"!="" {
				
				if "`cluster'"!=""{
					
					qui: reg `var' `d1' `covariates', cluster(`cluster')
				
				}
				else {
				
					qui: reg `var' `d1' `covariates'
				
				}								
			}
			else {

				if "`cluster'"!=""{
					
					qui: heckman `var' `d1' `covariates', sel(`sel_vars') vce(cl `cluster')  iterate(100)
				
				}
				else {
				
					qui: heckman `var' `d1' `covariates', sel(`sel_vars')  iterate(100)
				
				}
			}
			est store `var'1
			
			matrix resultados[1,1] = _b[`d1']
			matrix resultados[1,2] = _se[`d1']
			
			
			if "`onetail'"==""	{
				
				local pvalue = 2*(1-normal(abs(_b[`d1']/_se[`d1'])))

			}
			if "`onetail'"=="derecha"	{
				
				local pvalue = (1-normal(_b[`d1']/_se[`d1']))
				
			}
			if "`onetail'"=="izquierda"	{
				
				local pvalue = normal(_b[`d1']/_se[`d1'])
				
			}
		
			matrix resultados_signif[1,2] = (`pvalue' <= 0.1)+(`pvalue' <= 0.05)+(`pvalue' <= 0.01)
			
			if "`imr'"!="" | "`ols'"!="" {
				
				if "`cluster'"!=""{
					
					qui: reg `var' `d2' `covariates', cluster(`cluster')
				
				}
				else {
				
					qui: reg `var' `d2' `covariates'
				
				}								
			}
			else {
				if "`cluster'"!=""{
					
					qui: heckman `var' `d2' `covariates', sel(`sel_vars') vce(cl `cluster')  iterate(100)
				
				}
				else {
				
					qui: heckman `var' `d2' `covariates', sel(`sel_vars')  iterate(100)
				
				}
			}
			est store `var'0
			
			matrix resultados[1,3] = _b[`d2']
			matrix resultados[1,4] = _se[`d2']
			
			if "`onetail'"==""	{
				
				local pvalue = 2*(1-normal(abs(_b[`d2']/_se[`d2'])))

			}
			if "`onetail'"=="derecha"	{
				
				local pvalue = (1-normal(_b[`d2']/_se[`d2']))
				
			}
			if "`onetail'"=="izquierda"	{
				
				local pvalue = normal(_b[`d2']/_se[`d2'])
				
			}
		
			matrix resultados_signif[1,4] = (`pvalue' <= 0.1)+(`pvalue' <= 0.05)+(`pvalue' <= 0.01)
			
			if "`cluster'"!=""{	
				if "`imr'"!="" | "`ols'"!="" {
				    qui: reg `var' `d1' `covariates'
					est store `var'1
				    qui: reg `var' `d2' `covariates'
					est store `var'0
				}
				else{
				    qui: heckman `var' `d1' `covariates', sel(`sel_vars')  iterate(100)
					est store `var'1
				    qui: heckman `var' `d2' `covariates', sel(`sel_vars')  iterate(100)
					est store `var'0
				}
				qui suest `var'1 `var'0, cluster(`cluster')
			}
			else {	
				qui suest `var'1 `var'0
			}
			qui test [`var'1_mean]`d1' = [`var'0_mean]`d2'
			local chi2=string(r(chi2),"%6.3f")
			local pchi2=string(r(p),"%6.3f")
			local dif=string(resultados[1,1]-resultados[1,3],"%6.3f")

			drop `d1' `d2'
			local covariates `or_cov'
			local formatobordeh "`formatobordeh'01"
			
			mat DChi2=(`dif',`pchi2')
			mat N10=(.,.)
			est restore `var'1
			mat N10[1,1]=e(N)
			est restore `var'0
			mat N10[1,2]=e(N)
			
			frmttable using "`dir'/`filename'.doc", rtitles("`v_lab'") sdec(`numerodecimales') stat(resultados)  substat(1) append vlines(1) hlines(`formatobordeh') coljust(lc) multicol(`listadomulticol') annotate(resultados_signif) asymbol("*","**","***") note("*** Significance at 1%, ** Significance at 5%, * Significance at 10%", "`note'", "() Clustered Standard errors in brackets by `lb_clus'", `notaest',Difference between groups: `dif'. Chi2 stat: `chi2'- P-value: `pchi2')
			

}
end	
