# Supplementary material for: Early Stimulation and Nutrition: The Impacts of a Scalable Intervention
Source: J Eur Econ Assoc. 2022 Jan 28;20(4):1395–432. doi: 10.1093/jeea/jvac005 (PMC9372035; doi:10.1093/jeea/jvac005)
Supplement: jvac005_Attanasio_etal_Replication-Data-Code [file jvac005_attanasio_etal_replication-data-code.zip › replication-data-code/ado-files/het_ols.ado]

******************************************
*** Programa para Efectos Heterogeneos ***
******   Usando OLS e interacci�n   ******
******************************************


cap program  drop het_ols
program define het_ols
syntax varlist, tratamiento(varname) grupo(varname) filename(string) atricion(varname) [twosample covariates(varlist fv) cluster(varname) onetail(string) blvar]
version 13 
tempvar interaccion 

	gen `interaccion'=`tratamiento'*`grupo'


	if "`onetail'"==""	{
		
		di "Pruebas de Dos Colas"

	}
	else {
		
		if "`onetail'"=="derecha"	{
		
			di "Pruebas de Cola Derecha"
					
		}
		else {
			
			if "`onetail'"=="izquierda"	{
			
				di "Cola Izquierda"
					
			}
			else {
			
			di "ERROR"
			}
		}
	}
	
	
	if "`cluster'"!=""{
		local lb_clus : variable label `cluster'
		if "`lb_clus'"==""{
			local lb_clus = `cluster'
		}
		display "Cluster var is `lb_clus'"
	}
	matrix resultados = J(1,2,.)
	matrix resultados_signif = J(1,2,0)
	
	local dir : pwd
	display "Actual directory is `dir'"
	quietly sum `grupo' if `atricion'==0
	local numobs=r(N)
	quietly sum `grupo' if `grupo'==1 & `atricion'==0
	matrix resultados[1,1] = r(N)
	quietly sum `grupo' if `grupo'==0 & `atricion'==0
	matrix resultados[1,2] = r(N)
	
	sort `grupo'
	quietly levelsof `grupo', local(lev_T)
	local lb_T : value label `grupo'
	local num_cats_T: word count `lev_T'	
	forvalues v=1/`num_cats_T'{
		local T_`v': word `v' of `lev_T'
		local lab_T_`v' : label `lb_T' `T_`v''
	}
	local numerofilastabla = 2
	local formatobordeh "111"

	if "`twosample'"==""{
		if "`cluster'" == "" {
					
			frmttable using "`dir'/`filename'.doc", rtitles("Total Observaciones = `numobs'")  sdec(0) stat(resultados) vlines(1) coljust(lc) ctitles("VARIABLE", "`lab_T_2'" "`lab_T_1'") addcol("Diferencia") ///
			replace annotate(resultados_signif) asymbol("*","**","***") note("*** Significance at 1%, ** Significance at 5%, * Significance at 10%", "() Standard errors in brackets" ) 
		
		}
		else {
		
			frmttable using "`dir'/`filename'.doc", rtitles("Total Observaciones = `numobs'")  sdec(0) stat(resultados) vlines(1) coljust(lc) ctitles("VARIABLE", "`lab_T_2'" "`lab_T_1'") addcol("Diferencia") ///
			replace annotate(resultados_signif) asymbol("*","**","***") note("*** Significance at 1%, ** Significance at 5%, * Significance at 10%", "() Standard errors in brackets, clustered by `lb_clus'" ) 
			
		}
	}
	else {
		if "`cluster'" == "" {
					
			frmttable using "`dir'/`filename'.doc", rtitles("Total Observaciones = `numobs'")  sdec(0) stat(resultados) vlines(1) coljust(lc) ctitles("VARIABLE", "`lab_T_2'" "`lab_T_1'") addcol("Diferencia (Chi2 y pval)") ///
			replace annotate(resultados_signif) asymbol("*","**","***") note("*** Significance at 1%, ** Significance at 5%, * Significance at 10%", "() Standard errors in brackets" ) 
		
		}
		else {
		
			frmttable using "`dir'/`filename'.doc", rtitles("Total Observaciones = `numobs'")  sdec(0) stat(resultados) vlines(1) coljust(lc) ctitles("VARIABLE", "`lab_T_2'" "`lab_T_1'") addcol("Diferencia (Chi2 y pval)") ///
			replace annotate(resultados_signif) asymbol("*","**","***") note("*** Significance at 1%, ** Significance at 5%, * Significance at 10%", "() Standard errors in brackets, clustered by `lb_clus'" ) 
			
		}	
	
	}
	foreach var of local varlist {
		
		local v_lab: variable label `var'
		if "`v_lab'"==""{
			local v_lab "`var'"
		}

		display "Variable Actual `v_lab'"
			
		local numerofilas = 1
		local numerofilastabla = (`numerofilastabla') + (`numerofilas')*2

		*di "`numerofilas' y `numerofilastabla'"
		
		matrix resultados = J(`numerofilas',8,.)
		matrix resultados_signif = J(`numerofilas',8,0)	
		
		*di "crea mat `v_lab'"
		qui: summ `var' if `grupo'==1 
		local obsG1 = r(N)
		
		qui: summ `var' if `grupo'==0
		local obsG0 = r(N)

		if r(mean)>1000 {
			local numerodecimales = "0,0,0,3"
		}
		else{
			local numerodecimales = "3"
		}

		qui: summ `var' if !missing(`grupo')
		local sd_datos = r(sd)
		
		if "`blvar'" != "" {
		
		local covariates `covariates' `var'_bl
		
		}
		
		
		if ( `sd_datos' != 0) {
			
			if "`twosample'"==""{
				if "`cluster'"!=""{
				
					qui: reg `var' `tratamiento' `interaccion' `grupo' `covariates' , cluster(`cluster')
								
				}
				else {

					qui: reg `var' `tratamiento' `interaccion' `grupo' `covariates' 

				}			
				
				mat resultados[1,7] = e(N)
				
				matrix resultados[1,1] = _b[`tratamiento']+_b[`interaccion']
				local se_T=_se[`tratamiento']
				local se_int=_se[`interaccion']
				matrix B`var' = e(V)
				local cov = B`var'[1,2]
				local se_TG=((`se_T'^2)+(`se_int'^2)+2*`cov')^(1/2)
				matrix resultados[1,2]=`se_TG'
								
				matrix resultados[1,3] = _b[`tratamiento']
				matrix resultados[1,4] = _se[`tratamiento']
				
				matrix resultados[1,5] = _b[`interaccion']
				matrix resultados[1,6] = _se[`interaccion']
				
				local N = e(df_r)
				if "`cluster'"!="" local N = e(N_clust) - 1

								
				if "`onetail'"==""	{
					
					local pvalue_1 = 2*(ttail(`N',abs((_b[`tratamiento']+_b[`interaccion'])/`se_TG')))
					local pvalue_2 = 2*(ttail(`N',abs(_b[`tratamiento']/_se[`tratamiento'])))
					local pvalue = 2*(ttail(`N',abs(_b[`interaccion']/_se[`interaccion'])))

				}
				if "`onetail'"=="derecha"	{

					local pvalue_1 = (ttail(`N',(_b[`tratamiento']+_b[`interaccion'])/`se_TG'))
					local pvalue_2 = (ttail(`N',_b[`tratamiento']/_se[`tratamiento']))
					local pvalue = (ttail(`N',_b[`interaccion']/_se[`interaccion']))
					
				}
				if "`onetail'"=="izquierda"	{
					
					local pvalue_1 = 1-ttail(`N',(_b[`tratamiento']+_b[`interaccion'])/`se_TG')
					local pvalue_2 = 1-ttail(`N',_b[`tratamiento']/_se[`tratamiento'])
					local pvalue = 1-ttail(`N',_b[`interaccion']/_se[`interaccion'])
					
				}

				matrix resultados_signif[1,2] = (`pvalue_1' <= 0.1)+(`pvalue_1' <= 0.05)+(`pvalue_1' <= 0.01)
				matrix resultados_signif[1,4] = (`pvalue_2' <= 0.1)+(`pvalue_2' <= 0.05)+(`pvalue_2' <= 0.01)
				matrix resultados_signif[1,6] = (`pvalue' <= 0.1)+(`pvalue' <= 0.05)+(`pvalue' <= 0.01)
			}
			else {
			
				qui: reg `var' `tratamiento' `covariates' if `grupo'==1
				est store `var'1
				matrix resultados[1,1] =_b[`tratamiento']
				matrix resultados[1,2] =_se[`tratamiento']
				local T1 = _b[`tratamiento']/_se[`tratamiento']
				local N1 = e(df_r)
				mat resultados[1,7] = e(N)
				
				
				qui: reg `var' `tratamiento' `covariates' if `grupo'==0 
				est store `var'0
				matrix resultados[1,3] =_b[`tratamiento']
				matrix resultados[1,4] =_se[`tratamiento']
				local T0 = _b[`tratamiento']/_se[`tratamiento']
				local N0 = e(df_r)	
				mat resultados[1,8] = e(N)
								
				if "`cluster'"!=""{
				
					qui suest `var'1 `var'0, cluster(`cluster')
				
				}
				else {
				
					qui suest `var'1 `var'0
				
				}
				qui test [`var'1_mean]`tratamiento' = [`var'0_mean]`tratamiento'
				matrix resultados[1,5] = r(chi2)
				matrix resultados[1,6] = r(p)
				
				if "`cluster'"!="" local N0 = e(N_clust)-1
				if "`cluster'"!="" local N1 = e(N_clust)-1
				
				
				if "`onetail'"==""	{
					
					local pvalue_1 = 2*(ttail(`N1',abs(`T1')))
					local pvalue_0 = 2*(ttail(`N0',abs(`T0')))

				}
				if "`onetail'"=="derecha"	{

					local pvalue_1 = ttail(`N1',abs(`T1'))
					local pvalue_0 = ttail(`N0',abs(`T0'))
					
				}
				if "`onetail'"=="izquierda"	{
					
					local pvalue_1 = 1-ttail(`N1',abs(`T1'))
					local pvalue_0 = 1-ttail(`N0',abs(`T0'))
					
				}
				di "pvals:  `pvalue_1'  y  `pvalue_0'"

				matrix resultados_signif[1,2] = (`pvalue_1' <= 0.1)+(`pvalue_1' <= 0.05)+(`pvalue_1' <= 0.01)
				matrix resultados_signif[1,4] = (`pvalue_0' <= 0.1)+(`pvalue_0' <= 0.05)+(`pvalue_0' <= 0.01)
			}				
			
			


		}
		
		local formatobordeh "`formatobordeh'01"
			
		frmttable using "`dir'/`filename'.doc", rtitles("`v_lab' n1=`obsG1', n0=`obsG0'") sdec(`numerodecimales') stat(resultados)  substat(1) append vlines(1) hlines(`formatobordeh') coljust(lc) annotate(resultados_signif) asymbol("*","**","***")

	
	}
end
