# Supplementary material for: Early Stimulation and Nutrition: The Impacts of a Scalable Intervention
Source: J Eur Econ Assoc. 2022 Jan 28;20(4):1395–432. doi: 10.1093/jeea/jvac005 (PMC9372035; doi:10.1093/jeea/jvac005)
Supplement: jvac005_Attanasio_etal_Replication-Data-Code [file jvac005_attanasio_etal_replication-data-code.zip › replication-data-code/ado-files/Label_en.do]

**********************
*** Labels English ***
**********************


cap label var ing_2 "Household Income (Categories)"
cap label var cat_escges_2 "Maternal Education (Categories)"
cap label var IV_424V1 "Household size"
cap label var III_308V "Presence of Father"
cap label var enges_3 "Nutritional Status of Pregnant Women at BL"
cap label var III_308V "Pregnant Women's age (BL)"
cap label var V_503V34 "No. of Siblings"
cap label var V_512V35 "Mother consumed Iron Supplement during Pregnancy"


cap label var CodigoMu "Town"
cap label var edad "Age"
cap label var edad2 "Age Sq."
cap label var sexo "Gender"
cap label var III_301V "No. of Previous Pregnancies"
cap label var indw_quin_2 "Household Wealth Index(Quintiles)"
cap label var cat_escmadre_2 "Maternal Education (Categories)"
cap label var escmadre "Maternal Yrs of Ed."
cap label var padre_presente "Presence of Father"
cap label var personas_hogar "Household size"
cap label var puntuaciondirecta "Maternal PPVT score"
cap label var z_conciencia "Maternal Conscientiousness (Z)"
cap label var T "ITT"
cap label var II_211V9 "Number of Siblings"
cap label var madresadolescentes "Teenage Mother"
cap label var t_alcaldia "Time to Town Hall (Hours)"

cap label var punt_calc_Cog "Bayley Cognitive Scale"
cap label var punt_calc_Lrc "Bayley Receptive Language Scale"
cap label var punt_calc_Lec "Bayley Expressive Language Scale"
cap label var punt_calc_mg "Bayley Gross Motor Scale"
cap label var punt_calc_mf "Bayley Fine Motor Scale"
cap label var punt_calc_Cog_as_z "Bayley Cognitive Scale (Z)"
cap label var punt_calc_Lrc_as_z "Bayley Receptive Language Scale (Z)"
cap label var punt_calc_Lec_as_z "Bayley Expressive Language Scale (Z)"
cap label var punt_calc_mg_as_z "Bayley Gross Motor Scale (Z)"
cap label var punt_calc_mf_as_z "Bayley Fine Motor Scale (Z)"
cap label var bayley_total "Total Bayley Score"
cap label var bayley_total_as_z "Total Bayley Score(Z)"
cap label var bayley_pca "Bayley Factor Index"
cap label var b_total_fac "Total Bayley (Factor of Z-Scales)"
cap label var b_total_pca  "Total Bayley (PCA of Z-Scales)"


cap label var riesgo_ASQ "Child at risk (by test thresholds)"
cap label var total_ASQSE "ASQ:SE Total Score"
cap label var self_regu "ASQ:SE Self-Regulation"
cap label var compliance "ASQ:SE Compliance"
cap label var communication "ASQ:SE Communication"
cap label var adapt_funct "ASQ:SE Adaptive Functioning"
cap label var autonomy "ASQ:SE Autonomy"
cap label var affect  "ASQ:SE Affect"
cap label var interaction "ASQ:SE Interaction"
cap label var total_ASQSE_as_z "ASQ:SE Total Score (Z)"
cap label var self_regu_as_z "ASQ:SE Self-Regulation (Z)"
cap label var compliance_as_z "ASQ:SE Compliance (Z) "
cap label var communication_as_z "ASQ:SE Communication (Z)"
cap label var adapt_funct_as_z "ASQ:SE Adaptive Functioning (Z)"
cap label var autonomy_as_z "ASQ:SE Autonomy (Z)"
cap label var affect_as_z  "ASQ:SE Affect (Z)"
cap label var interaction_as_z "ASQ:SE Interaction (Z) "
cap label var pca_ASQSE "ASQ:SE Factor Index"


cap label var weight "Weight (kg)"
cap label var height "Height (cm)"
cap label var des_global "Global Malnutrition (Underweight)"
cap label var des_aguda "Acute Malnutrition (Wasting)"
cap label var des_aguda_mod "Moderate Acute Malnutrition (Wasting)"
cap label var des_aguda_severa "Severe Acute Malnutrition (Wasting)"
cap label var des_cronica "Chronic Malnutrition (Stunting)"
cap label var sobrepeso_IMC "Overweight by BMI"
cap label var obesidad_IMC "Obesity by BMI"
cap label var riesgo_des_cronica "Risk of Chronic Malnutrition (Stunting)"
cap label var riesgo_des_aguda "Risk of Acute Malnutrition (Wasting)"
cap label var riesgo_des_global "Risk of Global Malnutrition (Underweight)"
cap label var riesgo_sobrepeso_IMC "Risk of Overweight by BMI"
cap label var riesgo_sobrepeso_wfl "Risk of Overweight by weight for length"
cap label var sobrepeso_wfl  "Overweight by weight for length"
cap label var obesidad_wfl  "Obesity by weight for length"


cap label var inseguridad_bin "ELCSA Food Insecurity Status"
cap label var inseguridad_bin2 "ELCSA Food Insecurity Status (Moderate or Severe)"
cap label var materiales "No. of adult books, magazines and newspapers"
cap label var toysources "No. of Toy Sources"
cap label var playmaterials "No. of varieties of play materials"
cap label var careactivities "No. of varieties of care activities over past 3 days"
cap label var playactivities "No. of varieties of play activities over past 3 days"
cap label var careactivities_z "FCI Care Activites (Z)"
cap label var playactivities_z "FCI Play Activites (Z)"
cap label var FCI_conjunto "FCI Home Environment Quality (PCA)"
cap label var FCI_suma "FCI Home Environment Quality (Total)"
cap label var disciplina_violenta "Uses Violent Discipline"
cap label var auto_eficacia2 "Maternal Self Efficacy (Raw Score)"
cap label var auto_eficacia2_b "Self Efficacy Score Above Median"
cap label var depresion10 "Presence of Depressive Symptoms"
cap label var z_apoyosocialpuntaje "Maternal social support total Z-Score"
cap label var z_apoyo_instrumental "		Instrumental Support Z-Score"
cap label var z_apoyo_afectivo "		Affective Support Z-Score"
cap label var z_apoyo_confianza "    	Confident Support Z-Score"
cap label var know_total "Parental Knowledge (Raw Score)"
cap label var sm_asistio "Mother Asisted to Mental Health Service in last 12 months"
cap label var sm_neces "Mother was suggested to use Mental Health Service in last 12 months"
cap label var depresionphq1 "Depressive Diagnosis (PHQ-9: All)"
cap label var depresionphq2 "Depressive Diagnosis (PHQ-9: Any)"
cap label var mat_wellbeing "Maternal Well-Being (PCA)"

cap label var semanas_embarazo "Gestational Age at Birth"
cap label var pretermino "Preterm Birth"
cap label var V_P49 "Postpartum depression"
cap label var emb_complicacion "Illness during Pregnancy"
cap label var hipert "Illness during Pregnancy: Hypertension"
cap label var infriñon "Illness during Pregnancy: Kidney Infection"
cap label var preclampsia "Illness during Pregnancy: Preeclampsia"
cap label var eclampsia "Illness during Pregnancy: Eclampsia"
cap label var diabetes "Illness during Pregnancy: Diabetes"
cap label var anemia "Illness during Pregnancy: Anemia"
cap label var placentaprevia "Illness during Pregnancy: Placenta praevia"
cap label var XIII_P98_N "Child received breastmilk"
cap label var XIII_P99_N "Initiation of Breastfeeding within first hour of life"
cap label var XIII_P100_N "Initiation of Breastfeeding within first day of life"
cap label var lactancia_exclusiva "Exclusive Breastfeeding"

cap label var dio_pecho "Child received breastmilk"
cap label var sigue_pecho "Child still receives breastmilk"
cap label var dur_lact_exclusiva "Months of Exclusive Breastfeeding"


cap label var indw_quin "Household Wealth Index Quintiles"
cap label var indw "Household Wealth Index"
cap label var escolaridadmadre_1 "Maternal Education (Categories)"
cap label var cat_escmadre "Maternal Education (Categories)"
cap label var IV_405V0 "No. of FAMI sessions assisted last month (BL)"
cap label var ingresos_rango "Range of household income"
cap label var t_escuela "Time to nearest school (Hours)"
cap label var t_FAMI "Time to nearest FAMI (Hours)"
cap label var lactancia_seismeses "Actually lactating"
cap label var rangoASQ "Age range of ASQ test"
cap label var ASQSE_pca_elegido "ASQ:SE Interact. Commun. PCA"
cap label var ASQSE_mean_elegido "ASQ:SE Interact. Commun. Av."
cap label var ASQSE_pmean_elegido "ASQ:SE Interact. Commun. W. Av."
cap label var ASQSE_pmean_elegido_as_z "ASQ:SE Interact. Commun. Av. (Z)"
cap label var ASQSE_mean_elegido_as_z "ASQ:SE Interact. Commun. W. Av. (Z)"
cap label var dob "Date of Birth"
cap label var edad_dias "Child Age in days"

/*
           

cap label var ""
cap label var ""
cap label var ""
cap label var ""


    
    
