# Supplementary material for: Early Stimulation and Nutrition: The Impacts of a Scalable Intervention
Source: J Eur Econ Assoc. 2022 Jan 28;20(4):1395–432. doi: 10.1093/jeea/jvac005 (PMC9372035; doi:10.1093/jeea/jvac005)
Supplement: jvac005_Attanasio_etal_Replication-Data-Code [file jvac005_attanasio_etal_replication-data-code.zip › replication-data-code/ado-files/romwolf twostep.do]

* RW matrix of original t-statistics and p-values, and null t distribution
* This allow to correct for RW many coefficients per estimation
* and also allow to include endogeneous vars that will not be corrected for RW
* in IV estimations
cap program drop romwolf_matgen
program romwolf_matgen
	vers 13

	#delimit ;
	syntax varlist(min=1 fv ts numeric) 
		[if] [in] [pweight fweight aweight iweight],
		indepvar(varlist min=1)
		outfile(string)
		outmatfile(string)
		[
		method(name)
		controls(varlist fv ts)
		seed(numlist integer >0 max=1)
		reps(integer 100)
		strata(varlist)
		cluster(varlist)
		onetail(string)
		blvar
		imr
		sel_vars(varlist fv ts)
		iv_var(varlist)
		endo_fiv(varlist)
		*
		]
	;
	#delimit cr

/* INPUTS: 

	- varlist: list of dependent variables. There will be one specification per 
			   outcome.
	- indepvar: list of independent variables which p-values will be corrected 
				for RW.
	- outfile: the name of the file that will contains the null t-statistic for 
			   each iteration (rows), for each independent variable-outcome 
			   (columns).
	- outmatfile: the name of the file that will contains the original 
				  t-statistics (1st row) and p-value (2nd row) for each
				  independent variable-outcome (columns).
	- method: stata's command for the estimation method. The default is ols.
	- controls: list of covariates included at the estimation.
	- seed: integer number to set a seed that will allow the results' 
			replication.
	- reps: number of bootstrap repetitions.
	- strata: variables identifying the strata for the bsample.
	- cluster: variable that identify the clusters used in estimation and 
			   bsample.
	- onetail: this option allow for "right" or "left" tailed test. If empty two 
			   tailed test assumed.
	- blvar: indicates that the outcome in baseline is going to be included as a 
			 covariate. The outcome should be named: outcomename_bl.
	- imr: indicates that the estimation method is two step heckman procedure 
		   for selection bias. Must be specified with sel_vars().
	- sel_vars: list of covariates for the selection equation. Must be 
				specified with imr.
	- iv_var: list of instrumental variables. Must be specified for IV 
			  estimation.
	- endo_fiv: list of endogeneous variables which p-values will not be 
				corrected for RW. Could be specified for IV estimation.
		
	Nothe: this program allow for conditionals and/or weights.
																				*/

/* OUTPUTS: 
	
	Note: All outpust are saved in the current directory.
	
	- outfile: a ".dta" dataset that contains the null t-statistic for each 
			   iteration (rows), for each independent variable-outcome 
			   (columns).
	- outmatfile: a ".dta" dataset that contains the original t-statistics 
				  (1st row) and p-value (2nd row) for each independent 
				  variable-outcome (columns).
																				*/
	
	local dir : pwd
	di "current directory: `dir'"

*	Defaults method
* -------------------------------------------------------------------------------
	if `"`method'"' == "" local method regress
	
*	Checks of selection correction: imr, sel_vars()
* -------------------------------------------------------------------------------

	*) Check: if IMR specified, then sel_vars must be specified
	if "`imr'" != "" & "`sel_vars'" == "" {
		di as error "sel_vars() option must be specified when imr is specified"
		exit 111	
	}
	
	*) Check: if IMR is not specified, then sel_vars should not bee specified
	else {
		if "`sel_vars'" != "" {
			di as error "sel_vars() option cannot be specified if imr is not specified"
			exit 111	
		}
	}
	
*	Checks on type of test: onetail()
* -------------------------------------------------------------------------------
	if "`onetail'" == "" di "Two-tailed Tests"
	else if "`onetail'" == "right" di "Right-Tailed Tests"	
	else if "`onetail'" == "left"	di "Left-Tailed Tests"
	else {
		di as error "option onetail() mispecified: must type 'left' or 'right'"
		exit 111	
	}

* 	Number of dependent and independent vars to include in RW
* -------------------------------------------------------------------------------
	local n_indep_vars = `: word count `indepvar''

*	Create bootstrap matrix
* -------------------------------------------------------------------------------

	*) Locals definitions
	local j = 0 /* N. of dependent variable */
	local cand /* List of number of outcomes */

	*) Indicate the creation of bootstrap matrix
	di "Running `reps' bootstrap replications for each dependent variable. This may take some time"

	*) Filling the matrix
	foreach var of varlist `varlist' {
	    
		* N. of dependent variable
		local ++j
		
		* Original controls
		local orig_contr `controls'
		
		* Original regression options
		local oroptions `options'

		* Including baseline outcome into controls
		if "`blvar'" != "" {
			capture confirm variable `var'_bl
			if !_rc local controls `controls' `var'_bl
			else di "blvar option specified for outcome `var', but variable `var'_bl was not found and not included as a covariate"
		}
		
		* Selection equation first stage
		if "`imr'" != "" { 
			
			* -Temporal variables for:
			* 	attrition, xb, pdf, cdf, and IMR
			tempvar atricion p1 pdf cdf IMR
			
			* -Generating attrition indicator
			qui gen `atricion' = cond(`var' == ., 0, 1)
			
			* -Estimation
			if "`cluster'" != "" qui probit `atricion' `sel_vars', cluster(`cluster')
			else qui probit `atricion' `sel_vars'
				
			* -Predict xb
			qui predict `p1', xb
			
			* -Computing pdf and cdf
			qui gen `pdf' = normalden(`p1') 
			qui gen `cdf' = normal(`p1')
			
			* -Computing IMR
			qui gen `IMR' = `pdf'/`cdf' 
			
			* -Including IMR to controls
			local controls `controls' `IMR'

		}
		
		* Creating bsample options and resample size
		
			* -Empty local for bsample options
			local bsampleoptions 
			
			* -Cluster options for regression and bsample
			if "`cluster'" != "" {
				if "`method'" == "ivreg2" local options `options' cluster(`cluster')
				else local options `options' vce(cl `cluster')
				
				local bsampleoptions `bsampleoptions' cluster(`cluster')
			}
			
			* -Stratification variables for bsample
			if length(`"`strata'"')!=0  local bsampleoptions `bsampleoptions' strata(`strata')

		* Checking original estimation and capturing information
			
			* -IV
			if "`method'"=="ivreg2" cap qui `method' `var' (`indepvar' `endo_fiv'=`iv_var') `controls' `if' `in' [`weight' `exp'], `options'
		
			* -Any other method 
			else cap noi `method' `var' `indepvar' `controls' `if' `in' [`weight' `exp'], `options'
			if _rc!=0 {
				dis as error "Your original `method' does not work.  Please test the `method' and try again."
				di "Code: `method' `var' `indepvar' `controls' `if' `in' [`weight' `exp'], `options'"
				exit _rc
			}
		
		di "Original `method' works for `var'"

		* Capturing degress of freedom
		local n`j' = e(N)-e(rank)
		if `"`method'"'=="areg" local n`j' = e(df_r)
		if `"`method'"'=="ivreg2" local n`j' = (e(N)-e(rankV))
		if `"`method'"'=="heckman" {		
			tempname b
			mat `b'=e(b)
			local options `options' from(`b')		
		}
			
		* Capturing betas, and original SE, t-statistics and p-values
		foreach n_var_i of numlist 1/`n_indep_vars' {
		    
			local indepvar`n_var_i' : word `n_var_i' of `indepvar'
			
			* -Beta
			local beta`j'_`n_var_i' = _b[`indepvar`n_var_i'']
			
			* -SE
			local se`j'_`n_var_i' = _se[`indepvar`n_var_i'']

			* -Original T and P-Values
			if "`onetail'" == "" {
				local t`j'_`n_var_i' = abs(`beta`j'_`n_var_i''/`se`j'_`n_var_i'')
				local p`j'_`n_var_i' = string(ttail(`n`j'',`t`j'_`n_var_i'')*2,"%6.4f")
			}
			else if "`onetail'" == "right" {
				local t`j'_`n_var_i' = (`beta`j'_`n_var_i''/`se`j'_`n_var_i'')
				local p`j'_`n_var_i' = string(ttail(`n`j'',`t`j'_`n_var_i''),"%6.4f")
			}
			else {
				local t`j'_`n_var_i' = -(`beta`j'_`n_var_i''/`se`j'_`n_var_i'')
				local p`j'_`n_var_i' = string(ttail(`n`j'',`t`j'_`n_var_i''),"%6.4f")	
			}	
			
			di "For outcome `var' and independent variable `indepvar`n_var_i'' the original T is `t`j'_`n_var_i'' and the original P-Value is `p`j'_`n_var_i''"
		}
		
		local cand `cand' `j'
		
		* Bootstrap

			* -Define temporal dataset for the Outcome j RW inputs
			tempfile file`j'

			* -Name for the postfile (empty file to be filled)
			tempname rw`j'

			* -Seed
			* This should be the same seed for each outcome to guarantee the 
			* exact same sampling in all outcomes
			set seed `seed' 
			
			* -Define a global with the varnames for the postfile
			gl b_names_`j' " "
			gl b_vars_`j' " "

			foreach n_var_i of numlist 1/`n_indep_vars' {
			    
				local indepvar`n_var_i' : word `n_var_i' of `indepvar'

			    gl b_names_`j' ${b_names_`j'} b`j'_`n_var_i'
				gl b_vars_`j' ${b_vars_`j'} (_b[`indepvar`n_var_i'']/_se[`indepvar`n_var_i''])
			}

			* -Define the postfile
			qui postfile `rw`j'' iter ${b_names_`j'} using `file`j'', replace
	
			* -Filling the postfile
			di as text "Boostrap for `var' started at `c(current_time)' `c(current_date)'"
			
			local I = 1
			while `I' <= `reps' {
				
				preserve
					qui bsample , `bsampleoptions'
					if "`method'"=="ivreg2" cap qui `method' `var' (`indepvar'=`iv_var') `controls' `if' `in' [`weight' `exp'], `options'
					else cap qui `method' `var' `indepvar' `controls' `if' `in' [`weight' `exp'], `options'

					post `rw`j'' (`I') ${b_vars_`j'}
					local ++I
				restore
				
			}
			qui postclose `rw`j''
			di "Bootstrap for `var' finished at `c(current_time)' `c(current_date)'"
			
			cap drop `atricion' `p1' `pdf' `cdf' `IMR'
			local controls `orig_contr'
			local options `oroptions'
		}

*	Null T boostrap matrix
* -------------------------------------------------------------------------------
preserve
	
	*) Results for all outcomes in one file
	qui use `file1', clear
	if `j'>1 {
		foreach jj of numlist 2/`j' {
			qui merge 1:1 iter using `file`jj''
			qui drop _merge
		}
	}

	*) Create the null-t distribution
	if "`onetail'"==""	{
		foreach num of numlist 1/`j' {
		    foreach n_var_i of numlist 1/`n_indep_vars' {
				qui sum b`num'_`n_var_i'
				qui replace b`num'_`n_var_i' = abs( (b`num'_`n_var_i'-r(mean)) / r(sd) )
			}
		}
		
	}
	else if "`onetail'"=="right" {
		foreach num of numlist 1/`j' {
		    foreach n_var_i of numlist 1/`n_indep_vars' {
				qui sum b`num'_`n_var_i'
				qui replace b`num'_`n_var_i' = (b`num'_`n_var_i'-r(mean)) / r(sd)
			}
		}
	}
	else {
		foreach num of numlist 1/`j' {
		    foreach n_var_i of numlist 1/`n_indep_vars' {
				qui replace b`num'_`n_var_i' = - b`num'_`n_var_i'
				qui sum b`num'_`n_var_i'
				qui replace b`num'_`n_var_i' = (b`num'_`n_var_i'-r(mean)) / r(sd)
			}
		}
	}

	*) Renames
	local n = 0
	foreach var of local varlist {
	    
		local ++n
		
		foreach n_var_i of numlist 1/`n_indep_vars' {
			
			local indepvar`n_var_i' : word `n_var_i' of `indepvar'
			
			rename b`n'_`n_var_i' `var'_`indepvar`n_var_i''
		}
	}

	* Saving data
	save "`dir'/`outfile'.dta", replace

*	Original Ts and P-values matrix
* -------------------------------------------------------------------------------

	*) Results in one file per outcome
	local n = 0
	
	foreach var of local varlist {
	    
		* Number of outcome
		local ++n
		
		* Defining a temporal dataset for outcome n
		tempfile tandpfile`n'
		tempname tandp`n'
		
		* -Define a global with the varnames for the postfile
		gl b_names_`n'
		gl t_vars_`n'
		gl p_vars_`n'

		foreach n_var_i of numlist 1/`n_indep_vars' {
			    
			local indepvar`n_var_i' : word `n_var_i' of `indepvar'

		    gl b_names_`n' ${b_names_`n'} `var'_`indepvar`n_var_i''
			gl t_vars_`n' ${t_vars_`n'} (`t`n'_`n_var_i'')
			gl p_vars_`n' ${p_vars_`n'} (`p`n'_`n_var_i'')
		}
			
		* Define the empty dataset
		qui postfile `tandp`n'' obs ${b_names_`n'} using `tandpfile`n'', replace
		
		* Including t-statistic in the first row
		post `tandp`n'' (1) ${t_vars_`n'}
		
		* Including p-value in the second row
		post `tandp`n'' (2) ${p_vars_`n'} 
		
		qui postclose `tandp`n''
		
	}

	*) Results for all outcomes in one file
	qui use `tandpfile1', clear
	
	if `n' > 1 {
		foreach x of numlist 2/`n' {
			di "aca 9.1.`n'"
			qui merge 1:1 obs using `tandpfile`x''
			qui drop _merge
		}
	}
	drop obs
	
	* Saving data
	save "`dir'/`outmatfile'.dta", replace
		
restore

*	Indicate output-files' names
* -------------------------------------------------------------------------------
di "Program has finished. Two files were created:"
di "File `outfile' contains bootstrap matrix in varlist order sixe: (`number' x `reps')"
di "File `outmatfile' contains Original T stat and Pvalue by varlist (obs 1 is T and obs 2 is Pval)"

end

* RW p-values calculation acording to 2016's algorithm
cap program drop romwolf_matcalc
program romwolf_matcalc, eclass
	vers 13
	
	#delimit ;
	syntax varlist(min=1 fv ts numeric), 
	infile(string)
	inmatfile(string)
	[
	onetail(string)
	]
	;
	#delimit cr
	
	local dir : pwd
	di "current directory: `dir'"

*	Original t and p-value
* -------------------------------------------------------------------------------
	preserve 
		use "`dir'/`inmatfile'.dta", clear
		
		*) Keeping information of joint-dependent coefficients
		keep `varlist'
		order `varlist'
		
		*) List of one number per joint-dependent coefficients (like IDs)
		local cand
		
		*) N. joint-dependent coefficients
		local j = 0
		
		*) Original estimation information
		foreach var of local varlist {
			
			local ++j
			
			* t-statistic
			qui sum `var' in 1
			local t`j' = r(mean)
			
			* p-value
			qui sum `var' in 2
			local p`j' = r(mean)
			
			* Adding coefficient to the list
			local cand `cand' `j'

		}
		
*	RW p-values calculation
* -------------------------------------------------------------------------------
		use "`dir'/`infile'.dta", clear
		
		*) N. repetitions 
		qui sum
		local reps =r(N)
		
		*) Keeping information of joint-dependent coefficients
		keep `varlist'
		order `varlist'
				
		*) N. joint-dependent coefficients
		local j = 0
		
		*) Renames
		foreach var of local varlist {
			
			local ++j
			rename `var' b`j'

		}
		
		*) P-values calculation

			* Locals for max t-null, pvalue and variables rank (based on the 
			* original t-statistics)
			* 	Note that the default maxt is that such as we don't reject H0
			if "`onetail'" == "" local maxt = 0
			if "`onetail'" != "" local maxt = -9999999
			local pval = 0
			local rank

			* P-values calculation
			* 	this goes from the coefficient with the higher original 
			* 	t-statistic to the coefficient with the smallest original 
			* 	t-statistic
			while length("`cand'") != 0 {
				
				* -Donor/original t-values: list of coefficients that currently 
				* 							has no RW p-value
				* i.e. at the first iteration all joint-dependent coefficients 
				* 	are donors.
				* 	at the second iteration all but the coefficient one with 
				* 	the higher original t-statistic are donors
				* 	at the third iteration all but the coefficients with the 
				* 	two higher original t-statistic are donors
				local donor_tvals

				foreach var of local cand {
					if `t`var''>`maxt' { 
						
						* Higher original t-statistic from donors
						local maxt = `t`var''
						
						* N. of variable with the higher original t-statistic
						* from donors
						local maxv `var'
					}
					local donor_tvals `donor_tvals' b`var'
				}
				dis "Maximum t among remaining candidates is `maxt' (variable `maxv')"

				* -Generating the higher donor-t-null for each repetition
				qui egen empiricalDist = rowmax(`donor_tvals')
					
				* -Order rows from smaller to higher empiricalDist
				* 	from less to more likely to reject H0
				sort empiricalDist

				* -P-value for the coefficient from the donors that has the 
				*  higher original t-statistic
				
				forvalues cnum = 1/`reps' {
					
					* Higher t-null from donor pull in a particular repetition
					qui sum empiricalDist in `cnum'
					local cval = r(mean)
					
					if `maxt'>`cval' {
						local pval = 1-((`cnum'+1)/(`reps'+1))
					}
				}

					* Pval = 1 -(N.reps with top t-null < current var original t-statistic)
					* 	To reject H0 my original t-statistic should be higher 
					* 	than a lot of top donor-t-nulls
					local pval`maxv'= `pval'
					
					* If there is previous coefficient analyzed, the current
					* p-value should be > or = to the previous p-value
					di "Prev p-val"`prmsm1'
					di "P-val antes de acotar`pval`maxv'''"
					if length(`"`prmsm1'"') != 0 local pval`maxv' = max(`pval`maxv'',`prmsm1')
					
					* Current p-value with 4 decimal points
					local prm`maxv' = string(`pval`maxv'',"%6.4f")
					di "P-value for outcome `maxv'="  `prm`maxv''
					* Current p-value for the next iteration
					local prmsm1 = `pval`maxv''
				
				* -Dropping top donor-t-null per repetition
				drop empiricalDist
				
				* -Filling a list with the varnames
				local rank `rank' `maxv'
				
				* -New list of coefficients (like IDs), without the current 
				*  coefficient
				local candnew
				foreach c of local cand {
					local match = 0
					foreach r of local rank {
						if `r' == `c' local match = 1
					}
					if `match' == 0 local candnew `candnew' `c'
				}
				
				* Overwrite
				local cand `candnew'
				if "`onetail'" == "" local maxt = 0
				if "`onetail'" != "" local maxt = -9999999
				local maxv = 0
			}
	restore

*	Report original and RW p-values
* -------------------------------------------------------------------------------
	local j = 0
	di _newline
	
	foreach var of varlist `varlist' {
		local ++j
		local ORIG "Original p-value is `p`j''"
		local RW "Romano Wolf p-value is `prm`j''"
		dis "For the variable `var': `ORIG'. `RW'."
		ereturn scalar rw_`var'=`pval`j''
	}   

end
