# Supplementary material for: Early Stimulation and Nutrition: The Impacts of a Scalable Intervention
Source: J Eur Econ Assoc. 2022 Jan 28;20(4):1395–432. doi: 10.1093/jeea/jvac005 (PMC9372035; doi:10.1093/jeea/jvac005)
Supplement: jvac005_Attanasio_etal_Replication-Data-Code [file jvac005_attanasio_etal_replication-data-code.zip › replication-data-code/ado-files/table_bmj.ado]

*******************************************
** Programa para generar tablas tipo BMJ **
*******************************************

*Columna 0: Variables
*Primera Columna: Betas (95% CI dos colas)
*Segunda Columna: P-Valor (dos colas o una cola, según se especidique)
*Tercera Columna: DE (beta/SD control)

*El programa computa las estimaciones con Heckman por default, por lo que necesita 2 grupos de variables: eq principal y eq seleccion
*En caso de OLS no lo necesita
*En caso de instrumentación se cambia el tratamiento por instrumentado
*Si Hay instrumentación se reporta la primera etapa en una cuarta columna

cap program drop table_bmj
program define table_bmj
syntax varlist, tratamiento(varname) filename(string) [imr ols ponderados instrumento(varlist) sel_vars(varlist fv ts) covariates(varlist fv ts) cluster(varname) blvar onetail(string) nd note(string)]
version 13
tempvar py1 atricion IP p1 pdf cdf IMR sample


local dir : pwd
display "Actual directory is `dir'"

*Verifica que si no es OLS tenga sel_vars
	if "`ols'" == "" & "`instrumento'" =="" {
	
		if "`sel_vars'"=="" {
			
			di as error "option sel_vars() must be used as Heckman is used"
			exit 111
			
		}
	
	}

*Verifica que la opción del tipo de pvalor sea correcta

	if "`onetail'"==""	{
		
		di "Pruebas de Dos Colas"

	}
	else {
		
		if "`onetail'"=="derecha"	{
		
			di "Pruebas de Cola Derecha"
			if "`note'" == ""{
			local note "P-value for right-tailed test"
			
			}
			else {
			
			local note `"`note', P-value for right-tailed test"'
			}		
		}
		else {
			
			if "`onetail'"=="izquierda"	{
			
				di "Cola Izquierda"
				if "`note'" == ""{
					local note "P-value for right-tailed test"
			
				}
				else {
				
				local note `"`note', P-value for left-tailed test"'
				}
			}
			else {
			
			di as error "option onetail() mispecified: must type 'derecha' or 'izquierda'"
			exit 111
			
			}
		}
	}

	if "`cluster'"!=""{
		local lb_clus : variable label `cluster'
		if "`lb_clus'"==""{
			local lb_clus = `cluster'
		}
		display "Cluster var is `lb_clus'"
	}
	
	*Capturo el número de variables para saber cuántas filas necesito
	local numerofilas = 0
	foreach x of local varlist {
	
		local numerofilas = `numerofilas' + 1
	
	}
	di "Número de variables a exportar = `numerofilas'"
	
	matrix resultados = J(`numerofilas',7,.)
	matrix resultados_signif = J(`numerofilas',7,0)	

	*Matriz que indica donde estan los intervalos de confianza
	matrix ci = (0,0,1,0,0,0,0)
	*Necesita opciones doubles(MAT) y dbldvi( to )
	
	if "`instrumento'"!="" {
		matrix drop resultados resultados_signif ci
		matrix resultados = J(`numerofilas',9,.)
		matrix resultados_signif = J(`numerofilas',9,0)	

		*Matriz que indica donde estan los intervalos de confianza
		matrix ci = (0,0,1,0,0,0,0,0,0)
	
	}

	*Saco los resultados de cada variable
	local formatobordeh "11"
	local var_no = 0
	foreach var of local varlist {
		local or_con `covariates' 
		
		if "`blvar'"!="" {
			capture confirm variable `var'_bl
			if !_rc {
				local covariates `covariates' `var'_bl
			}
		}

		if "`imr'"!="" {
			if "`sel_vars'"=="" {
				di as error "option sel_vars must be specified"
				exit 111
			}
			qui: gen `atricion' = cond(`var'==.,0,1)
			if "`cluster'"!="" {
				
				qui: probit `atricion' `sel_vars', cluster(`cluster')
			
			}
			else {
			
				qui: probit `atricion' `sel_vars'
			
			}
			
			qui: predict `p1', xb
			qui: gen `pdf' = normalden(`p1') 
			qui: gen `cdf' = normal(`p1')
			qui: gen `IMR' = `pdf'/`cdf' 
			
			local covariates `covariates' `IMR'
		}

		
		
		local var_no = `var_no' + 1
		local v_lab: variable label `var'
		if "`v_lab'"==""{
			
			local v_lab "`var'"
		
		}

		display "Variable Actual `v_lab'"
	
			qui: summ `var' if `tratamiento'==0
			local DE_C = r(sd)

			local numerodecimales = "3"

			qui: summ `var' if !missing(`tratamiento')
			local sd_datos = r(sd)
			
			if ( `sd_datos' != 0) {
				
				
				if "`ponderados'"!="" {
					qui: gen `atricion' = cond(`var'==.,1,0)
			
					if "`sel_vars'"=="" {
						di as error "option sel_vars must be specified"
						exit 111
					}
					if "`cluster'"!=""{
						qui: qui: probit `atricion' `sel_vars', cluster(`cluster')
						qui: predict `py1'
						qui: gen `IP'=1/`py1'
						
						qui: reg `var' `tratamiento' `covariates' [pw=`IP'] , cluster(`cluster')					
					}
					else {
					
						qui: qui: probit `atricion' `sel_vars'
						qui: predict `py1'
						qui: gen `IP'=1/`py1'
										
						qui: reg `var' `tratamiento' `covariates' [pw=`IP'] 

					}
					local iteraciones=0
					drop `py1'  `atricion' `IP'

				}
				else {
				if "`ols'"!="" | ("`imr'" != "" & "`instrumento'"==""){
					if "`cluster'"!=""{
					
						qui: reg `var' `tratamiento' `covariates', cluster(`cluster')
					
					}
					else {

						qui: reg `var' `tratamiento' `covariates'
	
					}
				
					local iteraciones=0
				
				}
				else {
				if "`instrumento'"!=""{
					
					if "`cluster'"!=""{
					
						qui: ivreg2 `var' (`tratamiento'=`instrumento') `covariates', cluster(`cluster') 
						gen `sample'=e(sample)

					}
					else {
		
						qui: ivreg2 `var' (`tratamiento'=`instrumento')  `covariates'
						gen `sample'=e(sample)	
				
					}
					local iteraciones=0
				}
				else {
					
					if "`sel_vars'"=="" {
					di as error "option sel_vars must be specified"
					exit 111
					}
				
					if "`cluster'"!=""{
					
						qui: heckman `var' `tratamiento' `covariates', sel(`sel_vars') vce(cl `cluster')  iterate(100)
					
					}
					else {
					
						qui: heckman `var' `tratamiento' `covariates', sel(`sel_vars')  iterate(100)
					
					}
				
					local iteraciones=e(ic)
				}
				}
				}
				}
								
				*Saco el Beta
				matrix resultados[`var_no',1] = _b[`tratamiento']
				
				*Saco el intervalo de confianza y los pongo en los resultados
				local ll_ci = _b[`tratamiento'] - 1.96*(_se[`tratamiento'])
				local ul_ci = _b[`tratamiento'] + 1.96*(_se[`tratamiento'])
				matrix resultados[`var_no',2] = `ll_ci'
				matrix resultados[`var_no',3] = `ul_ci'
				local ene = e(N)-e(rank)
				if "`instrumento'"!="" local ene = (e(N)-e(rankV))
				if "`ols'"!="" &"`cluster'"!="" local ene = e(df_r)
							
				*Saco el p-valor según tipo de cola
				if "`onetail'"==""	{
	
					local pvalue   = ttail(`ene',abs(_b[`tratamiento']/_se[`tratamiento']))*2

				}
				else {
	
					if "`onetail'"=="derecha" {
						local pvalue   = ttail(`ene',(_b[`tratamiento']/_se[`tratamiento']))
					}
					else {
						local pvalue   = 1-ttail(`ene',(_b[`tratamiento']/_se[`tratamiento']))
		
					}	
				}
				
				matrix resultados[`var_no',4] = `pvalue'
				matrix resultados_signif[`var_no',4] = (`pvalue' <= 0.1)+(`pvalue' <= 0.05)+(`pvalue' <= 0.01)


				*Saco el beta sobre DE del control
				if "`nd'" == "" {
					
					local D = _b[`tratamiento']/`DE_C'
				
				}
				else {
					
					local D = _b[`tratamiento']
				
				}
				matrix resultados[`var_no',6] = `D'
				
				if `iteraciones' == 100 {
	
				matrix resultados_signif[`var_no',6] = 4

				}

					
			local formatobordeh "`formatobordeh'01"
			di "Acaba `v_lab'"

			if "`instrumento'"!="" {
				if "`cluster'"!=""{
					
					qui: reg `tratamiento' `instrumento' `covariates' if `sample'==1, cluster(`cluster')
				
				}
				else {
				
					qui: reg `tratamiento' `instrumento' `covariates' if `sample'==1

				}
				matrix resultados[`var_no',8] = _b[`instrumento']
				local pvalue_ff = 2*(1-normal(abs(_b[`instrumento']/_se[`instrumento'])))
				matrix resultados[`var_no',9] = `pvalue_ff'
				matrix resultados_signif[`var_no',8] = (`pvalue_ff' <= 0.1)+(`pvalue_ff' <= 0.05)+(`pvalue_ff' <= 0.01)

				drop `sample'
			}

			cap drop `atricion' `IMR' `p1' `pdf' `cdf'
						
			local covariates `or_con'
		}
		
	
	matrix rownames resultados = `varlist'
		
	local covar_lb "Covariates Included: "
		
	if "`covariates'" == "" {
		
		local covar_lb "No Covariates"
		
	}
	else {
		
	foreach x of local covariates {
		
		if substr("`x'",1,2) == "i." {
		
			local x = substr("`x'",3,.)
		
		}
		local lb_`x' : variable label `x'

		if "`lb_`x''" != "" {
				
			local covar_lb `"`covar_lb', `lb_`x''"'
			
		}
	
	}
	}
	
	gen N1=.
	gen N0=.
	local i = 0
	foreach x of local varlist {
	
		local i = `i' + 1
		quietly sum `x' if `tratamiento'==1
		replace N1=r(N) in `i'	
		
		quietly sum `x' if `tratamiento'==0
		replace N0=r(N) in `i'			
	
	}
	quietly egen N1_mode=mode(N1), maxmode
	quietly sum N1_mode
	local N1=floor(r(mean))
	quietly sum N1, d
		if `N1' == r(max) {
		
			 local N1 = r(p50)
			
		}
		
		
	quietly egen N0_mode=mode(N0), maxmode
	quietly sum N0_mode
	local N0=floor(r(mean))
	quietly sum N0, d
		if `N0' == r(max) {
		
			 local N0 = r(p50)
			
		}
	
	drop N1* N0*
		
	if "`ols'" != "" {
		
	if "`cluster'" == "" {
		
		if "`note'" == "" {
		
			frmttable using "`dir'/`filename'.doc", varlabels sdec(`numerodecimales') stat(resultados) doubles(ci) substat(1) dbldiv(,) replace vlines(1) hlines(`formatobordeh') ///
			coljust(lc) ctitles("VARIABLE   n1=`N1', n0=`N0'", "Beta (95% CI)", "P Value", "D") annotate(resultados_signif) asymbol("*","**","***","°") ///
			note("D=(ß/SD controls), where SD controls is standard deviation for control group within estimation sample.", "`covar_lb'")
		
		}
		else {
		
			frmttable using "`dir'/`filename'.doc", varlabels sdec(`numerodecimales') stat(resultados) doubles(ci) substat(1) dbldiv(,) replace vlines(1) hlines(`formatobordeh') ///
			coljust(lc) ctitles("VARIABLE   n1=`N1', n0=`N0'", "Beta (95% CI)", "P Value", "D") annotate(resultados_signif) asymbol("*","**","***","°") ///
			note("`note'", "D=(ß/SD controls), where SD controls is standard deviation for control group within estimation sample.", "`covar_lb'")
		
		}
		
	}
	else {
			
		if "`note'" == "" {
		
			frmttable using "`dir'/`filename'.doc", varlabels sdec(`numerodecimales') stat(resultados) doubles(ci) substat(1) dbldiv(,) replace vlines(1) hlines(`formatobordeh') ///
			coljust(lc) ctitles("VARIABLE   n1=`N1', n0=`N0'", "Beta (95% CI)", "P Value", "D") annotate(resultados_signif) asymbol("*","**","***","°") ///
			note("Standard Errors Clustered by `lb_clus'.", "D=(ß/SD controls), where SD controls is standard deviation for control group within estimation sample.", "`covar_lb'")
		
		}
		else {
		
			frmttable using "`dir'/`filename'.doc", varlabels sdec(`numerodecimales') stat(resultados) doubles(ci) substat(1) dbldiv(,) replace vlines(1) hlines(`formatobordeh') ///
			coljust(lc) ctitles("VARIABLE   n1=`N1', n0=`N0'", "Beta (95% CI)", "P Value", "D") annotate(resultados_signif) asymbol("*","**","***","°") ///
			note("Standard Errors Clustered by `lb_clus'.", "`note'", "D=(ß/SD controls), where SD controls is standard deviation for control group within estimation sample.", "`covar_lb'")
		
		}
	}
	}
	else {
		
	if "`instrumento'"!="" {
		
		
		if "`imr'"!="" {
		
			local atr_lb "Estimation takes into account sample loss"
		}
		else {
		
			local atr_lb ""
	
		}
		
		if "`cluster'" == "" { 
				
			if "`note'" == "" {
		
				frmttable using "`dir'/`filename'.doc", varlabels sdec(`numerodecimales') stat(resultados) doubles(ci) substat(1) dbldiv(,) replace vlines(1) hlines(`formatobordeh') ///
				coljust(lc) ctitles("VARIABLE   n1=`N1', n0=`N0'", "Beta (95% CI)", "P Value", "D", "First Stage") annotate(resultados_signif) asymbol("*","**","***","°") ///
				note("D=(ß/SD controls), where SD controls is standard deviation for control group within estimation sample.", "`covar_lb'", "`atr_lb'")
		
			}
			else {
		
				frmttable using "`dir'/`filename'.doc", varlabels sdec(`numerodecimales') stat(resultados) doubles(ci) substat(1) dbldiv(,) replace vlines(1) hlines(`formatobordeh') ///
				coljust(lc) ctitles("VARIABLE   n1=`N1', n0=`N0'", "Beta (95% CI)", "P Value", "D", "First Stage") annotate(resultados_signif) asymbol("*","**","***","°") ///
				note("`note'", "D=(ß/SD controls), where SD controls is standard deviation for control group within estimation sample.", "`covar_lb'", "`atr_lb'")
		
			}
		}
		else {
			if "`note'" == "" {
		
				frmttable using "`dir'/`filename'.doc", varlabels sdec(`numerodecimales') stat(resultados) doubles(ci) substat(1) dbldiv(,) replace vlines(1) hlines(`formatobordeh') ///
				coljust(lc) ctitles("VARIABLE   n1=`N1', n0=`N0'", "Beta (95% CI)", "P Value", "D", "First Stage") annotate(resultados_signif) asymbol("*","**","***","°") ///
				note("Standard Errors Clustered by `lb_clus'.", "D=(ß/SD controls), where SD controls is standard deviation for control group within estimation sample.", "`covar_lb'", "`atr_lb'")
		
			}
			else {
		
				frmttable using "`dir'/`filename'.doc", varlabels sdec(`numerodecimales') stat(resultados) doubles(ci) substat(1) dbldiv(,) replace vlines(1) hlines(`formatobordeh') ///
				coljust(lc) ctitles("VARIABLE   n1=`N1', n0=`N0'", "Beta (95% CI)", "P Value", "D", "First Stage") annotate(resultados_signif) asymbol("*","**","***","°") ///
				note("Standard Errors Clustered by `lb_clus'.", "`note'", "D=(ß/SD controls), where SD controls is standard deviation for control group within estimation sample.", "`covar_lb'", "`atr_lb'")
		
			}
		}
	}
	else {
		
		local atr_lb "Selection Equation: Attrition = "
		
		foreach x of local sel_vars {
		
			if substr("`x'",1,2) == "i." {
		
				local x = substr("`x'",3,.)
			
			}
			local lb_`x' : variable label `x'
			
			if "`lb_`x''" != "" {
			
				local atr_lb `"`atr_lb' + `lb_`x''"'
				
			}
		}
			
		if "`cluster'" == "" { 
				
			if "`note'" == "" {
		
				frmttable using "`dir'/`filename'.doc", varlabels sdec(`numerodecimales') stat(resultados) doubles(ci) substat(1) dbldiv(,) replace vlines(1) hlines(`formatobordeh') ///
				coljust(lc) ctitles("VARIABLE   n1=`N1', n0=`N0'", "Beta (95% CI)", "P Value", "D") annotate(resultados_signif) asymbol("*","**","***","°") ///
				note("° MV No Converge", "D=(ß/SD controls), where SD controls is standard deviation for control group within estimation sample.", "`covar_lb'", "`atr_lb'")
		
			}
			else {
		
				frmttable using "`dir'/`filename'.doc", varlabels sdec(`numerodecimales') stat(resultados) doubles(ci) substat(1) dbldiv(,) replace vlines(1) hlines(`formatobordeh') ///
				coljust(lc) ctitles("VARIABLE   n1=`N1', n0=`N0'", "Beta (95% CI)", "P Value", "D") annotate(resultados_signif) asymbol("*","**","***","°") ///
				note("° MV No Converge", "`note'", "D=(ß/SD controls), where SD controls is standard deviation for control group within estimation sample.", "`covar_lb'", "`atr_lb'")
		
			}
		}
		else {
			if "`note'" == "" {
		
				frmttable using "`dir'/`filename'.doc", varlabels sdec(`numerodecimales') stat(resultados) doubles(ci) substat(1) dbldiv(,) replace vlines(1) hlines(`formatobordeh') ///
				coljust(lc) ctitles("VARIABLE   n1=`N1', n0=`N0'", "Beta (95% CI)", "P Value", "D") annotate(resultados_signif) asymbol("*","**","***","°") ///
				note("Standard Errors Clustered by `lb_clus'.", "° MV No Converge", "D=(ß/SD controls), where SD controls is standard deviation for control group within estimation sample.", "`covar_lb'", "`atr_lb'")
		
			}
			else {
		
				frmttable using "`dir'/`filename'.doc", varlabels sdec(`numerodecimales') stat(resultados) doubles(ci) substat(1) dbldiv(,) replace vlines(1) hlines(`formatobordeh') ///
				coljust(lc) ctitles("VARIABLE   n1=`N1', n0=`N0'", "Beta (95% CI)", "P Value", "D") annotate(resultados_signif) asymbol("*","**","***","°") ///
				note("Standard Errors Clustered by `lb_clus'.", "° MV No Converge", "`note'", "D=(ß/SD controls), where SD controls is standard deviation for control group within estimation sample.", "`covar_lb'", "`atr_lb'")
		
			}
		}
	}
	}
	end
		
