# Supplementary material for: Early Stimulation and Nutrition: The Impacts of a Scalable Intervention
Source: J Eur Econ Assoc. 2022 Jan 28;20(4):1395–432. doi: 10.1093/jeea/jvac005 (PMC9372035; doi:10.1093/jeea/jvac005)
Supplement: jvac005_Attanasio_etal_Replication-Data-Code [file jvac005_attanasio_etal_replication-data-code.zip › replication-data-code/do-files/0-master.do]

* EARLY STIMULATION AND NUTRITION: THE IMPACTS OF A SCALABLE INTERVENTION
* Attanasio, O., Baker-Henningham, H., Bernal, R., Meghir, C., Pineda, D., and
* Rubio-Codina, M.
* Name: 		0-master.do
* Description:  This do file defines the globals defining the directories and 
* 				groups of variables used in the various do files. Also, includes 
* 				the stata and self-written programs, and produces all the  
* 				outputs on the paper and the online appendix.

* ----------------------------------------------------------------------------- *
* Settings																		*
* ----------------------------------------------------------------------------- *
clear 				all 
set more 			off 
set graphics 		on 
set varabbrev 		off
version 			17          							    /* Use Stata 17 */ 
cap log close
cls


* ----------------------------------------------------------------------------- *
* Directory 																	*
* ----------------------------------------------------------------------------- *
gl root 		"C:\Users\dkp28\Dropbox\Research\RA\FAMI\Pilot II\Paper\Revision JEEA\Final Publication\November 2021\replication-data-code" /*Write down the name of your main directory here*/
cd "${root}"


* ----------------------------------------------------------------------------- *
* Programs 																		*
* ----------------------------------------------------------------------------- *
global install_programs = 1 	/* Install stata programs */

*) Include self-written programs
include "ado-files/romwolf twostep.do"
include "ado-files/table_bmj.ado"
include "ado-files/het_ols.ado"
include "ado-files/equivalence.ado"
include "ado-files/clchi2_modified.ado"

*) Install stata programs
if ${install_programs} == 1 {
cap ssc install outreg2
cap ssc install rwolf
cap ssc install grqreg
cap ssc install grstyle
cap ssc install ivreg2
cap ssc install ranktest
}


* ----------------------------------------------------------------------------- *
* Groups of variables															*
* ----------------------------------------------------------------------------- *
gl repl 				 _zlen_bl _zwei_bl 
gl covs 				 sexo i.CodigoDe datosprevios_cdi rango_pob_BL  		///
						 indw_alto madresadolescentes puntuaciondirecta
gl anthro_bl 			 r_zlen_bl d_zlen_bl r_zwei_bl d_zwei_bl
gl covar_atr 			 ${covs} i.EncuestadorBL i.DuplaFU
gl sociodemographic  	 agemons III_319V IV_405V0 escmadre ingresos_familia 	///
						 personas_hogar puntuaciondirecta sexo first_born 		///
						 madresadolescentes padre_presente vivienda_propia 		///
						 pobrezadane
gl intermediates 		 FCI_conjunto_age know_total auto_eficacia2 			///
						 inseguridad_bin 
gl nutricion 			 _zwei _zlen _zwfl des_global riesgo_des_global 		///
						 des_aguda riesgo_des_aguda des_cronica 				///
						 riesgo_des_cronica sobrepeso_wfl obesidad_wfl
gl caract 				 edad_fami escfami exp_fami II_209_1  					///
						 personas_hogar_FAMI XII_1201 XII_1249 IV_413V1  		///
						 IV_415V1 VIII_801 z_puntuaciondirecta know_total_1 	///
						 singledivwidow
gl covs_nlm				 ib0.sexo ib0.datosprevios_cdi ib0.rango_pob_BL  		///
						 ib0.indw_alto ib0.madresadolescentes puntuaciondirecta ///
						 i.CodigoDe 
gl sociodemographic_app	agemons sexo III_319V III_301V first_born escmadre 		///
						padre_presente II_211V9 madre_casada madre_sola 		///
						madre_div madresadolescentes IV_405V0 indw
gl intermediate_app	 	materiales toysources playmaterials playactivities 		///
						careactivities FCI_conjunto apoyosocialpuntaje_bl 		///
						auto_eficacia2_b_bl depresion10_bl disciplina_violenta
gl nutrition_app 		_zwei _zlen _zbmi _zwfl inseguridad_bin


* ----------------------------------------------------------------------------- *
* Figures stye																	*
* ----------------------------------------------------------------------------- *
cap grstyle init
cap grstyle set plain, horizontal nogrid noextend box
if "`c(username)'" == "dkp28" graph set window fontface "LM Roman 10" /* LaTeX font */
/* To dowload the LaTeX font on your pc:  
1. Dowload the files from https://www.fontsquirrel.com/fonts/Latin-Modern-Roman. 
2. Convert files to ttf extension (e.g., online) and install */


* ------------------------------------------------------------------------------
* Tables - Main Text
* ------------------------------------------------------------------------------

/* Table 2: Sociodemographic characteristics of children and their families at 
		    baseline															    
--------------------------------------------------------------------------------*/  
do "${root}/do-files/table-2"

/* Table 3: Nutritional status of children at baseline by randomization status  
--------------------------------------------------------------------------------*/ 
do "${root}/do-files/table-3"

/* Table 4: Developmental outcomes of children in the control group at follow-up
--------------------------------------------------------------------------------*/
do "${root}/do-files/table-4"

/* Table 5: Impact on children's outcomes 										
--------------------------------------------------------------------------------*/
do "${root}/do-files/table-5"

/* Table 6: Effects of potential dosage on Bayley-III factor 					
--------------------------------------------------------------------------------*/
do "${root}/do-files/table-6"

/* Table 7: Impacts on height-for-age by ranges of the distribution 			
--------------------------------------------------------------------------------*/	
do "${root}/do-files/table-7"

/* Table 8: Heterogeneous impacts on the Bayley-III factor by child and 
			household characteristicsat baseline								
--------------------------------------------------------------------------------*/	
do "${root}/do-files/table-8"

/* Table 9: Program impacts on intermediate outcomes							
--------------------------------------------------------------------------------*/	
do "${root}/do-files/table-9"

/* Table 10: IV estimation of the production function for Bayley-III factor		
--------------------------------------------------------------------------------*/	
do "${root}/do-files/table-10"


* ------------------------------------------------------------------------------
* Figures - Main Text
* ------------------------------------------------------------------------------

/* Figure 1: Impacts on height-for-age by ranges of the distribution			
--------------------------------------------------------------------------------*/	
do "${root}/do-files/figure-1"

* ------------------------------------------------------------------------------
* Tables - Appendix
* ------------------------------------------------------------------------------

/* Table d1: Signal-to-noise ratios												
--------------------------------------------------------------------------------*/	
do "${root}/do-files/table-d1"

/* Table e1: Baseline characteristics of FAMI program facilitators by 
			 randomization status												
--------------------------------------------------------------------------------*/	
do "${root}/do-files/table-e1"

/* Table f1: Attrition analysis													
--------------------------------------------------------------------------------*/
do "${root}/do-files/table-f1"

/* Table f2: Compliance analysis: impact of the program on the probability of 	
			 leaving FAMI foran alternative ECD program							
--------------------------------------------------------------------------------*/
do "${root}/do-files/table-f2"

/* Table f3: Compliance analysis: impact of the program on the probability of 
			 leaving FAMI for Modalidad Familiar (MF)							
--------------------------------------------------------------------------------*/
do "${root}/do-files/table-f3"

/* Table f4: Differences  in  child  and  household  characteristics  by  
			 duration  of  exposure  to  theprogram								
--------------------------------------------------------------------------------*/
do "${root}/do-files/table-f4"

/* Table g1: Program  impacts  on  children's  outcomes  estimated  by  maximum  
			 likelihoodcorrecting for self-selection into the follow up sample
--------------------------------------------------------------------------------*/
do "${root}/do-files/table-g1"


* ------------------------------------------------------------------------------
* Figures - Appendix
* ------------------------------------------------------------------------------

/* Figure f1: Effective individual program participation			
--------------------------------------------------------------------------------*/	
do "${root}/do-files/figure-f1"
