# Supplementary material for: Early Stimulation and Nutrition: The Impacts of a Scalable Intervention
Source: J Eur Econ Assoc. 2022 Jan 28;20(4):1395–432. doi: 10.1093/jeea/jvac005 (PMC9372035; doi:10.1093/jeea/jvac005)
Supplement: jvac005_Attanasio_etal_Replication-Data-Code [file jvac005_attanasio_etal_replication-data-code.zip › replication-data-code/do-files/figure-1.do]

cap log close
log using "${root}/output/figure-1/figure-1.log", replace
* EARLY STIMULATION AND NUTRITION: THE IMPACTS OF A SCALABLE INTERVENTION
* Attanasio, O., Baker-Henningham, H., Bernal, R., Meghir, C., Pineda, D., and
* Rubio-Codina, M.
* Name: 		figure-1.do
* Description:  This do file produces Figure 1.


/* Figure 1: Impacts on height-for-age by ranges of the distribution			
--------------------------------------------------------------------------------*/	
cd "${root}/output/figure-1"
use "${root}/data-clean/estimation-data.dta", clear


* Anderson-Darling test: -------------------------------------------------------

* Dataset for AD test
preserve

	* Residuals
	if "`var'" == "b_total_fac_" local encuestador Bayley	
	else if "`var'" == "total_ASQSE_as_z" local encuestador ASQ
	else local encuestador M2
	
	* Conditional outcomes
	foreach var of varlist b_total_fac_ total_ASQSE_as_z _zlen {
		
		if "`var'" == "b_total_fac_" local addcovs "${anthro_bl}"
		else local addcovs " "
		
		qui reg `var' ${covs} `addcovs' i.encuestador`encuestador'
		cap drop r_`var'
		predict r_`var', res
	}
	
	* Variables of interest
	keep CodNino T b_total_fac_ total_ASQSE_as_z _zlen							///
				 r_b_total_fac_ r_total_ASQSE_as_z r__zlen
	
	reshape wide b_total_fac_ total_ASQSE_as_z _zlen							///
				 r_b_total_fac_ r_total_ASQSE_as_z r__zlen, i(CodNino) j(T)
	
	compress
	export delimited using "${root}/output/figure-1/Dataset_for_AD_test", replace
	
restore

* Run AD test script (R script)
/*
#Script A-D test
# FAMI. AD test
# Date: November 11th, 2020

# Packages ----------------------------------------------------------------
install.packages("kSamples")  
install.packages("readr")

library(kSamples)
library(readr)


# Data --------------------------------------------------------------------
dist <- read_csv("C:/Users/dkp28/Dropbox/Research/RA/FAMI/Pilot II/Paper/Revision JEEA/Final Publication/November 2021/replication-data-code/output/figure-1/Dataset_for_AD_test.csv")
 # _0 for control and _1 for treated

 
# AD test for residuals ---------------------------------------------------
ad.test(dist$r__zlen0, dist$r__zlen1, method="exact", Nsim = 2400)
ad.test(dist$r_b_total_fac_0, dist$r_b_total_fac_1, method="exact", Nsim = 2400)
ad.test(dist$r_total_ASQSE_as_z0, dist$r_total_ASQSE_as_z1, method="exact", Nsim = 2400)

*/


* Distribution of conditional outcomes: ----------------------------------------
local n = 0
foreach var of varlist b_total_fac_ total_ASQSE_as_z _zlen {
	
	local ++n
	
	* Tester FE
	if "`var'" == "b_total_fac_" local encuestador Bayley	
	else if "`var'" == "total_ASQSE_as_z" local encuestador ASQ
	else local encuestador M2

	* AD p-value: version 1, asympt.
	if "`var'" == "b_total_fac_" local adpval_res = 0.0102
	else if "`var'" == "total_ASQSE_as_z" local adpval_res = 0.0674 
	else local adpval_res = 0.0495

	* Variable label
	if "`var'" == "b_total_fac_" local lb`var' = "Bayley-III Factor"
	else if "`var'" == "total_ASQSE_as_z" local lb`var' = "ASQSE"
	else local lb`var' = "Heigh for Age"

	* Aditional covariates
	if "`var'" == "b_total_fac_" local addcovs "${anthro_bl}"
	else local addcovs " "

	* Partialling out covariates and tester FE
	cap drop r_`var'
	qui reg `var' ${covs} `addcovs' i.encuestador`encuestador'
	predict r_`var', res

	* Kolmogorov-Smirnov test
	ksmirnov r_`var', by(T)	
	local pval = round(`r(p)',.0001)
		
	* Graph
	twoway (kdensity r_`var' if T==1, lc(black) lw(0.4)) 						///
		(kdensity r_`var' if T==0, lc(black) lp("--") lw(0.4)), 				///
		graphregion(fcolor(white)) 												///
		legend(label(1 "Treated") label(2 "Controls") size(*1.5)) 				///
		note("Two-sample Anderson-Darling test p-value = `adpval_res'"			///
		"Two-sample Smirnov-Kolmogorov test p-value = `pval'",	 				///
		size(medium))															///
		xti("") yti("Density", size(large)) name(`var', replace) xsize(7)
		
	gr export "Figure_Distrib_of_conditional_outcomes_`n'.png", replace as(png)	

}

cap graph drop *
cap log close
