# Supplementary material for: Early Stimulation and Nutrition: The Impacts of a Scalable Intervention
Source: J Eur Econ Assoc. 2022 Jan 28;20(4):1395–432. doi: 10.1093/jeea/jvac005 (PMC9372035; doi:10.1093/jeea/jvac005)
Supplement: jvac005_Attanasio_etal_Replication-Data-Code [file jvac005_attanasio_etal_replication-data-code.zip › replication-data-code/do-files/figure-f1.do]

cap log close
log using "${root}/output/figure-f1/figure-f1.log", replace
* EARLY STIMULATION AND NUTRITION: THE IMPACTS OF A SCALABLE INTERVENTION
* Attanasio, O., Baker-Henningham, H., Bernal, R., Meghir, C., Pineda, D., and
* Rubio-Codina, M.
* Name: 		figure-f1.do
* Description:  This do file produces Figure F1.


/* Figure f1: Effective individual program participation			
--------------------------------------------------------------------------------*/	
cd "${root}/output/figure-f1"
use "${root}/data-clean/estimation-data.dta", clear


* Panel A: ---------------------------------------------------------------------
histogram numvis if numvis > 0, bin(43) color(navy) xlabel(1(7)43) 				///
		  lcolor(white) lw(*.5) 												///
		  xtitle("Group sessions attendance", size(large) height(9))			///
		  yti("Density", size(large))

gr export "figure_f1_a.png", replace as(png)	
		
* Panel B: ---------------------------------------------------------------------
histogram numvd if numvd > 0, bin(14) color(navy) xlabel(1(2)13) 				///
		  lcolor(white) lw(*.5) xtitle("Home visits received", size(large) 		///
				 height(9)) 													///
		  yti("Density", size(large))
	
gr export "figure_f1_b.png", replace as(png)		

* Panel C: ---------------------------------------------------------------------
histogram componentenut if componentenut > 0, bin(14) color(navy) 				///
		  xlabel(0(5)15) lcolor(white) lw(*.5) 									///
		  xtitle("Nutritional supplements received", size(large) height(9)) 	///
		  yti("Density", size(large))
	
gr export "figure_f1_c.png", replace as(png)		
	
* Panel D: ---------------------------------------------------------------------

* Percentages
tab nutexposure_a exposure_a if T == 1, cell		  

* One variable per category 
gen no_nut_no_peda = nutexposure_a == 0 & exposure_a == 0
gen nut_no_peda = nutexposure_a == 1 & exposure_a == 0
gen no_nut_peda = nutexposure_a == 0 & exposure_a == 1
gen nut_peda = nutexposure_a == 1 & exposure_a == 1

* Figure
graph bar nut_no_peda no_nut_peda nut_peda no_nut_no_peda if T==1, stack 		///
				  blabel(bar, position(base) format(%03.2f) size(*1.04)) 		///
				  bar(1, color("46 76 109"))									///
				  bar(2, color("57 110 176"))									///
				  bar(3, color("218 221 252"))									///
				  bar(4, color("252 153 124"))									///
				  ytitle("Share", size(large))									///
				  ylabel(, nogrid)												///
  legend(order(4 "No nutritional supp., no pedagogical activities" 				///
			   3 "At least 1 nutritional supp., at least 1 edagogical activity"	///
			   2 "No  nutritional supp.,  at least 1 edagogical activity"		///
			   1 "At least 1 nutritional supp.,  no pedagogical activities")	///
		 col(1) nobox region(lstyle(none)) size(*1.15))
					  
gr export "figure_f1_d.png", replace as(png)		

cap graph drop *
cap log close

	
