# Supplementary material for: Early Stimulation and Nutrition: The Impacts of a Scalable Intervention
Source: J Eur Econ Assoc. 2022 Jan 28;20(4):1395–432. doi: 10.1093/jeea/jvac005 (PMC9372035; doi:10.1093/jeea/jvac005)
Supplement: jvac005_Attanasio_etal_Replication-Data-Code [file jvac005_attanasio_etal_replication-data-code.zip › replication-data-code/do-files/table-10.do]

cap log close
log using "${root}/output/table-10/table-10.log", replace
* EARLY STIMULATION AND NUTRITION: THE IMPACTS OF A SCALABLE INTERVENTION
* Attanasio, O., Baker-Henningham, H., Bernal, R., Meghir, C., Pineda, D., and
* Rubio-Codina, M.
* Name: 		table-10.do
* Description:  This do file produces Table 10.


/* Table 10: IV estimation of the production function for Bayley-III factor		
--------------------------------------------------------------------------------*/	
cd "${root}/output/table-10"
use "${root}/data-clean/estimation-data.dta", clear


* Matrix definition: -----------------------------------------------------------
mat MAT_tabla = J(9,10,.)
mat MAT_tabla_pv = J(9,10,0)


* Standardized outcomes: -------------------------------------------------------
cap drop FCI_conjunto_
sum FCI_conjunto if T == 0
gen FCI_conjunto_ = (FCI_conjunto - r(mean))/r(sd)


* ITT: -------------------------------------------------------------------------
reg b_total_fac_ T ${covs} ${anthro_bl}							 				///
	i.encuestadorBayley t_alcaldia												///
	if timetoFAMI<. & FCI_conjunto_ < ., cluster(CodigoMu)
	
	* ITT
	mat MAT_tabla[1,1] =_b[T]
	mat MAT_tabla[1,2] =_se[T]
	local p = string(2*ttail(e(df_r),abs(_b[T]/_se[T])),"%5.3f")
	mat MAT_tabla_pv[1,1] = (`p'<0.1) + (`p'<0.05) + (`p'<0.01)
	
	* Time to town hall
	mat MAT_tabla[3,1] =_b[t_alcaldia]
	mat MAT_tabla[3,2] =_se[t_alcaldia]
	local p = string(2*ttail(e(N)-e(rank),										///
		abs(_b[t_alcaldia]/_se[t_alcaldia])),"%5.3f")
	mat MAT_tabla_pv[3,1] = (`p'<0.1) + (`p'<0.05) + (`p'<0.01)

	* Time to town hall
	mat MAT_tabla[3,1] =_b[t_alcaldia]
	mat MAT_tabla[3,2] =_se[t_alcaldia]
	local p = string(2*ttail(e(N)-e(rank),										///
		abs(_b[t_alcaldia]/_se[t_alcaldia])),"%5.3f")
	mat MAT_tabla_pv[3,1] = (`p'<0.1) + (`p'<0.05) + (`p'<0.01)
	
	* N
	mat MAT_tabla[9,1] = e(N)	


* Production function OLS: -----------------------------------------------------
reg b_total_fac_ T FCI_conjunto_ ${covs} ${anthro_bl} 			 				///
	i.encuestadorBayley t_alcaldia												///
	if timetoFAMI<., cluster(CodigoMu)

	* ITT
	mat MAT_tabla[1,3] =_b[T]
	mat MAT_tabla[1,4] =_se[T]
	local p = string(2*ttail(e(df_r),abs(_b[T]/_se[T])),"%5.3f")
	mat MAT_tabla_pv[1,3] = (`p'<0.1) + (`p'<0.05) + (`p'<0.01)
	
	* PI
	mat MAT_tabla[2,3] =_b[FCI_conjunto_]
	mat MAT_tabla[2,4] =_se[FCI_conjunto_]
	local p = string(2*ttail(e(N)-e(rank),										///
		abs(_b[FCI_conjunto_]/_se[FCI_conjunto_])),"%5.3f")
	mat MAT_tabla_pv[2,3] = (`p'<0.1) + (`p'<0.05) + (`p'<0.01)
	
	* Time to town hall
	mat MAT_tabla[3,3] =_b[t_alcaldia]
	mat MAT_tabla[3,4] =_se[t_alcaldia]
	local p = string(2*ttail(e(N)-e(rank),										///
		abs(_b[t_alcaldia]/_se[t_alcaldia])),"%5.3f")
	mat MAT_tabla_pv[3,3] = (`p'<0.1) + (`p'<0.05) + (`p'<0.01)
	
	* N
	mat MAT_tabla[9,3] = e(N)


* Production function IV: ------------------------------------------------------

* 2nd stage
ivreg2 b_total_fac_ T 															///
	(FCI_conjunto_ = timetoFAMI)												///
	${covs} ${anthro_bl} t_alcaldia												///
	i.encuestadorBayley, cluster(CodigoMu) first savefirst
	
	* ITT
	mat MAT_tabla[1,7] =_b[T]
	mat MAT_tabla[1,8] =_se[T]
	local p = string(2*ttail(e(N)-e(rankV),abs(_b[T]/_se[T])),"%5.3f")
	mat MAT_tabla_pv[1,7] = (`p'<0.1) + (`p'<0.05) + (`p'<0.01)
	
	* PI
	mat MAT_tabla[2,7] =_b[FCI_conjunto_]
	mat MAT_tabla[2,8] =_se[FCI_conjunto_]
	local p = string(2*ttail(e(N)-e(rankV), 									///
		abs(_b[FCI_conjunto_]/_se[FCI_conjunto_])),"%5.3f")
	mat MAT_tabla_pv[2,7] = (`p'<0.1) + (`p'<0.05) + (`p'<0.01)
	
	* Time to town hall
	mat MAT_tabla[3,7] =_b[t_alcaldia]
	mat MAT_tabla[3,8] =_se[t_alcaldia]
	local p = string(2*ttail(e(N)-e(rankV), 									///
		abs(_b[t_alcaldia]/_se[t_alcaldia])),"%5.3f")
	mat MAT_tabla_pv[3,7] = (`p'<0.1) + (`p'<0.05) + (`p'<0.01)
	
	* N
	mat MAT_tabla[9,7] = e(N)
	
	* F
	est restore _ivreg2_FCI_conjunto_
	test timetoFAMI
	
	local F = string(r(F),"%6.3f")
	mat MAT_tabla[6,5] = `F'


* Production function without T IV: --------------------------------------------

* 2nd stage
ivreg2 b_total_fac_		 														///
	(FCI_conjunto_ = T timetoFAMI)												///
	${covs} ${anthro_bl} t_alcaldia												///
	i.encuestadorBayley, cluster(CodigoMu) first savefirst
	
	* PI
	mat MAT_tabla[2,9] =_b[FCI_conjunto_]
	mat MAT_tabla[2,10] =_se[FCI_conjunto_]
	local p = string(2*ttail(e(N)-e(rankV),										///
		abs(_b[FCI_conjunto_]/_se[FCI_conjunto_])),"%5.3f")
	mat MAT_tabla_pv[2,9] = (`p'<0.1) + (`p'<0.05) + (`p'<0.01)
	
	* Time to town hall
	mat MAT_tabla[3,9] =_b[t_alcaldia]
	mat MAT_tabla[3,10] =_se[t_alcaldia]
	local p = string(2*ttail(e(N)-e(rankV), 									///
		abs(_b[t_alcaldia]/_se[t_alcaldia])),"%5.3f")
	mat MAT_tabla_pv[3,9] = (`p'<0.1) + (`p'<0.05) + (`p'<0.01)
	
	* N
	mat MAT_tabla[9,9] = e(N)
	
	* Overidentification test
	mat MAT_tabla[8,9] = e(jp)

	* F
	est restore _ivreg2_FCI_conjunto_
	test timetoFAMI T
	
	local F = string(r(F),"%6.3f")
	mat MAT_tabla[7,5] = `F'
	
* 1st stage
est restore _ivreg2_FCI_conjunto_

	* ITT 5-6
	mat MAT_tabla[1,5] =_b[T]
	mat MAT_tabla[1,6] =_se[T]
	local p = string(2*ttail(e(df_r),abs(_b[T]/_se[T])),"%5.3f")
	mat MAT_tabla_pv[1,5] = (`p'<0.1) + (`p'<0.05) + (`p'<0.01)
	
	* Time to town hall
	mat MAT_tabla[3,5] =_b[t_alcaldia]
	mat MAT_tabla[3,6] =_se[t_alcaldia]
	local p = string(2*ttail(e(df_r),abs(_b[t_alcaldia]/_se[t_alcaldia])),"%5.3f")
	mat MAT_tabla_pv[3,5] = (`p'<0.1) + (`p'<0.05) + (`p'<0.01)
	
	* IV: Time to fami
	mat MAT_tabla[4,5] =_b[timetoFAMI]
	mat MAT_tabla[4,6] =_se[timetoFAMI]
	local p = string(2*ttail(e(df_r),abs(_b[timetoFAMI]/_se[timetoFAMI])),"%5.3f")
	mat MAT_tabla_pv[4,5] = (`p'<0.1) + (`p'<0.05) + (`p'<0.01)
	
	* N
	mat MAT_tabla[9,5] = e(N)
	

* Table: -----------------------------------------------------------------------
cd "${root}/output/table-10"

frmttable using "Prod_fun", replace 											///
	statmat(MAT_tabla) annotate(MAT_tabla_pv) asymbol(*,**,***)					///
	landscape sdec(3\3\3\ 3\3\3\ 3\3\3\ 3\3\3\ 3\3\3\ 0) sub(1) 				///
	ti("IV estimation of the production function for cognitive skills")			///
	rt("ITT"\""\																///
	"FCI Home Environment"\""\													///
	"Time to Town's Hall"\""\													///
	"Time to FAMI"\""\															///
	"First stage F-statistic:"\""\												///
	"IV: Time to FAMI"\""\														///
	"IV: Time to FAMI and Treatment"\""\										///
	"Overidentification p-value"\""\											///
	"Observations"\"")															///
	ct("","{\em OLS}","{\em OLS}","{\em First Stage}","{\em IV}"\				///
	"Instruments:","","","Distance, wages","Distance, wages, ITT"\ 				///
	"","(1)","(2)","(3)","(4)")													///
	multicol(1,4,2)
	
log close 
