# Supplementary material for: Early Stimulation and Nutrition: The Impacts of a Scalable Intervention
Source: J Eur Econ Assoc. 2022 Jan 28;20(4):1395–432. doi: 10.1093/jeea/jvac005 (PMC9372035; doi:10.1093/jeea/jvac005)
Supplement: jvac005_Attanasio_etal_Replication-Data-Code [file jvac005_attanasio_etal_replication-data-code.zip › replication-data-code/do-files/table-2.do]

cap log close
log using "${root}/output/table-2/table-2.log", replace
* EARLY STIMULATION AND NUTRITION: THE IMPACTS OF A SCALABLE INTERVENTION
* Attanasio, O., Baker-Henningham, H., Bernal, R., Meghir, C., Pineda, D., and
* Rubio-Codina, M.
* Name: 		table-2.do
* Description:  This do file produces Table 2.


/* Table 2: Sociodemographic characteristics of children and their families at 
		    baseline															    
--------------------------------------------------------------------------------*/  
cd "${root}/output/table-2"
use "${root}/data-clean/baseline-characteristics.dta", clear	
	
						 
* Panle A: ---------------------------------------------------------------------
						 
* Mean differences table:						 
equivalence ${sociodemographic}, filename("sociodemographic") tratamiento(T) 	///
							     cluster(CodigoMu) miss

* Romano-Wolf for MHT:
rwolf ${sociodemographic}, indepvar(T) cluster(CodigoMu) seed(1941) reps(2000)  ///
						   vce(cluster CodigoMu)


* Panel B: ---------------------------------------------------------------------

* Mean differences table:	
equivalence ${intermediates}, filename("intermediates") tratamiento(T) 			///
							  cluster(CodigoMu) miss

* Romano-Wolf for MHT:
rwolf ${intermediates}, indepvar(T) cluster(CodigoMu) seed(1941) reps(2000)  	///
					    vce(cluster CodigoMu)

log close
