# Supplementary material for: Early Stimulation and Nutrition: The Impacts of a Scalable Intervention
Source: J Eur Econ Assoc. 2022 Jan 28;20(4):1395–432. doi: 10.1093/jeea/jvac005 (PMC9372035; doi:10.1093/jeea/jvac005)
Supplement: jvac005_Attanasio_etal_Replication-Data-Code [file jvac005_attanasio_etal_replication-data-code.zip › replication-data-code/do-files/table-4.do]

cap log close
log using "${root}/output/table-4/table-4.log", replace
* EARLY STIMULATION AND NUTRITION: THE IMPACTS OF A SCALABLE INTERVENTION
* Attanasio, O., Baker-Henningham, H., Bernal, R., Meghir, C., Pineda, D., and
* Rubio-Codina, M.
* Name: 		table-4.do
* Description:  This do file produces Table 4.


/* Table 4: Developmental outcomes of children in the control group at follow-up
--------------------------------------------------------------------------------*/
cd "${root}/output/table-4"
use "${root}/data-clean/estimation-data.dta", clear


* Matrix definition: -----------------------------------------------------------
mat MAT_tabla = J(6, 4, .)


* Panle A: ---------------------------------------------------------------------
local c = 1
foreach var of varlist cog_composite lang_composite moto_composite {
	local ++c
	
	qui sum `var' if T == 0
	mat MAT_tabla[`c',1] = r(mean)
	mat MAT_tabla[`c',2] = r(sd)
	mat MAT_tabla[`c',3] = r(N)
	
}


* Panle B: ---------------------------------------------------------------------
local c = `c' + 1
local c = `c' + 1
	
qui sum riesgo_ASQ if T == 0
mat MAT_tabla[`c',1] = r(mean)
mat MAT_tabla[`c',2] = r(sd)
mat MAT_tabla[`c',3] = r(N)


* Table: -----------------------------------------------------------------------
frmttable using "dev_outcome_control", replace 									///
	statmat(MAT_tabla) sdec(3,0) sub(1)											///
	rt("{\b Bayley}"\""\														///
	   "Cognitive Composite Score"\""\											///
	   "Language Composite Score"\""\											///
	   "Motor Composite Score"\""\												///
	   "{\b ASQ:SE}"\""\														///
	   "% of children at socio-emotional risk"\"")								///
	ct("","Mean","N"\ 															///
	   "","(Sd. Dev.)","")

log close
