# Supplementary material for: Early Stimulation and Nutrition: The Impacts of a Scalable Intervention
Source: J Eur Econ Assoc. 2022 Jan 28;20(4):1395–432. doi: 10.1093/jeea/jvac005 (PMC9372035; doi:10.1093/jeea/jvac005)
Supplement: jvac005_Attanasio_etal_Replication-Data-Code [file jvac005_attanasio_etal_replication-data-code.zip › replication-data-code/do-files/table-5.do]

cap log close
log using "${root}/output/table-5/table-5.log", replace
* EARLY STIMULATION AND NUTRITION: THE IMPACTS OF A SCALABLE INTERVENTION
* Attanasio, O., Baker-Henningham, H., Bernal, R., Meghir, C., Pineda, D., and
* Rubio-Codina, M.
* Name: 		table-5.do
* Description:  This do file produces Table 5.


/* Table 5: Impact on children's outcomes 										
--------------------------------------------------------------------------------*/
cd "${root}/output/table-5"
use "${root}/data-clean/estimation-data.dta", clear


* Matrix definition: -----------------------------------------------------------
mat MAT_tabla = J(3,7,.)
mat MAT_tabla_s = J(3,7,0)
mat ci = (0,0,1,0,0,0,0,0,0)


* Standardized outcomes: -------------------------------------------------------
foreach var of varlist total_ASQSE_as_z _zlen {
	cap drop `var'_
	qui sum `var' if T == 0
	gen `var'_ = (`var'- r(mean))/r(sd)
	gen `var'__T = .
}
gen b_total_fac__T = .


* ITT estimation: --------------------------------------------------------------

* Bayley III Factor
table_bmj b_total_fac_, tratamiento(T) ols filename("TD-Bayley OLS")			///
		  covariates(${covs} ${anthro_bl} i.encuestadorBayley) cluster(CodigoMu)

mat MAT_tabla[1,1] = resultados[1,1..5]
mat MAT_tabla_s[1,3] = resultados_signif[1,4]

* ASQ
table_bmj total_ASQSE_as_z_, tratamiento(T) ols filename("TD-ASQSE OLS") 		///
		  covariates(${covs} ${anthro_bl} i.encuestadorASQ) cluster(CodigoMu) 	///
		  nd note("A higher score indicates more behavioral problems")

mat MAT_tabla[2,1] = resultados[1,1..5]
mat MAT_tabla_s[2,3] = resultados_signif[1,4]

* Heigh for age Z-Score
table_bmj _zlen_, tratamiento(T) ols filename("TD-Nutrition OLS") 				///
		  covariates(${covs} ${anthro_bl} i.encuestadorM2) cluster(CodigoMu)

mat MAT_tabla[3,1] = resultados[1,1..5]
mat MAT_tabla_s[3,3] = resultados_signif[1,4]


* Romano-Wolf: -----------------------------------------------------------------
* Two step RW
* 1st: bootstrap matrix (of p-values)
* 2nd: RW p-values' calculation
cd "${root}/output/table-5/RW"

* 1st. Boostrap matrix

	* Bayley-III Factor
	romwolf_matgen b_total_fac_, indepvar(T) 									///
				   controls(${covs} ${anthro_bl} i.encuestadorBayley) 			///
				   reps(2500) strata(T) cluster(CodigoMu) seed(1234) 			///
				   outmatfile("Or T Bayley OLS") outfile("Null T Bayley OLS")
		
	* ASQ:SE Total Score
	romwolf_matgen total_ASQSE_as_z_, indepvar(T) 								///
				   controls(${covs} ${anthro_bl} i.encuestadorASQ) 				///
				   reps(2500) strata(T) cluster(CodigoMu) seed(1234) 			///
				   outmatfile("Or T ASQ OLS") outfile("Null T ASQ OLS")
		
	* Height for age Z-Score
	romwolf_matgen _zlen_, indepvar(T) 											///
				   controls(${covs} ${anthro_bl} i.encuestadorM2) 				///
				   reps(2500) strata(T) cluster(CodigoMu) seed(1234)			///
				   outmatfile("Or T NutInt OLS") outfile("Null T NutInt OLS")
		
* Matching matrix
preserve

	local name "OLS"
	local filesnull `" "Null T Bayley `name'" "Null T ASQ `name'" "Null T NutInt `name'" "'
	local filesor `" "Or T Bayley `name'" "Or T ASQ `name'" "Or T NutInt `name'" "'

	* Add order of iteration
	foreach file of local filesor {
		use "`file'", replace
			
		cap confirm variable n
		if !_rc di "Variable n already exist"
		else {
			cap gen n = _n
			save "`file'", replace
		}
	}

	* Null t
	use "Null T Bayley `name'", replace
	foreach file of local filesnull {
		if "`file'"!="Null T Bayley `name'" {
			merge 1:1 iter using "`file'"
			drop _merge	
		}
	}
	save "Null Ts `name'", replace
	
	* Original t
	use "Or T Bayley `name'", replace
	foreach file of local filesor {
		if "`file'"!="Or T Bayley `name'" {
			merge 1:1 n using "`file'"
			drop _merge	
		}
	}
	save "Or Ts `name'", replace
		
restore

* 2nd. RW P Value calculation
romwolf_matcalc b_total_fac__T total_ASQSE_as_z__T _zlen__T, 					///
	inmatfile("Or Ts OLS") infile("Null Ts OLS")

local n = 0
foreach var of varlist b_total_fac__T total_ASQSE_as_z__T _zlen__T {
	local ++n
	
	local p = e(rw_`var')
	mat MAT_tabla[`n',6] = `p'
	mat MAT_tabla_s[`n',1] = (`p'<0.1) + (`p'<0.05) + (`p'<0.01)
	mat MAT_tabla_s[`n',3] = 0
	
}


* Table: -----------------------------------------------------------------------
cd "${root}/output/table-5"
	
frmttable using "itt", replace 													///
	statmat(MAT_tabla) annotate(MAT_tabla_s) asymbol(+,++,+++)					///
	doubles(ci) landscape sdec(3,3) sub(1) dbldiv(,)							///
	rt("Bayley-III Factor"\""\													///
	   "ASQ:SE Total Score"\""\													///
	   "Height for age Z-Score"\"")												///
	ct("{\b VARIABLE}","{\b Impact (95\% CI)}","{\b P Value}","{\b RW P Value}")

log close 
