# Supplementary material for: Early Stimulation and Nutrition: The Impacts of a Scalable Intervention
Source: J Eur Econ Assoc. 2022 Jan 28;20(4):1395–432. doi: 10.1093/jeea/jvac005 (PMC9372035; doi:10.1093/jeea/jvac005)
Supplement: jvac005_Attanasio_etal_Replication-Data-Code [file jvac005_attanasio_etal_replication-data-code.zip › replication-data-code/do-files/table-6.do]

cap log close
log using "${root}/output/table-6/table-6.log", replace
* EARLY STIMULATION AND NUTRITION: THE IMPACTS OF A SCALABLE INTERVENTION
* Attanasio, O., Baker-Henningham, H., Bernal, R., Meghir, C., Pineda, D., and
* Rubio-Codina, M.
* Name: 		table-6.do
* Description:  This do file produces Table 6.


/* Table 6: Effects of potential dosage on Bayley-III factor 					
--------------------------------------------------------------------------------*/
cd "${root}/output/table-6"
use "${root}/data-clean/estimation-data.dta", clear


* Days between baseline and endline survey: ------------------------------------
cap drop diff_days
gen diff_days = fecha_encuesta_day - P1_1V16F
pwcorr diff_days potential_dosage, sig


* Matrix definition: -----------------------------------------------------------
mat MAT_tabla = J(1,6,.)
mat MAT_tabla_s = J(1,6,0)


* Dosage effect: ---------------------------------------------------------------
reg b_total_fac_ potential_dosage ${covs} ${anthro_bl} 							///
	diff_days i.encuestadorBayley, cluster(CodigoMu)

* N
mat MAT_tabla[1,1] = e(N)

* Effect of 100 Potential dosage
mat MAT_tabla[1,3] = _b[potential_dosage]*100
mat MAT_tabla[1,4] = _se[potential_dosage]*100

local p2 = string(2*ttail(e(N)-e(rank),											///
	abs(_b[potential_dosage]/_se[potential_dosage])),"%5.3f")
mat MAT_tabla_s[1,3] = (`p2' <= 0.1) + (`p2' <= 0.05) + (`p2' <= 0.01)

* Effect of average potential dosage
qui sum potential_dosage if T == 1 & e(sample)
local mean = r(mean)

mat MAT_tabla[1,5] = _b[potential_dosage]*`mean'
test _b[potential_dosage]*`mean' = 0
local p=string(r(p), "%5.3f")
mat MAT_tabla[1,6] = `p'
mat MAT_tabla_s[1,5] == (`p' <= 0.1) + (`p' <= 0.05) + (`p' <= 0.01)


* Table: -----------------------------------------------------------------------
frmttable using "dosage", replace									 			///
	sdec(0,3)																	///
	statmat(MAT_tabla) substat(1)												///
	annotate(MAT_tabla_s) asymbol("*","**","***")								///
	ct("VARIABLES","N","Potential Dosage (SE)",									///
	"Average Effect of Potential Dosage (P value)")								///
	rt("Bayley-III Factor"\"")

log close 
