# Supplementary material for: Early Stimulation and Nutrition: The Impacts of a Scalable Intervention
Source: J Eur Econ Assoc. 2022 Jan 28;20(4):1395–432. doi: 10.1093/jeea/jvac005 (PMC9372035; doi:10.1093/jeea/jvac005)
Supplement: jvac005_Attanasio_etal_Replication-Data-Code [file jvac005_attanasio_etal_replication-data-code.zip › replication-data-code/do-files/table-7.do]

cap log close
log using "${root}/output/table-7/table-7.log", replace
* EARLY STIMULATION AND NUTRITION: THE IMPACTS OF A SCALABLE INTERVENTION
* Attanasio, O., Baker-Henningham, H., Bernal, R., Meghir, C., Pineda, D., and
* Rubio-Codina, M.
* Name: 		table-7.do
* Description:  This do file produces Table 7.


/* Table 7: Impacts on height-for-age by ranges of the distribution 			
--------------------------------------------------------------------------------*/	
cd "${root}/output/table-7"
use "${root}/data-clean/estimation-data.dta", clear


* Matrix definition: -----------------------------------------------------------
mat MAT_tabla = J(3,7,.)
mat MAT_tabla_s = J(3,7,0)


* Dummies: ---------------------------------------------------------------------
cap drop cate_

gen cate_1 = inrange(_zlen, -6, -1) if _zlen!=. & d_zlen_bl!=1
gen cate_2 = inrange(_zlen, -0.99999999999999, 1) if _zlen!=. & d_zlen_bl!=1
gen cate_3 = inrange(_zlen, 0.99999999999999, 6) if _zlen!=. & d_zlen_bl!=1

foreach j of numlist 1/3 {
	gen cate_`j'_T = .	
}


* ITT estimation: --------------------------------------------------------------
table_bmj cate_1 cate_2 cate_3, tratamiento(T) ols filename("Table7-Hetero")	///
		  covariates(${covs} ${anthro_bl} i.encuestadorM2) cluster(CodigoMu)

mat MAT_tabla[1,1] = resultados[1..3,1..5]
mat MAT_tabla_s[1,3] = resultados_signif[1..3,4]


* Romano-Wolf: -----------------------------------------------------------------
* Two step RW
* 1st: bootstrap matrix (of p-values)
* 2nd: RW p-values' calculation
cd "${root}/output/table-7/RW"

* 1st. Boostrap matrix
romwolf_matgen cate_1 cate_2 cate_3, indepvar(T) 								///
			   controls(${covs} ${anthro_bl} i.encuestadorM2) 					///
			   reps(2500) strata(T) cluster(CodigoMu) seed(1234) 				///
			   outmatfile("Or T Height OLS") outfile("Null T Height OLS")
		
* Matching matrix
preserve 

	local name "OLS"
	local filesnull `" "Null T Height `name'" "'
	local filesor `" "Or T Height `name'" "'

	* Add order of iteration
	foreach file of local filesor {
		use "`file'", replace
			
		cap confirm variable n
		if !_rc di "Variable n already exist"
		else {
			cap gen n = _n
			save "`file'", replace
		}
	}

	* Null t
	use "Null T Height `name'", replace
	foreach file of local filesnull {
		if "`file'"!="Null T Height `name'" {
			merge 1:1 iter using "`file'"
			drop _merge	
		}
	}
	save "Null Ts `name'", replace
	
	* Original t
	use "Or T Height `name'", replace
	foreach file of local filesor {
		if "`file'"!="Or T Height `name'" {
			merge 1:1 n using "`file'"
			drop _merge	
		}
	}
	save "Or Ts `name'", replace
		
restore

* 2nd. RW P Value calculation
romwolf_matcalc cate_1_T cate_2_T cate_3_T, 									///
	inmatfile("Or Ts OLS") infile("Null Ts OLS")

local n = 0
foreach var of varlist cate_1_T cate_2_T cate_3_T {
	local ++n
	
	local p = e(rw_`var')
	mat MAT_tabla[`n',6] = `p'
	mat MAT_tabla_s[`n',1] = (`p'<0.1) + (`p'<0.05) + (`p'<0.01)
	mat MAT_tabla_s[`n',3] = 0
	
}


* Table: -----------------------------------------------------------------------
cd "${root}/output/table-7"

frmttable using "height_heterog", replace										///
	statmat(MAT_tabla) annotate(MAT_tabla_s) asymbol(+,++,+++)					///
	doubles(ci) landscape sdec(4,4) sub(1) dbldiv(,)							///
	ti("Table X. Impact on children's outcomes") 								///
	rt("Pr(Height-for-age between -5 SD and -1 SD)"\""\							///
	"Pr(Height-for-age between -1 SD and 1 SD)"\""\								///
	"Pr(Height-for-age between 1 SD and 5 SD)")									///
	ct("{\b VARIABLE}","{\b Impact (95% CI)}","{\b P Value}","{\b RW P Value}")

log close 
