# Supplementary material for: Early Stimulation and Nutrition: The Impacts of a Scalable Intervention
Source: J Eur Econ Assoc. 2022 Jan 28;20(4):1395–432. doi: 10.1093/jeea/jvac005 (PMC9372035; doi:10.1093/jeea/jvac005)
Supplement: jvac005_Attanasio_etal_Replication-Data-Code [file jvac005_attanasio_etal_replication-data-code.zip › replication-data-code/do-files/table-8.do]

cap log close
log using "${root}/output/table-8/table-8.log", replace
* EARLY STIMULATION AND NUTRITION: THE IMPACTS OF A SCALABLE INTERVENTION
* Attanasio, O., Baker-Henningham, H., Bernal, R., Meghir, C., Pineda, D., and
* Rubio-Codina, M.
* Name: 		table-8.do
* Description:  This do file produces Table 8.


/* Table 8: Heterogeneous impacts on the Bayley-III factor by child and 
			household characteristicsat baseline								
--------------------------------------------------------------------------------*/	
cd "${root}/output/table-8"
use "${root}/data-clean/estimation-data.dta", clear


* Matrix definition: -----------------------------------------------------------
mat MAT_tabla = J(6,4,.)
mat MAT_tabla_s = J(6,4,0)
mat N = J(3,2,.)


* Variables for RW: ------------------------------------------------------------
ren (escmadre_alto1 indw_alto) (escm1 indwa)
gen escmadre_alto1 = escm1
gen indw_alto = indwa


* Empty variables for RW: ------------------------------------------------------
foreach var in b_total_fac_MatEd0_T b_total_fac_MatEd1_T 						///
b_total_fac_MatEdDiff_T b_total_fac_Gender0_T b_total_fac_Gender1_T 			///
b_total_fac_GenderDiff_T b_total_fac_Indw0_T b_total_fac_Indw1_T 				///
b_total_fac_IndwDiff_T {
	cap drop `var'
	gen `var' = .
}


* ITT estimation: --------------------------------------------------------------

* Maternal education
het_ols b_total_fac_, tratamiento(T) grupo(escm1) 								///
		filename("Bayley - EscMadre") atricion(atr)			 					///
		covariates(${covs} ${anthro_bl} i.encuestadorBayley) cluster(CodigoMu)

mat MAT_tabla[1,1] = resultados[1,1..2]
mat MAT_tabla_s[1,2] = resultados_signif[1,2]

mat MAT_tabla[2,1] = resultados[1,3..4]
mat MAT_tabla_s[2,2] = resultados_signif[1,4]

mat MAT_tabla[1,3] = resultados[1,5..6]
local p = resultados[1,6]
mat MAT_tabla_s[1,4] = (`p'<0.1) + (`p'<0.05) + (`p'<0.01)

mat N[1,1] = resultados[1,7..8]

* Gender
het_ols b_total_fac_, tratamiento(T) grupo(sexo) 								///
		filename("Bayley - Gender") atricion(atr) 								///
		covariates(${covs} ${anthro_bl} i.encuestadorBayley) cluster(CodigoMu)

mat MAT_tabla[3,1] = resultados[1,1..2]
mat MAT_tabla_s[3,2] = resultados_signif[1,2]

mat MAT_tabla[4,1] = resultados[1,3..4]
mat MAT_tabla_s[4,2] = resultados_signif[1,4]

mat MAT_tabla[3,3] = resultados[1,5..6]
local p = resultados[1,6]
mat MAT_tabla_s[3,4] = (`p'<0.1) + (`p'<0.05) + (`p'<0.01)

mat N[2,1] = resultados[1,7..8]

* Wealth index
het_ols b_total_fac_, tratamiento(T) grupo(indwa) 								///
		filename("Bayley - Indw") atricion(atr) 		 						///
		covariates(${covs} ${anthro_bl} i.encuestadorBayley) cluster(CodigoMu)

mat MAT_tabla[5,1] = resultados[1,1..2]
mat MAT_tabla_s[5,2] = resultados_signif[1,2]

mat MAT_tabla[6,1] = resultados[1,3..4]
mat MAT_tabla_s[6,2] = resultados_signif[1,4]

mat MAT_tabla[5,3] = resultados[1,5..6]
local p = resultados[1,6]
mat MAT_tabla_s[5,4] = (`p'<0.1) + (`p'<0.05) + (`p'<0.01)

mat N[3,1] = resultados[1,7..8]


* Romano-Wolf: -----------------------------------------------------------------
* Two step RW
* 1st: bootstrap matrix (of p-values)
* 2nd: RW p-values' calculation
cd "${root}/output/table-8/RW"

* 1st. Boostrap matrix

	* New interaction vars
	foreach var of varlist escm1 sexo indwa{
		cap drop T_`var'_1 cap drop T_`var'_0 
		gen T_`var'_1 = T * `var'
		gen T_`var'_0 = T * (1 - `var')
	}
	
	* Maternal education: Below
	romwolf_matgen b_total_fac_, indepvar(T)							 		///
		controls(T_escm1_1 escm1 ${covs} ${anthro_bl} i.encuestadorBayley) 		///
		reps(2500) strata(T) cluster(CodigoMu) seed(1234) 						///
		outmatfile("Or T MatEd0") outfile("Null T MatEd0")
			
	* Maternal education: Above
	romwolf_matgen b_total_fac_, indepvar(T)									///
		controls(T_escm1_0 escm1 ${covs} ${anthro_bl} i.encuestadorBayley) 		///
		reps(2500) strata(T) cluster(CodigoMu) seed(1234) 						///
		outmatfile("Or T MatEd1") outfile("Null T MatEd1")
				
	* Maternal education: Difference
	romwolf_matgen b_total_fac_, indepvar(T_escm1_1)							///
		controls(T escm1 ${covs} ${anthro_bl} i.encuestadorBayley) 				///
		reps(2500) strata(T) cluster(CodigoMu) seed(1234) 						///
		outmatfile("Or T MatEdDiff") outfile("Null T MatEdDiff")
		
	* Gender: Female 
	romwolf_matgen b_total_fac_, indepvar(T)									///
		controls(T_sexo_1 sexo ${covs} ${anthro_bl} i.encuestadorBayley) 		///
		reps(2500) strata(T) cluster(CodigoMu) seed(1234) 						///
		outmatfile("Or T Gender0") outfile("Null T Gender0")
			
	* Gender: Male
	romwolf_matgen b_total_fac_, indepvar(T)							 		///
		controls(T_sexo_0 sexo ${covs} ${anthro_bl} i.encuestadorBayley) 		///
		reps(2500) strata(T) cluster(CodigoMu) seed(1234) 						///
		outmatfile("Or T Gender1") outfile("Null T Gender1")
		
	* Gender: Difference
	romwolf_matgen b_total_fac_, indepvar(T_sexo_1)								///
		controls(T sexo ${covs} ${anthro_bl} i.encuestadorBayley) 				///
		reps(2500) strata(T) cluster(CodigoMu) seed(1234) 						///
		outmatfile("Or T GenderDiff") outfile("Null T GenderDiff")

	* Wealth index: Below
	romwolf_matgen b_total_fac_, indepvar(T)							 		///
		controls(T_indwa_1 indwa ${covs} ${anthro_bl} i.encuestadorBayley) 		///
		reps(2500) strata(T) cluster(CodigoMu) seed(1234) 						///
		outmatfile("Or T Indw0") outfile("Null T Indw0")
		
	* Wealth index: Above
	romwolf_matgen b_total_fac_, indepvar(T)					 				///
		controls(T_indwa_0 indwa ${covs} ${anthro_bl} i.encuestadorBayley) 		///
		reps(2500) strata(T) cluster(CodigoMu) seed(1234) 						///
		outmatfile("Or T Indw1") outfile("Null T Indw1")

	* Wealth index: Difference
	romwolf_matgen b_total_fac_, indepvar(T_indwa_1)							///
		controls(T indwa ${covs} ${anthro_bl} i.encuestadorBayley) 				///
		reps(2500) strata(T) cluster(CodigoMu) seed(1234) 						///
		outmatfile("Or T IndwDiff") outfile("Null T IndwDiff")

	
* Matching matrix
preserve 

	foreach name in Gender0 Gender1 GenderDiff Indw0 Indw1 IndwDiff 			///
	MatEd0 MatEd1 MatEdDiff{
		
		if "`name'" == "Gender0" | "`name'" == "Gender1"    local vname = " "
		else if "`name'" == "GenderDiff" 				    local vname = "_sexo_1"
		else if "`name'" == "Indw0" | "`name'" == "Indw1"   local vname = " "
		else if "`name'" == "IndwDiff" 					    local vname = "_indwa_1"
		else if "`name'" == "MatEd0" | "`name'" == "MatEd1" local vname = " "
		else if "`name'" == "MatEdDiff" 					local vname = "_escm1_1"
		
		* Renames
		use "Or T `name'", replace
		cap confirm variable b_total_fac_`name'_T
		if !_rc di " "
		else {
			rename b_total_fac__T`vname' b_total_fac_`name'_T
			save "Or T `name'", replace
		}
		
		* Add order of iteration
		cap confirm variable n
		if !_rc di "Variable n already exist"
		else {
			cap gen n = _n
			save "Or T `name'", replace
		}

		* Renames
		use "Null T `name'", replace
		cap confirm variable b_total_fac_`name'_T
		if !_rc di " "
		else {
			rename b_total_fac__T`vname' b_total_fac_`name'_T
			save "Null T `name'", replace
		}
	}

	* Null t
	use "Null T Gender0", replace
	foreach file in  Gender1 GenderDiff Indw0 Indw1 IndwDiff 					///
	MatEd0 MatEd1 MatEdDiff{
		merge 1:1 iter using "Null T `file'"
		drop _merge	
	}
	save "Null Ts", replace
	
	* Original t
	use "Or T Gender0", replace
	foreach file in  Gender1 GenderDiff Indw0 Indw1 IndwDiff 					///
	MatEd0 MatEd1 MatEdDiff {
		merge 1:1 n using "Or T `file'"
		drop _merge	
	}
	save "Or Ts", replace

restore

* 2nd. RW P Value calculation

	* Efects by group
	romwolf_matcalc b_total_fac_Gender0_T b_total_fac_Gender1_T					///
		b_total_fac_Indw0_T b_total_fac_Indw1_T 								///
		b_total_fac_MatEd0_T b_total_fac_MatEd1_T,								///
		inmatfile("Or Ts") infile("Null Ts")

	local n = 0
	foreach var of varlist b_total_fac_MatEd1_T b_total_fac_MatEd0_T 			///
	b_total_fac_Gender1_T b_total_fac_Gender0_T 								///
	b_total_fac_Indw1_T b_total_fac_Indw0_T{
		local ++n
		
		local p = e(rw_`var')
		mat MAT_tabla[`n',2] = `p'
		mat MAT_tabla_s[`n',2] = (`p'<0.1) + (`p'<0.05) + (`p'<0.01)
	}

	* Differential effects
	romwolf_matcalc b_total_fac_GenderDiff_T									///
		b_total_fac_IndwDiff_T													///
		b_total_fac_MatEdDiff_T,												///
		inmatfile("Or Ts") infile("Null Ts")

	local n = 1
	foreach var of varlist b_total_fac_MatEdDiff_T b_total_fac_GenderDiff_T		///
	b_total_fac_IndwDiff_T  {
		
		di "var `n'"
		local p = e(rw_`var')
		mat MAT_tabla[`n',4] = `p'
		mat MAT_tabla_s[`n',4] = (`p'<0.1) + (`p'<0.05) + (`p'<0.01)
		local ++n
		local ++n
	}

* Ns locals
local n = 0
foreach var of varlist escmadre_alto1 sexo indw_alto{
	
	local ++n
	
	count if encuestadorBayley <. & b_total_fac_ <. & `var' == 1
	local n`n'_1 = r(N)
	
	count if encuestadorBayley <. & b_total_fac_ <. & `var' == 0
	local n`n'_0 = r(N)
}


* Table: -----------------------------------------------------------------------
cd "${root}/output/table-8"

frmttable using "cog_heterog", replace 											///
	statmat(MAT_tabla) annotate(MAT_tabla_s) asymbol(+,++,+++)					///
	landscape sdec(3,3) sub(1) dbldiv(,)										///
	rt(""\"Maternal education ≥ complete high school (N=`n1_1')"\				///
	""\"Maternal education < complete high school (N=`n1_0')"\					///
	""\"Male (N=`n2_1')"\ 														///
	""\"Female (N=`n2_0')"\ 													///
	""\"Wealth index above the median (N=`n3_1')"\ 								///
	""\"Wealth index below the median (N=`n3_0')")								///
	ct("{\b Group (Number of observations)}","{\b ITT}","{\b Estimated}"\ 		///
	"","{\b (RW pvalue)}","{\b Difference}"\ 									///
	"","","{\b (RW pvalue)}")
	
log close 
