# Supplementary material for: Early Stimulation and Nutrition: The Impacts of a Scalable Intervention
Source: J Eur Econ Assoc. 2022 Jan 28;20(4):1395–432. doi: 10.1093/jeea/jvac005 (PMC9372035; doi:10.1093/jeea/jvac005)
Supplement: jvac005_Attanasio_etal_Replication-Data-Code [file jvac005_attanasio_etal_replication-data-code.zip › replication-data-code/do-files/table-9.do]

cap log close
log using "${root}/output/table-9/table-9.log", replace
* EARLY STIMULATION AND NUTRITION: THE IMPACTS OF A SCALABLE INTERVENTION
* Attanasio, O., Baker-Henningham, H., Bernal, R., Meghir, C., Pineda, D., and
* Rubio-Codina, M.
* Name: 		table-9.do
* Description:  This do file produces Table 9.


/* Table 9: Program impacts on intermediate outcomes							
--------------------------------------------------------------------------------*/	
cd "${root}/output/table-9"
use "${root}/data-clean/estimation-data.dta", clear


* Matrix definition: -----------------------------------------------------------
mat MAT_tabla = J(4,7,.)
mat MAT_tabla_s = J(4,7,0)
mat ci = (0,0,1,0,0,0,0,0,0)


* Standardized outcomes: -------------------------------------------------------
foreach var of varlist FCI_conjunto know_total auto_eficacia2 inseguridad_bin {
	qui sum `var' if T == 0
	gen `var'_ = (`var'- r(mean))/r(sd)
	
	gen `var'__T = .
}


* Renames: ---------------------------------------------------------------------
ren (FCI_conjunto_bl auto_eficacia2_bl inseguridad_bin2_bl) 					///
	(FCI_conjunto__bl auto_eficacia2__bl inseguridad_bin__bl)


* ITT estimation: --------------------------------------------------------------
table_bmj FCI_conjunto_ know_total_ auto_eficacia2_ inseguridad_bin_,			///
	tratamiento(T) ols filename("Intermediate OLS")								///
	blvar covariates(${covs} i.encuestadorM2) cluster(CodigoMu)

mat MAT_tabla[1,1] = resultados[1..4,1..5]
mat MAT_tabla_s[1,3] = resultados_signif[1..4,4]


* Romano-Wolf: -----------------------------------------------------------------
* Two step RW
* 1st: bootstrap matrix (of p-values)
* 2nd: RW p-values' calculation
cd "${root}/output/table-9/RW"

* 1st. Boostrap matrix
romwolf_matgen FCI_conjunto_ know_total_ auto_eficacia2_ inseguridad_bin_, 		///
	indepvar(T) controls(${covs} i.encuestadorM2) blvar 						///
	reps(2500) strata(T) cluster(CodigoMu) seed(1234) 							///
	outmatfile("Or T Int OLS") outfile("Null T Int OLS")

		
* 2nd. RW P Value calculation
romwolf_matcalc FCI_conjunto__T know_total__T auto_eficacia2__T 				///
	inseguridad_bin__T, 														///
	inmatfile("Or T Int OLS") infile("Null T Int OLS")

local n = 0
foreach var of varlist FCI_conjunto__T know_total__T auto_eficacia2__T 			///
inseguridad_bin__T {
	local ++n
	
	local p = e(rw_`var')
	mat MAT_tabla[`n',6] = `p'
	mat MAT_tabla_s[`n',5] = (`p'<0.1) + (`p'<0.05) + (`p'<0.01)
	
}


* Table: -----------------------------------------------------------------------
cd "${root}/output/table-9"
	
frmttable using "itt_intermediate", replace 									///
	statmat(MAT_tabla) annotate(MAT_tabla_s) asymbol(+,++,+++)					///
	doubles(ci) landscape sdec(3,3) sub(1) dbldiv(,)							///
	rt("FCI Home Environment Quality"\""\										///
	"Parental Knowledge (Raw Score)"\""\										///
	"Maternal Self-Efficacy (Raw Score)"\""\									///
	"ELCSA Food Insecurity Status")												///
	ct("{\b VARIABLE}","{\b Beta (95% CI)}","{\b P Value}","{\b RW P Value}")

log close 
