# Supplementary material for: Early Stimulation and Nutrition: The Impacts of a Scalable Intervention
Source: J Eur Econ Assoc. 2022 Jan 28;20(4):1395–432. doi: 10.1093/jeea/jvac005 (PMC9372035; doi:10.1093/jeea/jvac005)
Supplement: jvac005_Attanasio_etal_Replication-Data-Code [file jvac005_attanasio_etal_replication-data-code.zip › replication-data-code/do-files/table-d1.do]

cap log close
log using "${root}/output/table-d1/table-d1.log", replace
* EARLY STIMULATION AND NUTRITION: THE IMPACTS OF A SCALABLE INTERVENTION
* Attanasio, O., Baker-Henningham, H., Bernal, R., Meghir, C., Pineda, D., and
* Rubio-Codina, M.
* Name: 		table-d1.do
* Description:  This do file produces Table D1.


/* Table d1: Signal-to-noise ratios												
--------------------------------------------------------------------------------*/	
cd "${root}/output/table-d1"
use "${root}/data-clean/estimation-data.dta", clear


* Matrix definition: -----------------------------------------------------------
mat MAT_tabla = J(11,1,.)


* Signal-to-noise ratios for Bayley-III Factor: --------------------------------

* Factor model estimation
factor b_Cog_k_ b_Lrc_k_ b_Lec_k_ b_mf_k_ b_mg_k_ if bayley_outlier_ == 0, fa(1)

* Loadings' adjustment
	
	* Loadings' matrix
	mat l e(L)
	mat A = e(L)

	* Loadings' adjustment
	local nrow = rowsof(A)
	mat toscale = A[1,1]

	foreach j of numlist 2/`nrow' 1 {
		mat A[`j',1]=A[`j',1]/A[1,1]
	}

	* Comparing original and adjusted loadings
	di "Original loadings:"
	mat l e(L)

	di "Adjusted loadings:"
	mat l A

	* Overwritting loadings in return list
	estadd matrix L = A, replace
	
	* Checking new loadings
	mat l e(L)

* Signal-to-noise matrix 

	* Storing loadings and error terms' variance
	mat L = e(L)
	mat Psi = e(Psi)
	
	* Number of measures
	local nmeasures = rowsof(L)
	
	* Filling signal-to-noise matrix
	local n = 1
	foreach j of numlist 1/`nmeasures' {
		local ++n 
		mat MAT_tabla[`n',1] = L[`j',1]^2*toscale[1,1]^2/(L[`j',1]^2*toscale[1,1]^2+Psi[1,`j'])
	}

* Signal-to-noise ratios for Parental investment Factor: -----------------------
factor toysources playmaterials playactivities materiales, pcf means

* Signal-to-noise matrix 

	* Storing loadings and error terms' variance
	mat L = e(L)
	mat Psi = e(Psi)
	
	* Number of measures
	local nmeasures = rowsof(L)
	
	* Filling signal-to-noise matrix
	local n = 7
	foreach j of numlist 1/`nmeasures' {
		local ++n 
		mat MAT_tabla[`n',1] = L[`j',1]^2/(L[`j',1]^2+Psi[1,`j'])
	}

* E. Output
* -------------------------------------------------------------------------------
frmttable using "Signal_to_noise", replace									///
	statmat(MAT_tabla) sdec(3)													///
	ct("Measurement","Signal")													///
	rt("{\b Bayley-III factor}"\												///
	"Bayley: Cognitive"\"Bayley: Receptive language"\							///
	"Bayley: Expressive language"\"Bayley: Fine motor"\							///
	"Bayley: Gross motor"\														///
	"{\b Parental investment}"\													///
	"FCI: Number of toy sources"\"FCI: Number of types of play materials"\		///
	"FCI: Number of types of play activities in last 3 days"\					///
	"FCI: Number of books, magazines and newspapers")

cap log close 
