# Supplementary material for: Early Stimulation and Nutrition: The Impacts of a Scalable Intervention
Source: J Eur Econ Assoc. 2022 Jan 28;20(4):1395–432. doi: 10.1093/jeea/jvac005 (PMC9372035; doi:10.1093/jeea/jvac005)
Supplement: jvac005_Attanasio_etal_Replication-Data-Code [file jvac005_attanasio_etal_replication-data-code.zip › replication-data-code/do-files/table-e1.do]

cap log close
log using "${root}/output/table-e1/table-e1.log", replace
* EARLY STIMULATION AND NUTRITION: THE IMPACTS OF A SCALABLE INTERVENTION
* Attanasio, O., Baker-Henningham, H., Bernal, R., Meghir, C., Pineda, D., and
* Rubio-Codina, M.
* Name: 		table-e1.do
* Description:  This do file produces Table E1.


/* Table e1: Baseline characteristics of FAMI program facilitators by 
			 randomization status												
--------------------------------------------------------------------------------*/	
cd "${root}/output/table-e1"
use "${root}/data-clean/baseline-fami-characteristics.dta", clear
	

* Mean differences table:						 
equivalence ${caract}, filename("caract") tratamiento(T) cluster(CodigoMu) miss


* Romano-Wolf for MHT:
rwolf ${caract}, indepvar(T) cluster(CodigoMu) seed(1941) reps(2000)  			///
				 vce(cluster CodigoMu)

cap log close

	
