# Supplementary material for: Early Stimulation and Nutrition: The Impacts of a Scalable Intervention
Source: J Eur Econ Assoc. 2022 Jan 28;20(4):1395–432. doi: 10.1093/jeea/jvac005 (PMC9372035; doi:10.1093/jeea/jvac005)
Supplement: jvac005_Attanasio_etal_Replication-Data-Code [file jvac005_attanasio_etal_replication-data-code.zip › replication-data-code/do-files/table-f1.do]

cap log close
log using "${root}/output/table-f1/table-f1.log", replace
* EARLY STIMULATION AND NUTRITION: THE IMPACTS OF A SCALABLE INTERVENTION
* Attanasio, O., Baker-Henningham, H., Bernal, R., Meghir, C., Pineda, D., and
* Rubio-Codina, M.
* Name: 		table-f1.do
* Description:  This do file produces Table F1.


/* Table f1: Attrition analysis													
--------------------------------------------------------------------------------*/
cd "${root}/output/table-f1"
use "${root}/data-clean/estimation-data.dta", clear
	

* Simple linear regression: ----------------------------------------------------
reg atr T, cluster(CodigoMu)
local pval=1-F(`e(df_m)',`e(df_r)',`e(F)')

outreg2 using "Attrition_analysis.doc", replace word dec(4) 					///
	cti("Dependent variable -> Lost at FU") label 								///
	adds(F-test, `e(F)', Prob > F, `pval')

* Multivariate linear regression: ----------------------------------------------
reg atr T edad edad2 sexo first_born indw_alto escmadre padre_presente 			///
	personas_hogar puntuaciondirecta, cluster(CodigoMu)	
local pval=1-F(`e(df_m)',`e(df_r)',`e(F)')

outreg2 using "Attrition_analysis.doc", append word dec(4) 						///
	cti(" ") label adds(F-test, `e(F)', Prob > F, `pval')
	
* Heterogeneous effects of ITT: ------------------------------------------------

* Interaction terms
foreach var of var edad first_born indw_alto padre_presente {
	cap drop T_`var'
	gen T_`var' = T*`var'
	label var T_`var' "T * `var'"
}

* Estimation
reg atr T edad edad2 first_born indw_alto padre_presente T_*, cluster(CodigoMu)
local pval=1-F(`e(df_m)',`e(df_r)',`e(F)')

outreg2 using "Attrition_analysis.doc", append word dec(4) 						///
	cti("Attrition - Cov*ITT") label adds(F-test, `e(F)', Prob > F, `pval')

cap log close
