# Supplementary material for: Early Stimulation and Nutrition: The Impacts of a Scalable Intervention
Source: J Eur Econ Assoc. 2022 Jan 28;20(4):1395–432. doi: 10.1093/jeea/jvac005 (PMC9372035; doi:10.1093/jeea/jvac005)
Supplement: jvac005_Attanasio_etal_Replication-Data-Code [file jvac005_attanasio_etal_replication-data-code.zip › replication-data-code/do-files/table-f2.do]

cap log close
log using "${root}/output/table-f2/table-f2.log", replace
* EARLY STIMULATION AND NUTRITION: THE IMPACTS OF A SCALABLE INTERVENTION
* Attanasio, O., Baker-Henningham, H., Bernal, R., Meghir, C., Pineda, D., and
* Rubio-Codina, M.
* Name: 		table-f2.do
* Description:  This do file produces Table F2.


/* Table f2: Compliance analysis: impact of the program on the probability of 	
			 leaving FAMI foran alternative ECD program							
--------------------------------------------------------------------------------*/
cd "${root}/output/table-f2"
use "${root}/data-clean/compliance-analysis.dta", clear

* Simple LPM: ------------------------------------------------------------------
reg dropout i.T if dropout == 0 | dropout_razon_ag == 2 | 						///
				   dropout_razon_ag == 3, cl(CodigoMu)
outreg2 using "DropoutMFCCDecision.doc", replace dec(3) word nor2 label nocons

* Multivariate LPM: ------------------------------------------------------------
reg dropout i.T ${covs_nlm} if dropout == 0 | dropout_razon_ag == 2 | 			///
							   dropout_razon_ag == 3, cl(CodigoMu)
outreg2 using "DropoutMFCCDecision.doc", append dec(3) word nor2 label nocons

* Simple Probit: ---------------------------------------------------------------
probit dropout i.T if dropout == 0 | dropout_razon_ag == 2 | 					///
					  dropout_razon_ag == 3, cl(CodigoMu)
margins, dydx(*) post
outreg2 using "DropoutMFCCDecision.doc", append dec(3) word nor2 label

* Multivariate Probit: ---------------------------------------------------------
probit dropout i.T ${covs_nlm} if dropout == 0 | dropout_razon_ag == 2 | 		///
								  dropout_razon_ag == 3, cl(CodigoMu)
margins, dydx(*) post
outreg2 using "DropoutMFCCDecision.doc", append dec(3) word nor2 label

* Simple Logit: ----------------------------------------------------------------
logit dropout i.T if dropout == 0 | dropout_razon_ag == 2 | 					///
					 dropout_razon_ag == 3, cl(CodigoMu)
margins, dydx(*) post
outreg2 using "DropoutMFCCDecision.doc", append dec(3) word nor2 label

* Multivariate Logit: ----------------------------------------------------------
logit dropout i.T ${covs_nlm} if dropout == 0 | dropout_razon_ag == 2 | 		///
								 dropout_razon_ag == 3, cl(CodigoMu)
margins, dydx(*) post
outreg2 using "DropoutMFCCDecision.doc", append dec(3) word nor2 label
  
cap log close
