# Supplementary material for: Early Stimulation and Nutrition: The Impacts of a Scalable Intervention
Source: J Eur Econ Assoc. 2022 Jan 28;20(4):1395–432. doi: 10.1093/jeea/jvac005 (PMC9372035; doi:10.1093/jeea/jvac005)
Supplement: jvac005_Attanasio_etal_Replication-Data-Code [file jvac005_attanasio_etal_replication-data-code.zip › replication-data-code/do-files/table-f4.do]

cap log close
log using "${root}/output/table-f4/table-f4.log", replace
* EARLY STIMULATION AND NUTRITION: THE IMPACTS OF A SCALABLE INTERVENTION
* Attanasio, O., Baker-Henningham, H., Bernal, R., Meghir, C., Pineda, D., and
* Rubio-Codina, M.
* Name: 		table-f4.do
* Description:  This do file produces Table F4.


/* Table f4: Differences  in  child  and  household  characteristics  by  
			 duration  of  exposure  to  theprogram								
--------------------------------------------------------------------------------*/
cd "${root}/output/table-f4"
use "${root}/data-clean/duration-analysis.dta",clear 
keep if T==1

* Mean differences table:
foreach g in sociodemographic_app intermediate_app nutrition_app  {
	equivalence ${`g'}, filename("`g' - Mediana") tratamiento(exposure_m_4) 	///
					  cluster(CodigoMu) miss
}

cap log close
