# Supplementary material for: Early Stimulation and Nutrition: The Impacts of a Scalable Intervention
Source: J Eur Econ Assoc. 2022 Jan 28;20(4):1395–432. doi: 10.1093/jeea/jvac005 (PMC9372035; doi:10.1093/jeea/jvac005)
Supplement: jvac005_Attanasio_etal_Replication-Data-Code [file jvac005_attanasio_etal_replication-data-code.zip › replication-data-code/do-files/table-g1.do]

cap log close
log using "${root}/output/table-g1/table-g1.log", replace
* EARLY STIMULATION AND NUTRITION: THE IMPACTS OF A SCALABLE INTERVENTION
* Attanasio, O., Baker-Henningham, H., Bernal, R., Meghir, C., Pineda, D., and
* Rubio-Codina, M.
* Name: 		table-g1.do
* Description:  This do file produces Table G4.


/* Table g1: Program  impacts  on  children's  outcomes  estimated  by  maximum  
			 likelihoodcorrecting for self-selection into the follow up sample
--------------------------------------------------------------------------------*/
cd "${root}/output/table-g1"
use "${root}/data-clean/estimation-data.dta", replace	

* Matrix definition: -----------------------------------------------------------
mat MAT_tabla = J(3,7,.)
mat MAT_tabla_s = J(3,7,0)
mat ci = (0,0,1,0,0,0,0,0,0)


* Standardized outcomes: -------------------------------------------------------
foreach var of varlist total_ASQSE_as_z _zlen {
	cap drop `var'_
	qui sum `var' if T == 0
	gen `var'_ = (`var'- r(mean))/r(sd)
	gen `var'__T = .
}
gen b_total_fac__T = .


* ITT estimation: --------------------------------------------------------------

* Bayley III Factor
table_bmj b_total_fac_, tratamiento(T) sel_vars(${covar_atr}) 					///
		  filename("TD-Bayley MV") 												///
		  covariates(${covs} ${anthro_bl} i.encuestadorBayley) cluster(CodigoMu)

mat MAT_tabla[1,1] = resultados[1,1..5]
mat MAT_tabla_s[1,3] = resultados_signif[1,4]

* ASQ
table_bmj total_ASQSE_as_z_, tratamiento(T) sel_vars(${covar_atr}) 				///
		  filename("TD-ASQSE MV") 												///
		  covariates(${covs} ${anthro_bl} i.encuestadorBayley) cluster(CodigoMu)

mat MAT_tabla[2,1] = resultados[1,1..5]
mat MAT_tabla_s[2,3] = resultados_signif[1,4]

* Heigh for age Z-Score
table_bmj _zlen_, tratamiento(T) sel_vars(${covar_atr}) 						///
		  filename("TD-Nutrition MV") 											///
		  covariates(${covs} ${anthro_bl} i.encuestadorBayley) cluster(CodigoMu)

mat MAT_tabla[3,1] = resultados[1,1..5]
mat MAT_tabla_s[3,3] = resultados_signif[1,4]


* Romano-Wolf: -----------------------------------------------------------------
* Two step RW
* 1st: bootstrap matrix (of p-values)
* 2nd: RW p-values' calculation
cd "${root}/output/table-g1/RW"

*) 1st. Boostrap matrix

	* Bayley-III Factor	
	romwolf_matgen b_total_fac_, method(heckman) indepvar(T) 					///
		controls(${covs} ${anthro_bl} i.encuestadorBayley) 						///
		sel(${covar_atr}) reps(2500) iterate(100) strata(T) 				 	///
		cluster(CodigoMu) seed(1234) 											///
		outmatfile("Or T Bayley MV") outfile("Null T Bayley MV")
		
	* ASQ:SE Total Score
	romwolf_matgen total_ASQSE_as_z_, method(heckman) indepvar(T) 				///
		controls(${covs} ${anthro_bl} i.encuestadorASQ) 						///
		sel(${covar_atr}) reps(2500) iterate(100) strata(T) 				 	///
		cluster(CodigoMu) seed(1234) 											///
		outmatfile("Or T ASQ MV") outfile("Null T ASQ MV")
		
	* Height for age Z-Score
	romwolf_matgen _zlen_, method(heckman) indepvar(T) 							///
		controls(${covs} ${anthro_bl} i.encuestadorM2) 							///
		sel(${covar_atr}) reps(2500) iterate(100) strata(T) 				 	///
		cluster(CodigoMu) seed(1234) 											///
		outmatfile("Or T NutInt MV") outfile("Null T NutInt MV")
		
*) Matching matrix
preserve 

	local name "MV"
	local filesnull `" "Null T Bayley `name'" "Null T ASQ `name'" "Null T NutInt `name'" "'
	local filesor `" "Or T Bayley `name'" "Or T ASQ `name'" "Or T NutInt `name'" "'

	* Add order of iteration
	foreach file of local filesor {
		use "`file'", replace
			
		cap confirm variable n
		if !_rc di "Variable n already exist"
		else {
			cap gen n = _n
			save "`file'", replace
		}
	}

	* Null t
	use "Null T Bayley `name'", replace
	foreach file of local filesnull {
		if "`file'"!="Null T Bayley `name'" {
			merge 1:1 iter using "`file'"
			drop _merge	
		}
	}
	save "Null Ts `name'", replace
	
	* Original t
	use "Or T Bayley `name'", replace
	foreach file of local filesor {
		if "`file'"!="Or T Bayley `name'" {
			merge 1:1 n using "`file'"
			drop _merge	
		}
	}
	save "Or Ts `name'", replace
		
restore


*) 2nd. RW P Value calculation
romwolf_matcalc b_total_fac__T total_ASQSE_as_z__T _zlen__T, 					///
	inmatfile("Or Ts MV") infile("Null Ts MV")

local n = 0
foreach var of varlist b_total_fac__T total_ASQSE_as_z__T _zlen__T {
	local ++n
	
	local p = e(rw_`var')
	mat MAT_tabla[`n',6] = `p'
	mat MAT_tabla_s[`n',5] = (`p'<0.1) + (`p'<0.05) + (`p'<0.01)
	
}


* Table: -----------------------------------------------------------------------
cd "${root}/output/table-g1"

frmttable using "_Table_Impact_on_children_s_outcomes_MV_RW", replace			///
	statmat(MAT_tabla) annotate(MAT_tabla_s) asymbol(*,**,***)					///
	doubles(ci) landscape sdec(3,3) sub(1) dbldiv(,)							///
	ti("Table X. Impact on children's outcomes") 								///
	rt("Bayley-III Factor"\""\													///
	   "ASQ:SE Total Score"\""\													///
	   "Height for age Z-Score")												///
	ct("{\b VARIABLE}","{\b Impact (95% CI)}","{\b P Value}","{\b RW P Value}")

log close 
