# Supplementary material for: Early Stimulation and Nutrition: The Impacts of a Scalable Intervention
Source: J Eur Econ Assoc. 2022 Jan 28;20(4):1395–432. doi: 10.1093/jeea/jvac005 (PMC9372035; doi:10.1093/jeea/jvac005)
Supplement: jvac005_Attanasio_etal_Replication-Data-Code [file jvac005_attanasio_etal_replication-data-code.zip › replication-data-code/output/figure-1/Dataset_for_AD_test.csv]

CodNino	_zlen0	b_total_fac_0	total_ASQSE_as_z0	r_b_total_fac_0	r_total_ASQSE_as_z0	r__zlen0	_zlen1	b_total_fac_1	total_ASQSE_as_z1	r_b_total_fac_1	r_total_ASQSE_as_z1	r__zlen1
1							-1.64	.49764207	.11265121	.44254726	.16149399	-.51486546
2							-.25	-.10117568	-.22725073	-.39440742	-.098704204	.87963533
3							-3.55	-.51877391	-1.119236	-.63590604	-.9825961	-2.5500591
4							-.36	-.83060956	-.28494996	-1.0690037	-.1715278	.79899216
5		.76888955	-.68850607	.63910425	-.39418215
6	.53	.6192562	-.88013619	.48956403	-.58883715	1.0967597
7	-1.04	-.56138057	.57940716	-.62968224	.78593397	-.35391811
8	-1.76	.47100684	-.029780086	.43099022	.16767208	-1.056304
9	-1.87	-.020196812	.23898697	-.19998612	.55146015	-1.3443398
10	-1.42	-2.2894125	-.29517931	-1.4876465	.22108632	-.79496062
11	1.99	.44529316	-1.4792804	.58560807	-1.3524573	2.671581
12	-.9500000000000001	-.24555157	-.24867706	.5261308	.26758859	-.32496062
13	.18	1.2002481	-1.8113915	1.0781958	-1.5231173	.75263107
14	-1.12	-2.1583769	-.67497587	-1.2524973	.22084194	-1.3338294
15	-.65	.23300441	-.07132452	.37671438	.082625329	.20781237
16		1.1341147	-.48925257	1.079412	-.2009784
17	-1.44	.81274444	-.43802375	.7638393	-.24057157	-.73630404
18	-.05	-1.0167924	-1.1672539	-1.3233545	-.81243247	.39346114
19	-1.21	.54741991	-.37013245	.46463904	-.16058078	-.52978945
20	1.73		-1.1403155		-.55137712	2.2592027
21	1.51	1.1348289	-.46309155	1.0095861	-.17179251	2.0767598
22	-1.18	.24811643	1.0440789	.24147096	1.2203571	-.43520451
23		-.44925943	-1.1525697	-.5486114	-.94301802
24	.12	.7294668	-.1758379	.66268289	.024639141	.8178246
25	-1.36	1.0989777	-.7890113	.97132444	-.49771225	-.79324031
26	.35	-.64693522	.0010419881	-.72005457	.20151903	1.0478246
27	.53	1.1558853	.050378345	.84751773	.40217483	.97933251
28	1.04	-1.5811296	.31552693	-.80446368	.82574284	1.6767821
29	.4	-.53703237	-.1630163	.21741426	.35627419	1.019168
30	-1.71	-.4596104	1.0190424	.2504873	1.62613	-1.2160255
31	.8	.096956268	-.84498125	1.1126616	-.37221795	1.5791558
32	-.25	.051660236	-.065707445	.15818709	.14286298	.31813028
33	.5	-.98665506	.94989997	-.8828485	.81998056	1.1461111
34	2.37		.18391092		.71115065	2.9793556
35	.17	.20629163	1.4635528	.38401252	1.3215339	.83959651
36	.51	.80506438	-.600465	.81665558	-.82600498	.99792784
37	-1.64	-.14230603	-.46239966	-.23814821	-.55486649	-1.1362627
38		.96819472	-.24112372	.9353711	-.46061397
39	-1.11	.4248839	-.81597722	.29768217	-.89936942	-.62387669
40
41	-2.85	-.27855071	2.6247299	-.38932663	2.5383129	-2.3580053
42
43	-1.03	1.4838815	.84213096	1.5658265	.58846605	-.23126853
44	-1.93	1.0843663	-.92158562	.92994404	-1.0260549	-1.6318507
45	.11	-.54560119	.31410593	-.6266042	.18846256	.44924885
46	.31	.15414123	-.66368401	.13284199	-.84394795	.93893093
47		-.39857161	.32180929	-.28337824	.11014251
48		-.65053552	-.41670427	-.75742751	-.50917107
49		-.20623495	.30525243	-.50961286	.27328306
50	-1.9	-.81626207	.65730464	-.63654774	.41841403	-1.0875958
51	-1.11	-.48338759	.9994902	-.48413828	.7769751	-.62794352
52		-.48797801	.48882505	-.37332773	.34680617
53	1.95	-.91025966	-.075632855	-.81430608	-.21462686	2.6137252
54		-.67026711	.67596859	-.58177894	.47035155
55	.06		1.6191895		1.3893735	.85479009
56	-.78	.23497097	-.22989528	.38483059	-.45971128	.014790069
57	-.75	.18598202	1.5942718	.16692492	1.410983	-.1151977
58	-.43	.22358291	-.6005854	-.090992808	-.61743039	-.073046602
59	-.5	-1.1753505	1.9038031	-1.0245125	1.6800368	.28304735
60	-2.21	1.2063115	-.57601655	1.1446024	-.68058288	-1.6827772
61	.99	.85131186	.82490945	.73099303	.66581959	1.5778314
62		.5765273	.24681595	.66635197	.11084681
63	-.63	-1.1015812	.68547875	-.83156544	.44053838	.19414687
64	.17	-.67534751	.66669041	-.74834198	.4924762	.78718823
65	-1.42	-.2085875	-.17997238	-.4975372	-.21194175	-1.0336899
66	-.07	.17660312	.48525113	.07186231	.3261613	.51783144
67	-1.65	1.1351327	-.99511397	.93921959	-1.1510819	-1.2971134
68
69	.85	-.51204497	1.4438286	-.55928004	1.2696143	1.4671882
70	-1.35	-1.7104429	1.2686766	-1.4404272	1.0237362	-.52585316
71	-1.35	-.59485042	-.035821892	-.33341211	-.3048642	-.70795572
72	.65	-.2202998	.13197686	-.074017763	-.09178941	1.4330473
73	-.74	.74634737	.17724019	.7840327	-.055250611	.017631955
74	-.54	-.17002328	.22001317	-.24645117	.12452148	-.030391244
75	-1.33	-.84254009	.090496615	-.94362819	.0071044122	-.84387666
76		-.58155936	.58366925	-.27654776	.29950258
77	-1.02	.70974046	.2779361	.70906812	.049371235	-.52620077
78	-.8100000000000001	.41857675	.48775744	.58544141	.26701605	-.03282401
79	1.02	-.22387965	-1.344249	.60638851	-.057417061	1.3149345
80	-2.48	-1.3532648	1.3295875	-.76321971	.13742021	-1.9256772
81	-1.18	-.93634218	-1.0008408	-.97530067	-1.1054071	-.65277714
82
83	1.14	-.96913207	-.55242771	-1.03833	-.65699404	1.6672229
84	-.14	.085127585	.13209066	.026002109	.024499478	.39309418
85		-1.0506489	.88519549	-1.0814563	.69585693
86		-.41003343	.51216328	-.50595307	.32292175
87		-.55696845	-.59897816	-.58623862	-.79436648
88	-2.1	-.064015634	1.290067	-.13168442	1.1158527	-1.4828118
89
90	1.64	.04792412	2.3788798	-.085074663	2.2288647	2.2102172
91	-1.78	.26928642	-.05089226	.074222513	-.10403574	-1.3525903
92								.87402803	-.86087906	.5733965	-.073845975
93							-2.18	1.616909	-.60484833	.87456429	.032263849	-1.9426985
94							.33	-1.7991484	-1.3752024	-2.0348444	-.25519443	.82236528
95							.06	-1.4020919	-.045571875	-1.4340982	.94429076	.75975788
96							-1.79	-.30313152	-.6164124	-.5733965	.073845975	-2.2204460e-16
97							-1.96	1.0463138	-.14064638	1.0288395	.83106703	-1.225014
98							1.19	-1.0441328	1.0432442	-.95846987	2.0774016	1.9186807
99							-1.2	-1.7198284	-.10693395	-.99464786	1.0129975	-.52244264
100							-.22	.67191666	-.61763507	.70708936	.34197888	.53847146
101							.23	.42838526	-.47641352	.50689679	.55774397	.95868069
102	.15	1.5181733	-.32185382	.85729647	-.032389984	1.0605378
103	-.89	.34335071	-.029836638	-.21654864	.18685739	.34544805
104	-.8200000000000001	.41713762	-1.1606497	-.15728211	-.93790591	.40370533
105	-.32	.29526249	-.81597722	-.56065404	-.4498345	.60090995
106	.34	.010005865	-.60779768	-.71961826	-.33665594	1.4697635
107	.88	2.2575788	-.38658679	1.4025007	-.020444075	1.8009099
108
109
110								-.64197969	.44603246	-.5747869	-.074205399
111							1.37	-1.393206	.2513656	-1.1727899	-.26077887	2.0867267
112							-1.36	-.38775235	1.2697921	-.10094173	.7364735	-.60217392
113							-1.4	-1.8108122	.5236007	-1.5667549	.041607898	-.51291358
114							-.84	.69323063	1.0178909	1.0273052	.43839523	.034784358
115
116							-.9	.7250151	-.053955678	.72107613	-.48337153	-.18464404
117							.61	.64006221	-1.0676106	.90879649	-1.6404254	1.6281513
118
119							-3.63		3.6567309		3.1020653	-2.6470768
120							-1.44	.34674433	-1.023464	.34359476	-1.5255526	-.62880731
121							-1.51	.48357809	2.5050828	.75549787	1.935293	-.49772
122	1.89	-1.4018664	2.1176331	-.91419125	1.6802354	2.6612859
123	-1.34	-1.6390253	1.1137817	-1.0345632	.5764873	-.42003521
124	-3.63	.31606847	-.42014197	-.33569562	.21384829	-3.1577537
125	.18	1.3727552	-.60909408	.72887683	.021871308	.65811771
126	-1.74	-1.6244659	-.55260575	-1.1216326	-.9809289	-.9863283
127	1.09	-.41419327	1.4023494	.23644681	.081526682	2.0676115
128	-2.54	-.20692109	1.526598	.27646971	1.1012998	-1.7921996
129	.24	-.47799751	-.20535511	-.80768949	.092456065	1.2844359
130	-.48	.35272363	-1.3702681	-.23238553	-.93510777	.27338323
131
132	-1.48	.7491886	-1.0720762	.38633284	-.68344301	-.56662899
133		-1.1830227	-.62058848	-.24884947	-.62557626
134	-2.13	.88585663	-1.07985	.1577308	-.58721703	-1.4881727
135	-1.25	.48307538	.29689294	-.00026983957	.72787434	-.41882804
136	-.8	2.0976679	-.58482552	1.7404007	-.19921722	.11924237
137							1.08	1.5345753	-.8305732	2.514323	-.235503	1.2364063
138							-2.96	-.40782097	.77794647	-.1531385	.58587265	-1.872955
139
140							-2.42	.47650576	-.52222461	.66462809	-.61742669	-1.4757626
141	-.93	-.86326993	.7713446	-.58652955	.082848348	-.18341108
142	-.59	-.68808842	1.1142296	-.39979485	.42875817	.15071756
143	-.23	.52204895	-.51224083	.88405299	-1.2219112	.55768842
144	-.8300000000000001	-.41833195	1.8698539	-.23265424	1.1232848	.6114049
145	-2.12	-1.0218546	2.2105823	-.36689946	.58608413	-.99535507
146	-1.1	-.64196056	2.2963696	.081979319	.6235705	-.11048679
147	-.21	-2.1829512	1.6392308	-1.6777455	.87708056	.52034545
148	-1.65	.21715513	1.2629246	.88674742	.40078065	-.54190207
149	-1.25	.89403749	-.041592527	1.2247944	-.74521315	-.47405428
150	.28	-.13898756	.31174079	.44802922	-.55030608	1.1590244
151	-2.44	-1.085397	2.4926989	-.50523436	1.7304516	-1.480581
152	-1.85	-.29190111	1.0513983	.095642105	.33265328	-1.0446975
153	.03	-.6147154	1.0165524	-.44779745	.82343209	.8204959
154	-1.92	-.42349565	-.31978059	-.21429208	-.59767318	-1.0101819
155	.35	.3590233	-.62189937	.52153796	-.81199485	1.1346246
156	-1.96	-.15256664	.019379776	.078851268	-.19491467	-1.1284046
157		-1.0343636	-.90667927	-.77536285	-1.136098
158	-3.28	-.029209258	-.99324143	.2143928	-1.2771838	-2.3584392
159	-1.43	-.41115734	1.1125611	-.072140917	.78627056	-.42624015
160	-3.21	-.30503011	-.66728336	.64054251	.18259712	-1.1317289
161	-1.68	-.81678545	-.09186428	-.61566639	-.29405922	-.87189001
162	-1.19	-1.0116835	-1.0801215	-.74584824	-1.3731384	-.25082511
163	-.67	-1.3954366	-.88125867	-1.1870947	-1.1379771	.19871859
164	-1.37		.34294602		.016655479	-.36624014
165	-2.39	-1.0461965	-1.5413581	-.95253092	-1.7042297	-1.6582177
166	-1.29	.22423731	2.4471462	.39310944	2.2510009	-.49363273
167	.51	.29096836	-.053867225	.23309454	-.2640585	1.2187308
168	-1.45	-1.0266367	-.62450659	-.89219767	-.79040307	-.71234632
169	-1.82	.57846433	.27312392	.57104838	.047808271	-1.0819124
170	-1.33	-.98105085	-.62288922	-.81565154	-.80995983	-.55124682
171	-1.44	-.99215841	-.24688263	-.40376139	-.15089551	-.37731561
172	.47	-1.4310054	.78136379	-.68332714	.9095462	1.5850927
173	-.84	-.17942244	.28439811	.27374688	.49238133	.050519958
174	-2.45	.40943208	-.36352894	1.1291543	-.22022215	-1.3642641
175	-1.47	-.50232166	-1.4334453	.23126824	-.54754144	-.73537445
176	-.77	-.14814532	-.11946696	.51034647	-.080855377	.17516673
177	1.09	-1.0607511	-.88568062	-.55095136	-.7685194	2.1115849
178	-1.58	-.41798428	.55973887	.46349332	.57290035	-.28687152
179	-1.68	-1.2448379	-.96043098	-.49368343	-.82619882	-.57665002
180	-.9	.35794359	.28004217	.97579312	.43357769	.096204437
181	-1.53	-1.9637115	.27176642	-1.3187698	.31642777	-.59657598
182	-3.19	-1.4059397	2.1291702	-1.2146192	1.3765514	-1.7368524
183	-2.94	-.69534111	-.5614872	.049013909	-.43027988	-1.8307787
184	-1.95	-1.0161124	.34148201	-.33733436	.42234477	-.85795879
185	-2.3	-.88926727	.98250729	-.37950099	1.1753662	-1.3801233
186	-1.07	-.78253835	-1.4665046	-.0087877577	-1.341347	.050964043
187	-1.68	-.35549587	-.81753832	-.066623427	-1.0469571	-.81904775
188			.48610401		.25971007
189	-.93	-.1952779	2.5130563	.10681555	2.2775877	-.057305042
190	-.32	-1.6111298	1.0316591	-1.2995501	.79316568	.55856633
191	-2.33	-1.3718987		-1.263097		-1.7817813
192	-1.21	.88433534	-1.2986938	1.0345783	-1.6055839	-.54245913
193	.28	-.12608534	1.8185802	.20788403	1.4983393	1.2720171
194	-1.57	.0060725356	-.88057482	.095124148	-1.0695162	-.85729283
195	.06	-.47966504	.30571544	-.42859054	.13189845	.74335039
196	-.04	.3318086	-.01394256	.68886095	-.34023312	.96375984
197	.53	.6582973	-.05388974	1.0262187	-.40730709	1.3575286
198	-.63	.1495299	1.9725683	.58445305	1.6372031	.39137393
199	-2.58		3.1454937		2.8657303	-1.7362279
200	-1.92	.010403834	1.264199	.20518959	.97536105	-1.0586138
201	-.29	-.51270103	2.82407	-.2911388	2.5111301	.38928357
202	-1.72	1.1987287	-1.3691298	1.324345	-1.6367936	-.89971334
203	1.34	1.9039215	1.1139004	2.1855471	.90263087	2.165724
204	-1.68	.26928076	.80872685	.34622967	.62281036	-.97316414
205	-2.15	-2.6474924	2.0427642	-2.4644237	1.7539263	-1.2886138
206	-.88	.19906378	-1.1298903	.31200609	-1.3158067	-.17316417
207	-2.89	.66287237	.14144431	.33626831	.69055802	-2.019388
208	-.53	1.7667674	-.7065379	2.445889	-.31105432	.46343949
209	-2.44	.75371033	-.63258833	.31345955	-.07324589	-1.6589195
210	-1.29	-.63689411	1.7482765	-.67234206	1.4174761	-.39686665
211	-.64	1.9849813	-.066188045	1.7271478	.45570183	.28345418
212
213	1.24	-1.0790181	-.2658653	-1.3634346	.26509917	2.1458402
214	.17	-.52580523	-.26741126	-.78810245	.2544786	1.0934542
215	.93	-.30171227	-.7731595	-.4646166	-.290593	1.9297819
216	-1.4	.11760274	-.25518748	.23181894	.37352717	-.44165272
217	-2.03	-.80066764	.14827488	-.68464249	.77698952	-1.0716527
218	-1.85	-.28103313	-.1954345	-.17781284	.43328014	-.8916527
219	-.73	.08568985	-.80962151	.39791998	-.14266181	.26901287
220	-.88	-.19338392	.15996242	-.28397411	-.46438181	.29970899
221	-1.5	.58130246	-.59545135	.69396764	.033263281	-.54165268
222	-1.28	-.46403024	.27012908	-.34092417	.89884371	-.32165271
223	-1.35	-.33744884	-.45374253	.58627433	-.4767825	-.2154887
224	-.59	-2.2044766	1.4660755	-2.0404506	.71648163	.8572762
225	.39	.15268333	-.39907178	.43570244	.19219027	1.490721
226	-.79	.12854569	-.78196019	-.13884509	-1.3026547	.16119486
227	-1.98	.44811219	-.45233431	.37225294	-1.0335263	-.91137797
228	-1.32	-1.4018664	.62183082	-1.4682148	-.0025134063	-.14029101
229
230	-1.68	1.0006208	-1.0762259	.17789051	-.79485542	-.63976789
231	-.5700000000000001	1.4258136	.51909786	.48192421	.84584141	.38216171
232	-1.5	.48208356	-.75234383	-.51283401	-.33780316	-.67303181
233	-2.66	-.29979801	-.70534891	-.86393279	-.48260513	-1.4362947
234	-1.21	1.11777	-.59312117	.44238922	-.31592971	-.091979161
235
236	.11	.5618242	-.24342151	-.18681157	.10644273	1.1321841
237	-1.32	1.3378671	-.69670719	.77954024	-.47698829	-.090423316
238	.77	.65989417	-1.0505027	.014223776	-.71273792	1.8156695
239	-1.5	.2832174	-.05208803	-.26053563	.16158113	-.25868061
240	-.25	1.4951522	-.79497927	.78079855	-.52383757	.87976354
241	-.25	-.32769629	.27975869	-.93185335	.51460195	.95021987
242	-1.19	.68599534	.30545235	.078389615	.58584154	-.26184812
243	-1.33	-.42616838	.50152993	-1.0376551	.73334831	-.12390876
244	.97	.75371689	.49679515	.001935658	.78306127	2.0704067
245	-1.51	-2.0687048	.46254939	-2.0578556	-.23446761	-.23445426
246	-2.14	-.40555254	-1.0335004	-.92486781	-.83193076	-.87519515
247	-.5	.57460117	-.68298537	-.020150289	-.45116699	.70609123
248
249		1.348582	.7178424	1.4238527	.099197842
250
251	-.96	-.65285981	-.29051682	.28414798	-.32263142	.19212538
252	-2.23	.056000412	1.2195611	.21256211	.50706965	-.88206798
253	-3.64	-1.42978	2.5786145	-1.2164491	1.8449489	-2.2509685
254
255
256	-2.33	-1.3504803	.3442899	-.31928599	.67709595	.37379959
257	-2.39	-1.2322992	.48924616	-1.1747977	-.12032378	-1.1966183
258	-2.05	-.85338312	-.77645618	.19432354	-.40415391	.39347431
259		.72160602	-.38587177	.60311097	-.98209107
260	-1.98	.039127398	-.55260575	.14092152	-1.246948	-.66729617
261	-2.15	-1.4888378	2.1626241	-1.3431288	1.4531575	-.80793935
262		-.60046637	1.9090899	-.53501505	1.2934703
263	-.44	-1.1580464	1.5454218	-.97055125	.86637688	.65934944
264		.72219354	1.4285703	.72893929	.82807493
265	-1.18	.092779994		.27301723		.015186198
266	-.46	1.0165139	.78397107	1.0016174	.1986001	.68641078
267	-2.05	1.0034604	.99211228	.72241312	.4078196	-1.0205824
268
269	-2.22	.73927218	-.46156207	1.6489776	-.43630111	-.95035696
270	-1.9	.52630788	-.034839299	.57419032	-.71103227	-.62252432
271	-.9	.76394415	-.38577533	.60427952	-.96687025	-.060451433
272	-2.98	-.34791192	.86750066	-.15209806	.14290974	-1.6085825
273	-3.18	-.19504589	-.24034995	-.051081348	-.94981652	-1.8379394
274
275
276							-.53	.83868599	-1.0537978	.9706859	-1.3305364	.30790073
277							-1.55	-2.1762962	1.8396542	-2.109041	1.6658372	-.86664963
278							-1.64	.82987368	-1.0378151	.88949281	-1.2508584	-1.1093954
279							.84	.97883373	-1.7871426	1.0787789	-2.0548065	1.6602867
280							-.85	2.6136529	-1.0125341	2.7188108	-1.2741482	-.041456059
281							.68	1.8656694	.90650219	1.84593	.75385928	1.3222508
282							.37	-.24628909	.52462286	-.25203428	.38105458	.99463677
283							-.47	-.83517575	1.0112677	-.75734848	.82837605	.23096447
284							.17	-.017776029	1.1921854	.18621969	.91242206	1.0137721
285
286
287
288
289							-.28	.96549028	1.8424121	1.1825337	1.6040157	.36949283
290							-.27	-.64047658	-.33737814	-.29270005	-.64249456	.69266033
291							.42	1.9608475	-.54287094	1.8264022	-.73188812	1.0876313
292							.03	2.0803618	.48957866	2.1659186	.32181141	.70160764
293							-1.55	.22506563	.16328396	.3285149	-.12848185	-.91181594
294							-.09	.27012494	1.4848258	.39159256	1.2141371	.73615801
295							-.65	.73167783	.17724019	.96253335	-.11275189	.28330356
296							-.64	-.28945363	-1.0952047	-.033971962	-1.2973996	.16811
297	1.59	.72407466	-.76296234	.379581	-.40448084	2.3330112
298	-.9500000000000001	.6808188	-.41809663	.11071723	-.049559288	-.11252273
299		-1.4883207	-.04966775	-1.8820244	.35106492
300	-1.02		2.9838946		3.3222802	-.35288262
301	.17	1.2616887	-.99432427	.60849231	-.53194004	.87054098
302
303	-.25	.85028499	-.29062128	.25793368	.083965808	.57573456
304
305
306	.48	-.76097238	-.28267545	-1.0981236	.0031332781	1.3188479
307	-.4	.22541006	.15684928	-.24617678	.58178091	.44291469
308	-1.85	-.041426998	.31103647	-.44730151	.64817101	-.88189179
309	-1.21	.28001192	-.66074401	-.31925207	-.28313205	-.39013681
310	.61	-.61751115	.07568305	-.91461796	.37349421	1.6544359
311	-.5	-.026764112	-.7033332	-.33379388	-.40249714	.53856456
312	-.88	-.18084623	.28068021	-.85077828	.68249112	-.10710768
313	-.8100000000000001	-.2063475	-.7033332	-.71245384	-.35899484	.074448153
314
315	-2.67	.16424668	-.69762492	.2634179	-.85959548	-2.1961792
316	1.33	.79658645	-.76739067	.87133288	-.89013493	1.9565667
317	-1.04	-.68133295	-.53909343	-.66011453	-.78165728	-.52464563
318
319	.47	.91879821	-.46239966	.29739422	.40623951	.46772778
320	.47	.88172835	-.11215808	.9703294	-.24700181	1.1200522
321	.08	.25230628	-.83708	.1266658	-.91329706	.546579
322	.47	-.92416501	-1.4909822	-.69766134	-1.6651492	1.1963799
323	-.48	.67795956	.11410175	.45883986	.074183173	-.08387734
324	.9400000000000001	.88422656	-.71448654	.80013055	-.8785007	1.5317725
325		-.081006117	-1.456007	.20707773	-1.7088966
326	.1	1.2919712	-.52408558	.091836192	-.23682471	.56797355
327	-2.23	.46460173	1.0461767	-.58831161	1.4517398	-1.6144912
328	-.7000000000000001	2.0411434	-.3729682	1.1422539	-.021852808	.021193232
329	-1.97	.87807083	.93501794	-.036544252	1.3193098	-1.0843183
330	-2.45	-1.0022745	-.30746132	-.36021101	-.25675026	-1.5283188
331	-.19	-1.1322247	.38326469	-1.9096177	.44857699	.50435084
332	.08	-.23087482	.44044325	-1.0542632	.6206795	.82538855
333	-.7000000000000001	1.4856273	-.20619103	.20196028	.1082937	-.28486866
334	-3.28	1.9438001	.81587678	1.2866757	1.1083655	-2.3753335
335	-1.66	.29116493	1.5050346	.23651847	.88069034	-.48029101
336	-3.55	1.2928668	-.78635585	.6517213	-.46674034	-2.4691024
337	-1.14	.65039861	-1.283494	-.23698252	-.97792459	-.14673877
338	-2.4	2.0516624	.65039784	1.3348098	.99421233	-1.3660731
339	-2.23	.015021604	-.36187875	-1.140976	-.089742236	-1.7326696
340	-.58	1.3227633	-1.1419822	.3619698	-.74559075	.28219634
341	-2.01	2.1751449	-.2426485	1.0045795	.029488022	-1.5126696
342
343	1.68	-.44431549	1.1483636	-1.0398595	1.3470054	2.7216027
344	-.84	1.2346157	-.88506925	.51348078	-.54125476	.19392681
345	-3.19	.6915434	-.54157096	.067010038	-.2946282	-2.0132656
346	-1.38	.73706049	-1.4153651	.10780531	-1.2046238	-.36188275
347	-2.17	-.93127775	-.36188486	-1.5926055	-.042269345	-1.0891023
348	.21	1.7558389	-1.5904262	.82206768	-1.2272114	.90770781
349	-.91	1.4374981	-.078536212	2.1879327	.025544286	.022990067
350	-1.09	.26497263	-.1896825	-.7077539	.11900885	-.33168361
351	-1.18	-.63968861	2.9103482	-.35802647	2.1214309	.34360391
352	-.78	1.3039507	-1.3496979	.59661174	-1.0815811	.35563493
353	-1.11	.94449973	.84540212	.028385535	1.163071	-.1402242
354	-1.13	1.3989559	-1.2207167	.34038433	-.77895218	-.35587406
355
356	-1.7	-.27035224	-.59855181	-1.0152878	-.24566269	-.68368727
357	-1.29	.6227898	-1.2397356	-.019106178	-.99279284	-.11326556
358	-1.83	1.3848886	-.027340049	.65356678	.32554907	-.81368726
359	-.8300000000000001	.0021162701	-.40220648	-.87985712	-.057140835	-.097064048
360	-1.76	.4644945	.27975869	-.13282509	.4814254	-.72426867
361	-.58	-.20313856	-1.203323	-.86477846	-.95335537	.59086311
362	-2.12	.47300935	.12976541	-.139412	.37065843	-.93152285
363	-1.8	.51139784	-1.5316087	-.26499245	-1.1484709	-.84240085
364	-.74	-.38005117	-.55003744	-1.0587205	-.28797033	.40737763
365	-2.15	1.4284567	-1.3688084	.77388525	-1.1158159	-.9850083
366							-1.12	1.0384166	.0080456566	.29008558	.2411152	-.21489961
367							-.26	-.014740489	-1.0333893	.90201324	-.18796287	.62287062
368							-.18	-.22645654	-.25664213	-.86166906	.053898767	.91851175
369							-.47	1.7360706	.19295922	.79431522	.56222385	.21596508
370							-2.06	-1.1981125	.85028094	-1.338793	.2320835	-1.1211072
371							-.8	1.0724728	-.20069569	.090939373	.14117222	.12280492
372							-.71	1.6613564	-.7731595	.90984941	-.49596804	.40802085
373							-1.08	1.1861964	-.55802804	.40703642	-.19606431	-.081301346
374							-1.46	2.4132254	-.41266045	1.4170536	-.022221722	-.81513447
375							-.55	1.1590211	-.54807347	.29086515	-.17890589	.36503857
376							-1.42	.57105249	-.90667927	-.28773195	-.5174917	-.47414359
377							.22	1.3953804	-.36954764	.66119373	-.049835078	1.0718242
378							.24	.97532141	-.71432412	.25106263	-.42805803	1.3404068
379							-1.68	2.5534301	-1.3125067	1.7319186	-.93844348	-.70478678
380							-1.12	1.714586	-.3008613	.98437846	-.023669824	-.0019791578
381							-1.99	.81020284	.49987197	-.07109987	.81754088	-1.0202242
382							-1.67	1.8206527	-.6005854	1.1089578	-.32641879	-.54610777
383							-1.31	1.3686856	-.59312344	.59763527	-.23720945	-.29955864
384							.61	1.2393585	-.54807347	.14688769	-.10328408	1.3782545
385							-2.3	-.81813419	1.0699191	-1.5695117	1.4258331	-1.2895586
386							-3.45	-.95268583	-.23703498	-.48407051	-.61465132	-2.5755005
387							-2	-.83343619	1.757053	-.49318463	1.4428619	-1.0197256
388							.46	-.31468672	-1.0814997	-.22923911	-1.3310143	1.2450585
389							-.45	-1.2771152	-.48461348	-1.2596728	-.64330614	.20399359
390							-2.68	-.53603524	-.071992308	-.15485568	-.40433261	-1.6644974
391							.7000000000000001	.66412169	-.30633891	.94767439	-.61750507	1.6744031
392							.28		-1.4415796		-.69823533	.38658008
393							-.87	.5746569	.68505532	.68477267	.42041633	-.055584699
394							-1.12	-1.2351341	-.28725442	-1.1750236	-.53979391	-.32907015
395							-2.02	.95988548	-.12278337	1.0468346	-.31172472	-1.3072928
396							.58	-.72224575	-.25681165	-.66942865	-.43970326	1.2809645
397							-.38	.351524	-.76168025	.42732736	-.94457185	.32096449
398							-.39	.040610895	-.71812993	.32015103	-.95057362	.4768236
399								-.88604468	.86719316	-.16599169	.9287526
400							-.92	.084713146	-.81395161	.62484121	-.71493959	.13681303
401							-2.47	-.93602908	-.43373799	-.13937049	-.34478185	-1.5076531
402							-2.56	-.95607251	-.052510805	-.40726331	.1252237	-1.6107664
403								-1.2658176	-.45908976	-.35914198	-.066548988
404							.65	-.15378998	-.70247751	.24619298	-.47936994	1.5111631
405							-2.06	1.5414491	-.040623449	2.0297101	.085612394	-1.0560292
406							-.45	.2649447	-.77645618	1.0794287	-.76516551	.77708244
407							-1.86	1.1918192	.69408894	1.7923256	.85367423	-.87553829
408							-1.55	-1.319342	-.54363513	-.59065396	-.5020957	-.38163114
409							-2.48	-.49327299	-.053521119	.14699621	.024316765	-1.3820875
410							-1.49	-.14663392	-.38345474	.41460484	-.28141788	-.43905833
411							-1.27	.015731715	2.0647027	.17968388	1.4215796	-.61148149
412							-1.29	-.01072764	.97430861	.27589673	.28883722	-.54928243
413							-.77	-1.1126932	1.9762734	-.45466846	1.1111046	.34396926
414							-1.76	.10420551	.1329024	.66049951	-.60212106	-.8534233
415							-.22	-1.2971753	-.98024541	-.66123164	-1.7545922	.76290435
416							-2.27	-.9863205	.30560756	-.58238477	-.42816475	-1.6644142
417							-1.95	-.39510208	-.71790683	-.12983403	-1.4609267	-1.1428025
418							-.5700000000000001	-1.2726363	1.5165379	-.59134853	.64531934	.55571198
419							.48	-.18643278	.50588495	.31566513	-.33196294	1.3120536
420							-.45	-.13960882	.83251429	.24487419	.035046794	.46288198
421							-1.61	-1.6319591	-.070802085	-1.2333934	-.86826956	-.69711804
422								1.7549629	-1.8129578	2.0870957	-2.5862262
423	-2.44	-2.312458	-1.244514	-1.4080385	-.69000328	-1.7742951
424	-2.05	-.79231179	.095016852	-.66144443	.25199157	-1.198059
425	.8300000000000001	-.097608075	.46264693	-.058495466	.71951824	1.533262
426	-2.19	-.8759684	-.50919378	-.77208173	-.29759848	-1.6277411
427	.9500000000000001	-.23035522	.32120129	-.18442434	.57504779	1.6591334
428	-1.6	-2.6386235	1.1504444	-1.6255647	1.6080834	-.7914874
429	-.91	-.28027523	-.3729682	-.17808014	-.1342461	-.17150982
430	-2.01	-.69863003	1.4679759	-.51647174	1.5766497	-1.2931907
431	-.04	-1.1065748	.49607101	-1.2268327	.78434521	.53263104
432	-.98	-1.5031482	.1178403	-1.3664498	.27179015	-.12218763
433							-2.9	.80666238	-1.1355439	.13392314	-.80685383	-1.8367164
434
435							-.9500000000000001	-.82021731	-.54259771	-.24746491	-.47373739	-.063546874
436							-.8	.69284195	-.36901206	-.010100692	-.06139899	.075309634
437							-3.05	-.39420247	-.86904359	-1.1476189	-.51312959	-2.0395586
438							.24	.14735791	.02891195	.71999103	.16742015	1.0364877
439							-1.42	.87494874	-.39173481	-.18454151	.040955093	-.62826002
440							-.1	.37011006	-1.0147147	-.53173602	-.63042277	.78568178
441							-2	.7314592	-.8357209	.037353236	-.57062888	-.85849375
442							.27	.47901526	-.19960922	-.48116079	.19980709	1.126325
443							-.33	1.3753741	.49390435	.58399415	.76317531	.73371756
444
445							-.62	1.4050856	-.35681075	1.1875286	-.15182124	.48177484
446							-.5	1.780838	-1.0699966	1.5314921	-.94560033	.64330828
447							-3.75	-1.0238231	.31839746	-1.1770496	.43861473	-2.528903
448							-2.17	-.32027596	-.8280732	-.71180469	-.58865601	-1.2047275
449							-1.73	1.7477782	-.18619303	1.309015	-.0073490948	-.6923762
450							-1.11	-.70277709	.44749698	-1.1261557	.69901371	-.16821292
451							-1.39	2.3752153	-1.5316087	1.8989855	-1.2678955	-.70077187
452							-.39	1.0022041	-.42425266	.88796127	-.36141095	.71357936
453							.59	.10374237	-.39961785	-.15165527	-.20965566	1.4920582
454							-1.4	1.5067599	-1.3641063	1.2890433	-1.2317896	-.20238841
455							-2.33	1.590519	-1.1979047	1.1159004	-1.0009115	-1.3276043
456							-.2	-.35074335	.29609624	-.80578262	.55668753	.72417301
457							-1.05	3.9289384	-1.4756874	3.5492918	-1.3180176	.028723348
458							-.05	1.2580701	-.99393451	.89994335	-.79979336	.7742694
459							-3.57	-.13313527	-.74213189	-.59680873	-.49656788	-2.8455436
460							-.22	-.68325639	-1.2685691	-1.0396255	-1.1108993	.85872334
461
462							-.47	.84463882	-1.2537372	.57398802	-1.1443683	.4735916
463							-.79	-.044671953	-.376674	-.25661215	-.16865961	.30590349
464							.24	.97575277	.27936298	.58212054	.5097056	1.2228866
465							.91	.34008005	.73443365	-.19346051	1.0222489	1.7813307
466
467							.99	-.013307679	.48458531	-.50824159	.7331742	1.7085849
468							-2.41	-.15318346	-.13428016	-.68197519	.15353501	-1.5386692
469
470							.06	1.7646881	-.42074302	1.4344019	-.19947504	1.0605006
471							-1.99	2.4685817	-.054076996	2.3650489	.041941281	-.72193211
472							-.31	-.79702729	-.40853027	-1.2311078	-.25378826	.5455212
473							-2.17	1.3814119	-1.144392	.87428761	-.86262661	-1.2869265
474	-2.14	.23025148	-.82126039	.27088666	-.95773238	-1.2305568
475	-2.74	.23562811	-1.2013011	.25533095	-1.3347483	-1.8364282
476	-2.88	-1.8044605	-.5759443	-1.5449439	-.76499325	-1.7988263
477	-3.04	-.057335898	-.85984194	.09706185	-.94294453	-2.1192482
478	-1.27	.45965657	-1.1781497	.4756451	-1.2328743	-.47400767
479	-2.26	-2.4745269	1.5366939	-2.0776443	.88857871	-1.0739784
480		-.81003398	.81943005	-.47353998	.18946406
481	-1.4	-1.2053679	-1.1157652	-1.1492919	-1.1625693	-.54970437
482	-1.48	-.28707123	-.37958473	-.053771269	-1.0143493	-.61845469
483	.03	-.77403778	-.69762492	-.84532213	-.72512567	.77315009
484	-.97	1.6345961	.70853752	1.7030979	.56904066	-.05468547
485	-1	1.130572	-.95477927	1.0933609	-.9974044	-.22749309
486	2.06	.0012050436	-.95752281	.018995482	-1.0879451	2.9577005
487	-.13	-.39355895	.072175503	-.57781023	.49078649	-.7170952
488	-.97	.68338811	-1.0720762	.77656633	-1.606313	-.10202395
489	1.32	.6558637	-.77632433	.57781023	-.49078649	.7170952
490	-.23	.67839366	-1.4107196	.64837354	-1.4503199	.53663552
491	-.12	-1.7207612	-.88125867	-1.6847904	-1.0448575	.61321193
492	-1.68	.60048348	-.5349651	.6401124	-.66236246	-.78817093
493	-.97		-1.0428241		-1.1380262	-.025762612
494	-.65	-.29630271	-1.1918348	-.29088607	-1.3192322	.2418291
495	1.43	-1.6776301	.94549865	-1.7554708	.91194814	2.1848929
496							-.5700000000000001	.6036644	-1.0115182	-.13519581	-.66467887	.45805547
497							.25	-.65983319	-.59312117	-1.2885658	-.28258026	1.3485118
498							-1.31	1.2896837	-.87107277	.2954376	-.45955697	-.47716048
499							.09	-1.1416671	-.017309682	-1.811905	.23568282	1.2549918
500							-.01	.12949945	.98106551	-.54863447	1.3097557	1.0532836
501							.22		1.7440568		2.0425954	1.1129237
502							-1.74	1.1364325	-.3239089	.45918176	-.05881691	-.5984937
503							-2.28	-.13175403	1.637241	-1.0270637	1.9458354	-1.2926102
504							-1.19	-1.3537877	-.37820446	-.68132138	-.23374356	-.17618148
505							-.39	.513273	-.25915807	-.33291662	.028262125	.63848943
506							-.13	-1.3676511	.64918357	-1.2263443	-.048814658	1.0334655
507							-1.65	1.4469116	-.77645618	.67103636	-.48414034	-.56133598
508							-1.31	-.16415678	.27012908	-1.0040431	.63022202	-.37734735
509	-.9	-.45411268	-1.0535772	-.87209684	-.72868532	-.38317296
510	.12	.43496713	-1.1014564	.035013944	-.88241386	.56817526
511	-1.22	1.0787423	-1.0279977	.73015761	-.79392791	-.57210803
512	-.64	1.1740891	.63516808	1.3639774	-.20841591	.46944585
513	-.19	.13874201	1.0085948	-.27632174	1.2577889	.42853513
514	.18	-1.4865814	1.7743969	-2.1153262	2.0822177	.61506194
515	.08	.11740672	-.88625592	-.64690632	-.47248867	.35464022
516							-1.57	-.60778314	.12967931	-.89521801	.25529799	-.66356683
517							-1.85	.82790196	.82490945	.46457994	.98672956	-.7849496
518							-2.65	.25218758	-.2304945	.030461121	-.11707234	-1.4910079
519							-1.16	.4064897	-1.0397885	.18807244	-.85671842	-.090973258
520							-2.27	-1.2513777	1.163301	-1.3172011	1.3119433	-1.0644709
521							-2.27	-.38422513	.64966583	-.71297765	.86903435	-1.2714295
522							-1.4	-.5599705	-.9438799	-.11083982	-.73287183	-.51535141
523							-.23	1.0432041	-.83708	.74604309	-.63283587	.7979272
524							.41	-.27038804	.31806338	-.57168579	.46475914	1.5044072
525							.22	-.42246488	-.14792059	-.84577358	.016924394	1.279179
526							-.16	.9849351	.10124435	.66982687	.31153825	.85618448
527
528							-.7000000000000001	1.666243	-1.2559536	1.5336968	-1.1859367	.38403505
529							-2.17	-.34332618	.49987197	-.39199412	.64246458	-.95272821
530
531							-1.55	2.3626986	-.77645618	2.0944083	-.65698427	-.40275058
532							-2.02	.25231004	-.42934322	-.084644802	-.21299958	-1.0155582
533							-.9	1.7070547	.12890507	1.3404499	.33022138	-.09527491
534							.06	.68457222	.50490189	.40469137	.69704658	1.1114126
535							2.48	1.2374315	-.053981196	.8445484	.10783892	3.5450504
536							-1.2	.49249154	-1.1240749	.30949539	-1.007628	-.046879228
537							-1.35	.84862924	-.097353049	.60993069	-.011057701	-.36723912
538	-.78	-.2464931	-.59855181	-.35884991	-.50443298	.48613766
539	.59	.68965912	-1.0103537	.36034602	-.86365795	1.6844071
540	-.97	.42473105	-.35353255	.33767769	-.19581559	.21791498
541	-3.89	-.06667503	.12929861	-.40693823	.34866714	-2.8914297
542	-.36	.47231716	-.88774258	.44412664	-.85402417	.79449135
543	-4.38	.86814976	-1.0468255	.57653612	-.91222924	-3.2621074
544	-2.56	-.047019694	-.41308725	-.20001736	-.30384406	-1.3232192
545	-2.77	.045416869	1.6553429	-.26902425	1.7959889	-1.6638501
546	-1.56	-.64250213	-.15835378	-1.0037389	.070089363	-.57904363
547	-1.92	-.68409908	1.5020256	-.76480174	1.5870697	-.63624829
548							.85	-.84473324	-.4252941	-.2455772	.14541924	1.369355
549								-1.7368604	.44749698	-1.1027721	1.0061108
550							-2.34	-.087340072	-.12278337	.76426309	.45895118	-1.7271373
551							-1.16	-2.0094931	-.29688209	-1.1027263	.23655154	-.68226904
552								.74382091	-.71674454	1.5059112	-.20350379
553							-1.84	-1.4408212	-1.2307901	-.56177664	-.7579298	-1.2899177
554							2.25	-.053017687	-.38541424	.67098939	.139926	2.8574252
555							1.33	.70089358	-.29604501	.47523502	-.34503821	1.7437367
556							-.76	-1.1919967	-.58698499	-.52387768	-.5012266	.39221582
557							-1.83	-.34357089	-.76027876	.21500768	-.58859402	-.86902374
558									1.0655649		1.1948255
559							.44	-.85567361	-.034569692	-.074956469	.081513256	1.5785781
560							-1.57	-1.6150898	.12774584	-.82915616	.18023063	-.35319921
561							-.76	-1.4948272	.29502112	-.6147756	.30818257	.5331285
562							-2.9	.74320042	-.20232238	1.2951348	-.024587877	-1.9507664
563							-2.38	-.82178581	-1.4410986	-.036874574	-1.3219907	-1.2472932
564							-.11		-1.1753626		-1.1126491	1.0172694
565							-2.33	-1.4412183	-1.033221	-.61957765	-.99586058	-1.0838424
566							-.67		1.1120394		1.1342756	.60551441
567							-.17	-.20681655	-.48767355	.542849	-.35949111	.94509268
568							-.96	-1.9596784	-.047385499	-1.1578908	-.034127001	.10405497
569							.8	-1.1945071	-1.2111471	-.71675533	-1.0122385	1.7081341
570
571							-.97	.64579517	.71424848	.69437385	.49881148	-.27841434
572							-1.36	-1.5070752	1.0912082	-1.3487862	.9321655	-.66297692
573									.45990822		.17384209
574							1.32	-.20550492	-.67235559	-.19419298	-.80302036	1.8922634
575							.08	.20616361	-.85338283	.17922287	-.97194809	.62877804
576							-3.41		1.4637955		1.3120537	-3.0257106
577							-1.61	-2.7221565	3.1673651	-2.7444324	2.9731021	-.95951384
578
579							-1.19	-1.9716372	-.90010583	-1.7380418	-1.1560203	-.3501693
580
581	-1.92	-.14047934	-.30521843	-.4222745	-.17364703	-.79623604
582	-1.1	-2.5451961	.028215019	-2.6955111	.20710608	.04681547
583	-2.55	-.25919682	.77842373	-.43355256	.89674151	-1.3308332
584	-1.47	-.60498178	-.60739511	-.71969461	-.5102514	-.20973371
585	-.5	-.37494782	-.86849731	-.42467776	-.81662965	.61926317
586	-.55	.7138325	-.55403233	.31833866	-.39221221	.51505035
587	-.12	-1.089808	-.088438451	-1.2175471	.0087052379	1.1402663
588	-1.78	.69372338	-.72014976	.61808497	-.56243277	-.592085
589	-.98	.51681823	-1.1277294	.46949083	-1.0547847	.32723719
590	-.39	.2995064	-.61352938	-.018382799	-.50001019	.53991866
591	-.16	1.4171407	1.3295875	1.1331259	1.5277818	.87966996
592							-2.05	-.15064873	-.69776249	.066781342	-.89691442	-1.1724842
593							-1.86	-.67049235	1.3887217	-.82775009	1.3873193	-1.1618905
594
595
596							-1.32	-1.3085999	.299528	-1.3560584	.19822906	-.47321153
597							.28	.26566911	.38241845	.36279672	.24366693	1.2691622
598							-2.37	-.38454473	-.45449692	-.30860937	-.54165274	-1.6646485
599							.6900000000000001	1.1203139	.94892889	1.3001564	.7829535	1.7320044
600							.71	-1.2325195	.27631634	-1.0555304	.11034098	1.7520044
601							.15	.10236134	.22050694	.31008035	.015305268	1.0392586
602
603
604							-.6900000000000001	.98615974	-.49898794	1.023701	-.54389256	.16222589
605							-.03	-.69581753	-.049321469	-.57830024	-.14857678	.69883686
606							-.36	-.78525394	-.34732115	-.61012441	-.53739846	.49990177
607
608							.7000000000000001	.24627607	-1.447817	.32862031	-1.5108708	1.5874541
609							-2.05	-.72538036	1.8601027	-.5992161	1.6760751	-1.201841
610							-.98	.89176923	-.18448232	1.0460267	-.36850989	-.13184094
611
612							-1.38	-1.0278249	-1.2625979	-1.1368381	-1.2851744	-.640791
613
614							-1.78	-.11751886	-.049479615	.036390759	-.1337076	-.85144645
615							-.31	-.54288477	-.79726565	-.39466432	-.95416641	.71439034
616		-.99003613	-.22325487	-.62918395	-.8380965
617	-.61	-.91738898	1.7777631	-.58808804	1.1568718	.52317941
618	-3.44		3.3932087		2.7602179	-2.2833352
619
620	-1.47	.22442561	.64741075	.45070466	.126416	-.48549959
621	-.84	-.13619661	1.2469411	.18535757	.6260497	.29317939
622	-3.03	.12785555	2.6165075	.33541024	2.1257615	-2.1042132
623	-1.64	-2.5703905	2.777751	-2.2282906	2.1508098	-.49507788
624	-.59	1.2905886	2.1363063	1.5347238	1.5396138	.49620852
625	.39	.70368129	-.234405	.97687274	-.84319687	1.499694
626	-.19	-.62291878	1.0753281	-.39009982	.49376008	.86685169
627	-1.99	-.85618162	.76136249	-.50047773	.21919362	-.96440005
628	-.37	-1.5465305	1.6700344	-1.2982414	1.118888	.44414049
629	-.03	1.0955926	-1.0133748	1.3205767	-1.5101706	.90752953
630	-1.35	-1.0250049	-.77282625	-.707726	-1.3725436	-.25792012
631
632	-1.35	.24651174	.78025967	.46535531	.25926492	-.36549959
633	.63	.0046204887	.84815186	.30834788	.30295813	1.6614712
634	-.91	-1.2012978	-.059112735	-.92482483	-.59220695	.097985841
635	-1.4	.55460948	-.40950617	.8149659	-.93655068	-.40375689
636	.12	-.76122427	.31214228	-.89553237	.87013644	.96392423
637	-1.1	-.93173367	2.1883869	-.58174866	1.5584209	.050793469
638	.09	-.60394531	-.68696684	-.16452402	-1.3561591	1.0880476
639	1.39	-.65539825	1.8927082	-.399122	1.314165	2.4409804
640
641	-.52	-1.3061886	-.78702438	-1.2511294	-1.2493925	.2810272
642	.16	2.067385	1.9456428	2.370801	1.4216232	1.1503718
643	-1.25	.8315199	-.90349329	.84133255	-1.1420338	-.48062533
644	-1.21	-.40095925	.46253684	-.077379279	.12009356	-.39815521
645	.27	.45642334	-1.0348228	.36657965	-1.1613673	.86721027
646	-.32	.80260682	-.3369686	.78063715	-.49376178	.33592385
647
648	-3.46	.64416027	-.57087624	.77161139	-.84269041	-2.6260405
649	-1.26	.25333774	-.99808419	.28653622	-1.230575	-.50236803
650	-.41	-.45526612	-.71035916	-.49361631	-.85505283	.22243841
651	.03	.95603204	.095016852	.93459392	-.055726569	.6741811
652	-1.58	.30889124	-1.2743615	-.12727652	-.42483851	-.96881557
653	-2.21	-.11550404	-.5723626	-.16146033	-.71705627	-1.5775616
654	-1.89	1.4140743	-1.1170944	1.4082841	-1.2769125	-1.2282048
655	-.44	1.5668327	-1.4037921	1.0228089	-.44529793	.0048913532
656	-.61	-1.117442	-.9427073	-.88442606	-1.2368497	.33697653
657	-.5700000000000001	1.1343733	-1.089686	1.1485004	-1.3221768	.18763195
658	1.45	-1.9681629	-.61451399	-1.8431007	-.89228082	2.0666289
659	-.93	-.28159642	-1.4125997	-.19945481	-1.6873417	-.31924251
660	0	-.51515275	-.76980025	-.42847386	-1.0295149	.81047422
661	-.55	-.97173393	-1.1711483	-.92827433	-1.4036391	.20763196
662	-1.12	-.42028362	-1.0397885	-.27666503	-1.2934535	-.32126853
663	-.77	-.51475018	-1.2474483	-.28345764	-1.4930198	-.10096284
664	-.8200000000000001	-.98688233	-.70247751	-1.0291023	-.85322094	-.17581888
665	-1.11	1.1059204	-.54449475	1.0838655	-.7043128	-.44820479
666
667	-2.12	1.6211547	-.34919336	1.6565338	-.54823768	-1.6109506
668	-1.28	.055932589	-.10630357	.084008105	-.3448441	-.5106253
669	-.47	-.30071494	-.70534891	-.24993892	-.95296407	.31698877
670	-.89	.47201592	-1.1462291	.52422273	-1.3968692	-.097139888
671
672	-1.78	.015504613	-.53007901	.019639893	-.69292194	-1.1123334
673
674	1.79	1.7268929	.27935648	1.7825214	.028716441	2.5828602
675							-1.48	.87181979	-1.0447683	.57898432	-.77710885	-.60592395
676							1.06	1.1143867	-.191286	.7811271	.15509601	1.8264966
677							-1.44	-.046418589	-.061374165	-.35549146	.23946188	-.40143543
678							-.67	1.0951018	-.2392319	.51650184	.057809319	.013864902
679							-.66	.52735943	-.30068132	.2272862	-.029996961	.20820466
680							-.22	-.57862383	.99519181	-.87945396	1.293003	.82443589
681							.26	.67946249	.31174079	.29470503	.70339882	1.1674997
682							-2.31	.080939151	.69825596	-.23934859	.99606711	-1.2655641
683							-1.8	1.9239504	-.28782102	1.5527412	.10383702	-.89250034
684							-.13	.56335664	.72981197	.14426732	1.1124924	.56604022
685							-.32	.99920684	-1.0316424	.43585724	-.57646209	.46420109
686								-.098960474	.97420233	-.47525966	1.2962124
687								.55097502	.28004217	.23618811	.55375141
688								1.1673255	-.81228381	.83778781	-.50539804
689							-3.22	1.2273607	-.78757942	.6717205	-.33844879	-2.4240563
690
691							-1.35	-2.5025311	1.3566961	-3.0647268	1.7161589	-.49490866
692							-2.18	.078418404	-.43250322	-.54952711	-.045816645	-1.3777509
693							-1.6	.64498979	.11577164	.21877013	.52860379	-.73359984
694							.17	.52035666	-.54282647	.67997706	-.71174783	.91352504
695							.89	.30439442	-.42127529	.2838189	-.67674261	1.4577277
696							-.14	-1.7009602	-1.2910725	-1.5960573	-1.4630187	.6093964
697							-.74	-2.5848436	-.42172468	-1.8270155	-.39636669	.30056953
698							.35	2.0643599	-.83060962	2.5480146	-.70739865	1.3598422
699							-1.06	1.1948241	-.77444476	.10812289	-.59917998	-.419862
700							-1.43	.47192553	.15585244	1.0982895	.23369032	-.33208746
701							-1.53	-1.3360095	.81591743	-.54185808	.85932761	-.29558513
702							-1.03	-.89584035	-1.3346554	-.12431344	-1.2125227	.096835405
703							1.41	-.36007792	-.27016249	.29058251	-.15887815	2.25933
704							-.75	-1.6928037	1.3245658	-1.7697486	.70929617	.41209492
705							-.78	-.67172408	-.94437587	-.1339125	-.83931416	.26507032
706							-1.5	-.66185188	.11023305	-.14949995	.23041914	-.48428649
707							-1.8	.48776215	.23221897	1.2859242	.34527704	-.65555054
708							-1.32	.48370853	1.8292902	.4711332	1.2158914	-.09185908
709							-1.4	-.72956467	-.94614053	.054507602	-.88022923	-.46259964
710							-1.14	-.0044001765	-.05240253	.60514969	.0013334166	-.22419007
711							-1.12	-.85612571	.35402352	-.29947901	.45606038	-.069058336
712							-2.16		-.78120261		-.55204529	-1.3105795
713							-.21	.53707922	-.66944724	1.3025068	-.61696243	1.0068008
714							-1.68	-1.7258992	-.71753544	-1.124083	-.63062292	-.59970152
715	-1.51	-1.367718	-1.0199324	-1.0816047	-1.4694767	-.82442039
716	-.65	-2.0027518	-.41266045	-1.6822962	-.87732917	.064936399
717	-.67	-.12421703	-.052610226	-.25799635	-.3441557	.31176341
718	-1.23	-.97182095	.48345336	-.51880395	.07215406	-.50375485
719	-1.9	-.94074529	-.5759809	-.71062171	-.94075304	-1.3337426
720	.28	.37385806	1.4129277	.66960675	.9603585	.97145098
721	-.8200000000000001	.083481409	1.0588239	.52166069	.62039781	-.26998609
722	-1.37	1.0623242	.48467326	1.2308378	.07142736	-.75487673
723		-1.5637734	.8533628	-1.3230475	.41591793
724	-.12	.98589832	-.54884619	1.3062679	-1.0014154	.57145095
725	-.07	-.58841467	-.86087906	-.37278199	-1.2467283	.30828342
726	.09	.50307792	.18972678	.68803394	-.1568961	.62102926
727	-.55	-.57289755	-1.5444233	.16297616	-.38612106	-.12496632
728	-1.74	-2.7151325	2.8691251	-2.4124296	2.3894291	-1.2247803
729	-2.01	.45697418	.078645311	.57391536	-.31342649	-1.4359763
730	-.6900000000000001	-.15778908	-.34424216	.20136015	-.72529274	-.022468425
731	-.04	-.88451684	1.0723866	-.80393654	.68938947	.5164097
732	.02	-.66209573	-.18192649	-.3999247	-.61937135	.68209416
733	.06	1.5167322	1.0791712	1.8161123	.62962681	.7455796
734	-.07	-1.0591855	-.28634065	-.65327841	-.67344099	.60927427
735	-.33	1.10641	1.0817665	1.1667256	.75036502	-.057401046
736	-1.2	-1.2839885	-.048704654	-.80411899	-.47210345	-.45026937
737	.06	-1.1343409	-.33984259	-.92673028	-.69251519	.602772
738	-1.79	.057263453	1.0553477	.31628755	.61185306	-1.1161631
739	.02	.10197472	-.089872785	.6116606	-.62214577	.70695019
740	-3.2	-1.338985	.99330527	-.8953377	.58503085	-2.4796262
741	-1.86	.22524054	-.050376043	.2501691	-.39742628	-.92970824
742	-.36	-.55302393	1.5360546	-.045983411	1.0309085	.50318146
743	.37	-.7843557	.0080456566	-.035674125	.41770107	1.1578867
744	-.88	-.24651033	-.44874597	.25616595	-.95389217	-.016818559
745	-1.02	-.76006025	.0051003597	-.27841812	-.48794633	-.18030399
746	1.32	-1.3030635	1.8566548	-.79899287	1.3213569	2.0128214
747	-1.79	-2.2603779	1.2688276	-1.7119508	.74855703	-.89746177
748	-.66	-.53940439	2.5247405	-.036929753	1.9954923	.021078825
749	-.36	-.91861463	-.30007464	-.5629338	-.75379801	.40336832
750	-.68	.23149316	-1.2218531	.6558097	-1.6271027	.034502454
751	-1.44	-2.3815355	1.5216018	-1.8639419	1.0104059	-.56507581
752	-1.24	1.3101991	.02946271	1.7592943	-.4514845	-.42378944
753	-.65	-.047397811	-.39455819	.22583582	-.87122935	-.14065166
754	-.43	-.92746198	-1.6688639	-.54681253	-2.058989	.25514567
755	-1.7	-.72711897	.63334244	-.25965706	.21599339	-.96201211
756	1.24	1.0995104	-.53909343	1.3150474	-.89781582	1.7945147
757
758	-1.04	1.1366422	-.82505804	.31483096	-.06204785	-.76734465
759	1.43	-1.3935369	.61674756	-1.164598	.17930268	2.0920942
760	-.15	-1.559338	.49390435	-1.0586194	.92269021	.71473879
761	1.19	.41359597	1.1723673	.62605155	.81364495	1.7445147
762		-.46135503	-.2304945	-.25331903	-.58316714
763	-.03	.12044033	.45106202	.3286483	.095364526	.51864332
764	-.25	-1.1213857	-.65328312	-.90428478	-1.0877031	.40622279
765	-1.2	-1.0618519	1.2701633	-.75503701	.8115443	-.49680632
766	-.41	.31235853	-.29480562	.52799094	-.6505031	.13864332
767	-1.11	-.62844759	.12328652	-.37058273	-.27768701	-.7023598
768	-1.74	.23361054	-.58011007	.45320717	-.93580759	-1.1913567
769	-.06	-2.9048142	1.2920784	-2.595485	.80633259	.46696243
770	-.36	-.98969072	.29862687	-.65004158	-.19921842	.19044785
771	-.04	-.70880949	2.0268097	-.42763764	1.5742404	.65145093
772	-1.15	1.2301978	-.20247494	1.5454463	-.68822074	-.62303758
773	1.05	-.16299519	.50454062	.10318264	.054996256	1.7355796
774	.06	-1.28837	1.0791712	-.97549027	.59040052	.59283376
775		-1.7065252	1.0824425	-1.4656266	.64802253
776	-1.03	1.2892133	.97898209	1.5337131	.61420995	-.46374258
777	-.79	.072319977	-.97161359	.51107192	-.45503059	-.050454751
778	1	-2.1152639	-.42543727	-1.6744722	-.91243422	1.8279533
779	-3.31	-1.0104966	-.47638083	-.31678265	-.027499115	-2.3693674
780	-1.6	-1.0415636	.53752363	-.47768924	-.015923468	-.87195027
781	-2.17	-2.0042911	-.65321845	-1.4621577	-1.194566	-1.4654357
782	1.01	2.3459859	-1.2244128	2.7460837	-1.6205877	1.7068883
783	-.65	.47751346	1.0201789	.70348173	.56165695	-.17587982
784	-1.89	-1.172249	.093658395	-.67993253	-.40543804	-1.0385612
785	-.67		-.60531652		-.20837869	-.13481408
786	-1.42	-.058755383	2.0575571	-.57132369	2.4474413	-.80761987
787	-.28	-.52157438	-.21947263	-.76234955	.030037623	.62930417
788	-1.04	2.5798604	-1.4322592	2.0162766	-1.0697716	-.19078001
789	-.7000000000000001	.64212871	-1.2675571	.13489017	-.92624366	.19031951
790	-1.45	.99395984	-.65994114	.24522302	-.34954929	-1.0906115
791	.36	-.66810477	.48106009	-1.3382362	.92236722	.87256706
792	-.68	.36890733	-1.0849934	-.0028060095	-.69636017	.233371
793	-1.25	-.87332368	.17046368	-1.5820364	.65402198	-.59055853
794	-.19	-.65008253	-.35202155	-1.1774673	-.0016334349	.6827054
795	-.63	1.2204878	-1.2808253	.64011455	-.91228789	.20747727
796	-.36	.36118406	-.016253553	-.24139948	.33120674	.28950331
797	-1.2	.52241772	-1.1490552	-.1662214	-.69867349	-.70504707
798	-.07	-.24815151	-.85874659	-.70973897	-.43683982	.77878606
799	-2.15	-1.277375	-.84999675	-.51558	-.45553914	.36445501
800	-1.48	.0036493447	-1.382151	-.36766875	-.98746806	-.5783717
801	-1.04	.17315529	-.49726719	-.13092428	-.2296077	-.16592398
802	-.01	.48671189	-.81735802	-.2313583	-.33682457	.65531284
803	2.5	.095879786	-.29990211	-.94574744	.2010355	2.7636423
804	-.38	.22073823	-1.2606047	-.34155554	-.82846922	.37925461
805	.02	.42337027	-.45827326	.089309417	-.078714706	.95098507
806	.49	-.79265052	-.12278337	-1.0740358	.13277663	1.3875614
807	-1.78	.16369969	-.61446649	-.23375683	-.28035685	-.80602038
808	-1.65	.7963385	-1.0052515	.26349932	-.65183854	-.78316593
809							-.25	-1.5896645	-1.1539252	-1.0461589	-1.0439391	.79112917
810
811							-.76	-.94497699	.28222534	-.32464993	.40750864	.067774795
812							-.63	-.67358291	-1.021069	-.075315513	-.83653945	.38133845
813							-.8100000000000001	-.0443215	-.71334529	.45461279	-.59428459	.21351512
814							-2.56	-.24676022	-.40758473	.47354263	-.33202636	-1.3823684
815							1.61	-1.9092512	.44891393	-1.4198153	.57402438	2.6217723
816							-.5700000000000001	-.42797634	-.41904932	.080750085	-.25444269	.18144712
817							-1.78	-.98424667	-.49242529	-.55187541	-.27649286	-.89929253
818							.02	.78594583	-.40455347	1.341585	-.30061716	1.0728719
819							-.8100000000000001	-.88804209	-.076922692	-.40774226	.051212613	.19590104
820							-1.01	-.57476842	.12441528	-.014817346	.28297219	-.24681017
821							.35	-1.9853818	.83060807	-1.5017574	.95874339	1.355901
822							.27		.29551107		.39339766	1.3346146
823							-.5700000000000001	-.79936296	.13006149	-.25790408	.23702268	.47700056
824							-.2	-.47985488	1.1193901	-.055263434	1.3383474	.67483616
825							-.07	-.002107054	-.2152757	.45897439	-.035544701	.65209031
826							.05	-1.3555955	.06767714	-.89195615	.20186219	1.0441583
827								.31768787	.6129142	.73191082	.83489639
828							-.76	2.3086612	.0080456566	2.6436234	.26027656	.050251175
829							-.74	-1.5535082	.32335359	-.90268362	.77944535	-.289157
830							.09		.55626565		.69364846	.89428937
831							-.66	.043804083	.8462109	.6206966	.94409746	.40461463
832							.92	.82600576	-.88155437	.84129381	-.61673379	1.6134496
833							-2.15	1.3959249	-1.0389192	1.4215355	-.84374654	-1.366585
834							-.87	.56020677	1.4583905	.31975952	1.7878875	-.37176636
835							-.5700000000000001	-1.0901252	1.1859838	-1.248476	1.4307085	.047555823
836
837							-.77	.45072347	.029477792	.26895294	.27420253	-.15244418
838							-1.4	.80616534	-.025972901	.50418806	.29454648	-1.1132258
839							-.49	-1.4535359	.26863626	-.77898377	.88074529	-.22904013
840
841							1.13	-.070090517	-.53917092	.56280559	.094015151	1.5789338
842	.12	-.26333475	1.8449584	-.11798104	1.1033137	1.5574638
843	-2.23	.15133394	-.048222888	-.28682706	.3695336	-1.367541
844	-.7000000000000001	1.9603791	-1.1621794	1.3860462	-.69904977	.074388631
845	-.38	.37872824	-.15129334	-.20626605	.31183624	.39438862
846	-.5700000000000001	.47590774	-1.3143184	.11742365	-.95091259	.16907001
847	-.43	.054314032	1.3057513	-.40691471	1.7054557	.23861369
848	-1.04	2.3677545	-.080267198	1.9919233	.2165156	-.21683596
849
850	1.08	1.2000424	-.85151249	.69643289	-.41560677	1.9072309
851	-.54	1.3516327	-.42483625	.6937117	.045497175	.15072854
852	-1	1.4952787	-.86004013	.99539632	-.42110953	-.1786405
853	-.18	.46359742	-1.276619	.04648171	-.89506388	.52384186
854	.76	.84766787	-.6164124	.37824628	-.19563104	1.6165876
855	-3.24	1.4229875	-.30206865	1.0105668	.024865836	-2.2464762
856	-.9	.22482795	-.94614053	-.21735376	-.52838403	-.037540972
857
858	-1.89	.086051919	-.86004013	-.40506601	-.49378231	-.97280377
859	-2.82	.286623	-.93956083	-.12287395	-.60052687	-1.8499615
860	-.58	-.085193291	-.77636319	-.62342054	-.31928337	.20613135
861	-.7000000000000001	.46273246	-.91147411	.053002272	-.57546502	.27590984
862							.23		-.59702557		.063884385	1.2407556
863							-1.74	-.000089744979	-.75015223	.32203162	-.10436664	-.69988763
864							-1.07	.76745307	-.93621498	.92418027	-.30447549	-.11752406
865
866							-1.38	1.5020946	-.32726762	.89682496	-.039203975	-.9075945
867							-.5700000000000001	.25145239	-1.1401614	.58096379	-.58510077	.37210381
868							-2.44	-.39675167	-1.0241525	-.25439087	-.32578999	-1.5716181
869							-.97	-.15502779	-1.0453985	.11486552	-.45111153	.12484962
870
871							-.85	.085665919	-.78369784	.17432919	-.15195833	.10247594
872							-2.03	-.21026999	-.58037829	-.17512122	.11808128	-1.3906916
873							1.21	.1131562	-.39728656	.36513245	.26967314	2.209013
874							.93	.53491461	-.8305732	.67347562	-.21395805	1.9118327
875							-.64	.13985215	-.3816812	.25768313	.24098369	.33009002
876							1.46	.66945159	-.71198577	-.37033212	-.2351501	1.5415397
877							-1.31	.15381792	-.24503653	.2443942	.48054984	-.49446031
878							-1.55	-.055912692	-1.3911597	.089152128	-.77454448	-.56816727
879							.49	.40034056	-1.0024436	.63917869	-.35353604	1.2951676
880							-1.34	.016670188	-1.0826763	-.083364792	-.34186852	-.78289062
881							1.22	-.69971132	.97791475	-.15894091	1.4571422	1.8728454
882							-.28	.65402174	-1.1145033	.96738303	-.62219507	.46144024
883							-.6900000000000001	-.40143788	-.69165057	-.003756172	-.15691833	.014317091
884							-1.09	.54966885	-.83420664	.87668985	-.27527541	-.43265378
885							-.76		.11239106		.66829741	-.096782431
886							-.12	-.39572078	-.43117592	.019815013	.097506583	.5960598
887
888							-.99	-1.5593897	-.72044355	-.84510911	-.29566377	-.23147008
889
890							-.16	-.69221437	-.071992308	-.29203826	.39309204	.63428247
891
892							-1.31	-1.9288329	-1.0507799	-1.5206033	-.59174532	-.5039748
893							-2.11	-.64293146	-.99170107	-.20055498	-.49619514	-1.5584288
894
895							-.27	-.070589095	-.52222461	.37345678	-.10846604	.39502209
896							.73	-1.0536455	.19264737	-.60838413	.63655764	1.565382
897							-1.29	-2.7384555	-.48907271	-2.2875419	-.042137597	-.46048936
898							-.9	-2.0407431	-.234405	-1.6900513	.30940187	-.21329699
899							-2.62	-1.8174312	-.79968023	-1.4029306	-.27099773	-1.9039402
900							.48	-1.7297742	.13233027	-1.3090839	.58229023	1.3036393
901
902							1	.51787317	-1.6436416	1.2304138	-1.2704575	2.0423408
903							-2.52	-.63597888	-.55117381	-.19278328	-.10726357	-1.684618
904							-.35	-.77092403	-1.0405607	-.29879093	-.59967536	.49125335
905							-1.41	-.85052788	-.52379912	-.35839418	-.022340475	-.64109796
906							1.76		-.40851542		.16324331	1.8948963
907							-.1		-1.0381062		-.58922452	.84063256
908							-1.21	-.039517738	-.86693734	.40452462	-.4230271	-.37461799
909							-2.23	-.49655166	-.94893122	-.11847438	-.41117409	-1.5315542
910							-.49	-1.5627656	-.24503653	-1.1394608	.27759624	.23780254
911							-2.29	-.091736875	.53900868	.6246742	.91824251	-1.259402
912							-1.34	.59507114	-.38487959	1.0770875	.049956035	-.48700392
913							-1.71	-1.0320511	-.059112735	-.57179415	.45444539	-.9645834
914							-1.16	-1.3451453	-.87225366	-.86323345	-.36777014	-.39696932
915							-.64	.42291152	-.39455819	1.0958879	.090621985	.23017621
916	-2.47	.026324004	-.43117592	-.66343516	-.096436039	-1.4184591
917	-2.43	.67834228	.13376199	.039056301	.42020094	-1.5135908
918	-.9	1.9259484	-1.144392	1.1485432	-.78242826	.098698653
919	-1.68	2.6827543	-.035100345	1.8447286	.32196775	-.741476
920	1.66	1.0775374	-.91639185	.38598228	-.65432471	2.8073776
921	-1.48	.86748004	-.22634272	.27884904	-.0066238213	-.25042331
922	-1.96	.71060926	-.18267524	-.22982301	.18053964	-1.2622923
923	-1.12	1.0952747	-1.1643517	.1566987	-.84365791	-.15609556
924	.46	2.0419881	.30596516	1.1443254	.6811825	1.3632958
925
926	-.29	1.788944	-.39672071	1.0375665	-.073983274	.55595285
927	-1.5	.14643759	-.041775357	-.80128926	.35764095	-.64367503
928	-1.09	.4032239	.68978983	-.14437425	.97310686	.061354011
929	-2.09	-1.4893545	.036066916	-2.4283471	.40230668	-1.3981636
930	-1.31	-.22251222	-.046865456	-.89696383	.28182468	-.24671638
931	-4.12	.59437925	.53900868	-.096353412	.79805094	-2.9667511
932
933
934	-2.24	-.43816006	-.91147411	-.97511959	-.58026361	-1.5533383
935	-1.64	2.4084513	-.71649694	1.8593324	-.35210988	-.78884977
936	-.5700000000000001	.3925409	-.42172468	-.3123835	-.011964531	.19307984
937	-2.04	-1.7613086	-.71853429	-2.1498446	-.3915998	-1.0464761
938	-.24	.44075644	-.55117381	-.28889969	-.059666276	.40962902
939	-1.16	.83889633	-.46698749	.42345172	-.055280749	-.28579825
940	.12	.18459405	-.052230917	-.52396595	.43322685	.78137171
941	-2.05	.71216303	-.37133509	-.25747588	.11335275	-1.7491993
942	-.14	.30055201	.12810132	-.33575967	.58633524	.57421398
943	1.07	.3360436	-.46649089	-.29610801	-.080929726	1.8800508
944	-1.52	-1.2137413	-.38254735	-1.8273773	.045534901	-.97614592
945	-.45	1.4490346	-.076922692	1.0663427	.24698693	.54939532
946	-.64	1.0981041	-.60691148	.47031024	-.14565268	.068342619
947	-.9400000000000001	.83984149	-1.0525692	.25313342	-.67608261	-.11233519
948	-1.49	1.2302376	-.8838526	.88796359	-.56901759	-.47299063
949	-.24	.30998194	-.39458555	.66561592	-.15030386	.58006364
950	.35	.66846436	-.91808653	-.35738453	-.56714404	1.2551908
951	.49	1.8788308	-.75546396	2.4285119	-.64132762	1.5174562
952	-3.73	.48585877	-.35754257	-.41704208	-.045923397	-2.7484815
953	-1.46	.54963875	-.92692804	-.37841681	-.60623425	-.49609557
954	.06	1.5902978	-1.3446146	.5145579	-.90587497	.83999729
955	-.84	.53091133	-1.0384263	-.31382173	-.74798119	.18261804
956	.35	.033724155	-.88523799	-.96230507	-.47069731	1.1769682
957	-1.92	.75876743	-.78264707	-.29728377	-.37405911	-1.3103626
958	-1.44	2.5165923	.80054742	1.608467	1.1121666	-.45848149
959	.02	.63351715	-.49898794	-.3131718	-.16316979	.95454764
960	-1.16	.87749624	-.68417484	-.033829924	-.30290776	-.26844686
961	.08	1.6685503	-1.0131192	.7207346	-.64082974	.76009369
962	-.8300000000000001	1.3885835	.31228581	.40493244	.69062507	-.161649
963	-1.58	.6824646	-.376674	.01760265	-.12065662	-.42087963
964	.54	.75243306	-.065707445	-.15962513	.21576005	1.3511586
965	.35	1.3666826	.11046109	.34791037	.52802664	1.1710968
966	-.58	2.4767168	-.54122847	1.5349609	-.14786191	.2880677
967	1.1	.99576432	-1.0305238	.042468108	-.70378023	2.0521617
968							.12	-.62359869	.29085016	-.076308191	.9241333	.33986035
969							-.66	-1.0516025	2.2562082	-.63297158	1.9414161	-.30025995
970							-1.09	-2.2241194	1.7522261	-1.7141763	1.4938283	-.72482252
971							.8	-1.0359336	1.2002788	-.88111007	1.0428559	.8995052
972							-1.26	-.24434501	2.0268097	.26229554	1.6716372	-.9810884
973							-.7000000000000001	.060059916	1.5347526	.4601047	1.2229854	-.34613132
974							-1.72	.45954931	-1.1050069	-.2116915	-.28596696	-1.6656047
975							-.33	1.8014038	2.1300182	2.118192	1.9181477	-.12481031
976							-.27	-.13989933	-.49865028	.50636446	-.87206906	.27321324
977							1.2	1.5420476	-.25211471	1.9282838	-.56388193	1.5538687
978							-3.49		.12929861		-.13817377	-3.1072085
979							.41	-.27212986	-1.1672539	.24850149	-1.5254512	.69478297
980							-.86	1.1520157	-.53166902	.85767365	-.26098466	.0082046604
981							-.01	.38514447	-.43863681	-.0025874444	-.040929019	.88575691
982
983							1	.7974202	-.24342151	.40801352	.078588642	1.997465
984							.5600000000000001	.92388445	-.21752207	.3371062	.24673291	1.326587
985
986							-2.23	1.447323	-.053965501	1.0458152	.31964034	-1.5163457
987							-.43	1.0871127	-1.2994556	.35950652	-1.2281907	.48168162
988							-.19	-.34242579	-.69935101	-.75133961	-.3923682	.60774833
989							-1.79	.062937059	-.54241121	-.21232288	-.23250055	-.76904953
990							-2.92	.16412899	-.64488906	-.36779451	-.28845119	-2.0590372
991							-1.18	.12552151	-.42709613	-.57066292	.053437322	-.51468718
992
993							-.16	1.6310763	-.82316583	1.3136867	-.44058239	.76511371
994							-.09	.026601879	-.47681123	-.4994106	-.15052506	.60060281
995							.8300000000000001	1.6041015	-.429409	.95511198	-.06984923	1.4560179
996							-.36	2.4095817	-.66930044	1.989373	-.35929275	.43187699
997							-.54	.25454816	-.055192206	-.49306667	.41636366	-.086146571
998							-1.4	.98808879	-.41389993	.64989191	-.022241883	-.49250036
999								.76766878	-.32471767	.17677301	-.02767645
1000							-.64	.18126051	-.80286837	-.1461502	-.5019353	.16949107
1001							.6	-1.3023736	2.0040417	-1.063498	1.269745	1.8339218
1002							-.84	1.1104671	-1.193324	.47065902	-.799411	-.29894271
1003							-.21	.43916327	-.20796598	-.034617469	.15034263	.71700871
1004							-.8200000000000001	-.14896365	-.17265379	-.48725748	.20992963	.10511373
1005							-2.66	-.10132858	.13006149	-.45275885	.51869464	-1.746629
1006							-1.9	-.088795044	-.052610226	-.5989576	.3844209	-1.0805707
1007	-.6900000000000001	-.94855464	-.86885053	-.72620583	-.18184213	.27571496
1008	-1.28	-.74396145	-.38692644	-.71110886	.26486176	-.36082196
1009	-2.06	-1.8628587	-.60161591	-1.8739738	.1409943	-1.2718868
1010	-1.74	-.47045085	-.67272484	-.4820658	.069885366	-.95188689
1011	-1.58	-1.1463155	-.3729682	-.84741503	.25666466	-.7318027
1012	-1.09	-.99073482	-.92589694	-1.0096259	-.18328674	-.30188689
1013	-3.39	-.12940226	-.69324535	-.083038032	.049364854	-2.601887
1014	1.02	.54936057	-.77900749	.65316105	-.12721929	1.939178
1015	-.58	-.36203441	-1.2203882	-.30271694	-.56859994	.33917803
1016	-2.77	-.60689658	.67135596	-1.7651355	.94539195	-2.2707393
1017
1018	-.1	-.59467387	-.84594089	-.60832387	-.10333068	.68811315
1019	-1.09	.13365906	-.85984194	.13300022	-.11723173	-.30188689
1020							-.8100000000000001	.83099109	-.15127942	1.4589021	-1.0265512	.10031147
1021							1.01	-.46389854	2.308645	-.098266013	1.4980496	1.7250955
1022							-.45	-.11722264	2.1703491	.29595211	1.3717562	.4706836
1023							-3	-.10220499	1.9946049	.29311088	1.2020618	-2.0910592
1024							-.7000000000000001	1.8151499	.61625051	2.3111188	-1.047618	.391781
1025							1	1.6212975	1.8335524	1.9911623	1.0440341	1.9030695
1026							.15	.28568709	2.951422	.56527954	2.2648251	.89851916
1027							.93	-.70651877	-.72523993	-.58253884	.22414528	1.7780029
1028							.76	-.78274864	.13401026	-.82673001	1.1117734	1.4832433
1029							-.96	1.473097	-.69670719	1.7669213	.17110351	-.18254387
1030							-.55	-.060347371	-.76543248	-.143942	.30315268	.042178389
1031
1032
1033							-1.09	-.55252802	-.64978063	-.44235623	.34817541	-.51993644
1034							-2.1	-1.8543491	-.26354143	-1.7435681	.69491839	-1.2696111
1035							-1	-1.7295868	-.84161043	-1.7122852	.12102838	-.24739991
1036							-2.75	-1.5058528	-.11616913	-.81464285	.2461379	-1.921049
1037								-1.3729118	-.72661841	-1.1372029	.16539127
1038							.13	.27232119	-.74325144	.47207701	.17890991	1.0308452
1039							-1.16	-.18790829	-.54696798	-.013268881	.42678908	-.54296559
1040							.97	-.69865167	-.21945737	-.51994991	.71480346	1.8473597
1041							-.23	-1.7825736	-1.0179088	-1.4092346	-1.4050092	.4492743
1042							-1.27	.022874411	-.1961244	.40989518	-.58322471	-.59072572
1043							-2.37	-.33182067	-1.3538625	-.11365369	-1.7035103	-1.8330994
1044								-.1349214	-.51224083	.25074703	-.89631629
1045							-2.46	-.31971526	-.32990551	.081269473	-.75018239	-1.9452143
1046							1.54	.43392345	-.49344167	.7646212	-.89254445	2.0136862
1047							-.5	.25118777	.37586331	.65218681	-.096009269	.29859647
1048							-.19	1.2312667	-.77689791	.20455661	-.033983544	.0067616301
1049							-.48	-.45377228	-.83060962	.0044493144	-1.2449338	.25211653
1050							-.97	-.22266345	-.51075959	-.00047942923	-.86343223	-.42722803
1051							-.49	.30163077	-.24260914	.80355263	-.69918448	.095242076
1052								-1.2450794	-.19461116	-.76966476	-.68463296
1053							.26	.54342639	.29460886	.97123146	-.13776751	.79827118
1054							-.13	-1.7751926	.83091509	-1.4994259	-.38098347	.57212663
1055							-.48	-1.4272591	1.4263418	-1.19705	1.1152726	.26532957
1056							-1.74	-.21247333	-1.203323	-.16273555	-.97660333	-1.2070979
1057
1058
1059							-.7000000000000001	.34902322	-.87225366	.46396536	-.7062043	.13432693
1060							-.18	-.12541983	.79914737	-.046039037	1.049969	.53500473
1061							-1.2	.31301612	-.10964315	.22158083	.078831442	-.70776343
1062							-2.39	-.53128099	2.4671185	-.45972544	2.2206287	-1.6108129
1063							.49	.054881539	.078645311	.18162553	-.14649747	1.04409
1064							.39	.28253242	-.55117381	.24309479	-.36279625	1.11131
1065							.39	-.089200139	-.044325151	-.090465732	.14102754	1.1171814
1066							.5600000000000001	2.0376134	.11577164	1.9504402	.39799607	1.1443738
1067							-1.44	-1.0763965	1.8497794	-.77755427	1.5567625	-.50082511
1068
1069								.68793583	-.51652086	.81410336	-.28384849
1070							-1.35	-.73803955	-1.0447683	-.78959966	-.84731615	-.64630401
1071							-.14	1.5715367	-.93032014	1.4812269	-.64809573	.44437379
1072								-.47515085	-1.2179717	-.59957087	-.9054985
1073							-.09	.32247028	-.018363403	.14736868	.29713461	.42978883
1074							-2.06	2.018553	-1.0781559	2.1433811	-.90908164	-1.2315444
1075
1076							-1.34	-1.0168715	-1.0540067	-1.1255398	-.7687574	-.76149756
1077							-.79	1.4268961	-.08116474	1.407087	.11628743	-.086304031
1078							-2.03	.15175545	-.05346939	.31002879	.079403393	-1.3601617
1079	-1.86	-1.0643519	-.98121846	-.70830899	-.41113049	-.71817952
1080	.5	-.15779793	-1.1711483	-.27412513	-.40321371	1.2333406
1081	-.15	.041595709	-.9580422	-.035355866	-.22630903	.42472345
1082	.09	-1.3270084	-.76844382	-1.2714306	-.054956932	.92902511
1083	.6900000000000001	-.75976706	-.7672624	-.74713564	-.068802826	1.3293084
1084	-1.68	-.23286246	-1.3682282	-.1993174	-.64566666	-.85858899
1085
1086	-1.42	.36001256	.76292992	.19796249	.10523626	-.22078194
1087	-1.4	-.31405234	-.61933577	.041606914	-.052272689	-.25230813
1088	-1.25	-1.0554708	-1.1136438	-.89943254	-.50610322	-.25055319
1089
1090	-.79	1.094938	-1.3889173	.94501722	-.59980863	-.097758889
1091
1092	-1.58	-.60829604	.30163935	-.46727979	.033975486	-.75971335
1093	.37	.5417937	-.4609457	.78717262	-.67524016	1.2015954
1094	-.01	.45863071	.45145652	.50966716	.26856491	.69096446
1095	-.22	.026629917	-1.3528582	.18685572	-1.6356465	.62964344
1096	-1.74	.057828806	-.58942717	.44413382	-.9308421	-.70688331
1097	.12	.12636314	.49191764	-5.5511151e-17	-1.1102230e-16	3.3306691e-16
1098	-1.42	.28181908	-1.0147147	-.49925014	-.10862296	-1.5646459
1099	-.23	1.4615371	-.56725907	1.7980853	-.88145012	.75027442
1100							-1.39	.086901337	.12835467	.25347981	-.58716166	-.036196627
1101							-.7000000000000001	-.46842742	.31868345	-.29658794	-.32718498	.56383801
1102								.53360265	1.2176743	.69166809	.54467905
1103								-1.4334894	.94509995	-1.2793095	.30830616
1104
1105								.076185368	-.70838106	.22415052	-1.4449744
1106							1.1	-.61535966	.33832955	-.40055311	-.34071541	2.1993494
1107							.44	-1.5551069	.99900401	-1.6746908	.4208369	1.5027508
1108							2.06	.3985045	.67942548	.45474607	-.005842105	3.3550897
1109							-.73	-.053593211	1.6439396	.078663625	1.0162205	.49860984
1110
1111
1112
1113
1114							1.85	.55877656	-.51032031	.7485826	-1.262038	3.0451863
1115							.26	1.0167317	-.049479615	1.1663812	-.68929827	1.5120952
1116
1117							-.52	-.94718945	-.11946696	-1.2589626	.087802067	.50205588
1118							-3	-1.1598281	.1178403	-1.3157269	.26355481	-2.017673
1119
1120							-1.83	-.48879108	-.42484635	-.85628051	-.26907599	-.75320691
1121							-5.14	.49006784	-.025693348	.18888259	.081776105	-4.1983385
1122							2.28	1.5942203	.68297112	1.410723	.8012889	3.4991667
1123
1124							1	.61192358	.30584076	.25056395	.4555614	2.0885358
1125							.39	.090444192	.54667199	-.32125795	.79326433	1.3357282
1126							1.96	1.2798687	-.034086436	1.034771	.14293388	3.0407696
1127							-2.83	.68573296	-.27710542	.24879624	-.027488178	-1.8901432
1128							.76	-.39964506	-.76433307	-.85382545	-.50564122	1.6822428
1129							-3.42	1.7313883	.12706007	1.2481862	.39482656	-2.5153713
1130							-.16	1.5346537	-1.1648197	1.0106717	-.91510546	.55078334
1131							-.84	1.0471389	-.20917043	.52817351	.07372041	.035271864
1132							-1.74	1.0175325	-.16498238	.60315382	.0089372266	-.69843507
1133
1134
1135							.28	-.63995409	.12753795	-.9689796	.27725857	1.3685358
1136							.3	-.86703843	-.053415824	-.87860328	-.01667254	1.44862
1137							.1	1.0859054	-.20706397	.60061657	.05767763	1.0105001
1138							.06	-1.6415575	-.073368363	-.74103582	.68239021	1.0020182
1139							-.93	.57115537	-1.0397885	-.50302052	-.36097154	-.21881364
1140							-.76	1.3870901	.18391092	.43154028	.86290073	-.23281126
1141							-.97	1.4234481	-.82258511	.27000165	-.049921289	-.39574993
1142							.39	1.8450212	-.36953285	.78852838	.33970568	.85847515
1143
1144							-2.33	-1.0150487	-1.6230232	-.16696249	-.51634526	-1.5570399
1145							1.22	1.0673094	-1.0177287	-.041232541	-.26321411	1.8294783
1146							-3.09	.4720262	1.2410446	-.38640496	1.8412149	-2.2261584
1147							2	.66866255	.05450533	-.28080967	.75759709	2.7092915
1148							.1	.20292147	-1.1431479	-.53832859	-.58638299	.8888846
1149							-.41	.90501422	-.17075171	.29898509	.36776701	.64318627
1150							-2.65	.91113871	-.2304945	-.15140501	.44227269	-1.927071
1151							-.41	.43130958	-.041032571	-.57461303	.68323326	.25819185
1152
1153							-.24	.42403325	-.5746969	-.69146425	.17074306	.38709232
1154							-1.27	.68191898	-.65328312	-.32204258	.040831059	-.77216804
1155							.92	1.2250081	-1.2218531	.11316584	-.46733856	1.5294782
1156							-.35	-.21572706	-.052953292	-1.0235647	.63385999	.46056554
1157							-.28	.45920357	-.24503653	-.38261354	.34605911	.60145581
1158							-2.31	-.43124521	2.5960584	.1945702	1.7399642	-1.2136449
1159							-.41	1.9789213	-.081661552	2.373683	-.87912905	.502882
1160							-2.51		2.6994536		1.9220819	-1.5212243
1161							-1.62		.65039784		-.13604844	-.61361021
1162							-1.5	-.99381286	.85490465	-.51720238	.0061113713	-.71637839
1163							-1.9	-1.9098517	2.0329611	-1.467348	1.2173444	-.95188987
1164							-.25	-.3259069	1.6473684	.012624389	.91662103	.34971446
1165							-2.12	-.66930616	2.208472	-.41486564	1.5351001	-1.4027679
1166							-1.85	.39824739	-1.0178576	.98120403	-1.8527776	-.79474431
1167	-.52	.53551644	-1.0537978	-.13416556	-.24766949	.031027343
1168	1.69	.92348796	-.17784515	.17418441	.48224357	2.1172056
1169	-.36	.50344539	-.70879644	.06088746	-.053987529	.43951944
1170	.8	.59235692	1.6923354	.25918347	1.4703619	1.6467221
1171	-1.7	.9845193	-1.2119484	.54375821	-.55108976	-.91222328
1172	.61	.46413043	-.67808545	.028002858	-.05645309	1.2450309
1173	-.13	.236935	-.814399	-.26297161	-.14144085	.63429129
1174	-.98	.71458817	-.386724	.28657743	.23490836	-.34496909
1175	-1.1	.36954281	-.74484187	-.046028912	-.12320951	-.4649691
1176	-2.29	.23574109	-.13988948	-.19219077	.50886971	-1.4787378
1177	.11	.96736348	-.42743197	.20926705	.38590023	.57736725
1178	.54	.27625033	-.52379912	-.13449314	.091783494	1.1867737
1179	-2.03	.59701324	-.77089584	.090626754	-.09491282	-1.2715801
1180		-.40009281	-.2133228	-1.1684675	.53758788
1181	-1.75	2.2642229	-.99808419	1.5625902	-.27859885	-1.1456965
1182	-2.09	.8784973	-.66549277	.12424705	.14783944	-1.6226327
1183	.51	2.3806155	-.69935101	1.6754379	.074754901	.82462144
1184	-1.21	1.5267645	-.64720249	.83594137	.069257975	-.59982514
1185	-2.69	1.2243552	1.2134887	1.041594	1.3287816	-1.4649619
1186	-2.23	-1.4100261	-.40758473	-1.865845	-.14889286	-1.3077573
1187	-2.75	1.1341177	.2245561	.8201493	.36217725	-1.6379788
1188	-.29	.013441898	-.051275138	-.2892006	.080296256	.83376396
1189	-2.21	.85209131	1.4869648	.89432573	.73257232	-1.0519719
1190	.22	2.4438148	1.3258765	2.2089579	1.4878695	1.1010528
1191	-1.45	.33632261	.339044	-.045108754	.57353687	-.48078638
1192	-.27	.9736076	.17076214	.34654215	.40863028	.92434853
1193
1194	-.07	1.5147033	.11068713	1.1063281	.35122976	.8874709
1195	-1.27	-2.4258723	.85371572	-2.8516898	1.1003081	-.32427183
1196	-.73	1.4582388	1.5100678	1.1346124	1.6537387	.37027854
1197	-2.69	-.38476977	.78859568	-.66877341	.91411734	-1.5544933
1198	2.68	.13306268	-.52148408	-.13946418	-.33236429	3.7372839
1199
1200	-3.33	-2.0134983	1.455164	-2.1215703	1.5948287	-2.3359303
1201	-.26	.48366794	.96912038	.11081786	1.1764865	.53298235
1202	-.84	.70415759	.27889919	.36494744	.50734234	.14095634
1203	-2.27	-.43203458	-.055192206	-.78664184	.09755329	-1.1873355
1204
1205	-2.95	-.22092348	.99211228	-.72960711	1.2689533	-2.0629854
1206							.35	-.28197625	-.63641953	.20541281	-.20763366	1.2147388
1207							-.13	-.066751458	-.53369313	.42581397	-.10490725	.73473883
1208							-.98	-1.0371059	-.0044098906	-.55110461	.42437598	-.1152612
1209							-1.64	-.21164785	-.11916009	.28990892	.3096258	-.77526122
1210							-2.02		-1.3376795		-.8180716	-1.2863261
1211							-1.58	-.9328078	-.83060962	-.43221849	-.40182373	-.71526122
1212							-2.06	-1.1253073	.35873115	-.62578213	.78751701	-1.1952612
1213							-.84	.43356919	-1.1201116	.87058985	-.60050368	-.10632611
1214							-.41	1.3395984	-.15127942	1.8213211	.27750647	.4547388
1215							-.08	-1.5617625	-1.0950981	-1.0676711	-.66631228	.78473878
1216							-.9	-2.3921988	.96110469	-1.95298	1.4807125	-.16632611
1217							-.52	-.31433338	.29609624	.12353069	.81570411	.21367389
1218							-.32		-.37133509		.1482728	.41367388
1219							1.45	1.0804589	-.045756172	.78694761	-.25662848	2.013345
1220							-1.43	-1.3289764	.94509995	-1.5651886	.67053246	-.55935878
1221							.52	2.0403302	.64040405	2.0278428	.28603578	1.615214
1222							.49	.25499269	-.74971288	-.53738523	-.04917543	.83307642
1223								-.38873008		-.26315781
1224								.15577047	.99583745	.024134139	.68497151
1225							-1.93	.59360963	-.2764633	.56941319	-.54000956	-.96585095
1226								.18603343	-.053521119	-.054461312	-.27658996
1227							-.38	-1.1977631	.87013596	-1.1905065	.48169005	.80868679
1228							-.98	.45303932	-.46239966	.63947701	-.85911614	.19741297
1229							-2.22	.62553	-.29452014	.69581896	-.67308742	-1.0778152
1230							-2.04	.45481902	-.14624067	.5157699	-.54890984	-1.0799178
1231							-.71	.75325131	.64437121	.83525026	.25682637	.2207254
1232
1233							.62	.43523273	-1.3915758	.50343364	-1.7761928	1.7739276
1234							.12	1.6763407	-.91889369	1.6926504	-1.2367907	.96076
1235							-2.27	.46603993	-.90826297	.25082338	-1.1192323	-1.4775815
1236							-2.58	1.1320785	.46775582	1.2462336	.046937387	-1.5846896
1237							-3.63	-.14716588	.48345336	-.14566348	.13815969	-2.5524001
1238							-3.15	1.6956924	-1.1865598	1.4863024	-1.491376	-2.2206452
1239							-2.48	-.1096874	.51293933	-.15509491	.17672028	-1.4200143
1240								-1.0261247	.097198606	-.89019513	-.29044327
1241							-1.42	1.7843668	1.2480861	1.7304437	.91186702	-.36001423
1242							.61	1.5476213	2.110095	1.5233672	1.7617764	1.6934712
1243
1244
1245								.0028497493	.99249816	-.060683429	1.1929752
1246									.70524579		.99351996
1247								-.70653576	1.440767	-.90449864	1.6835923
1248							-1.28	-.37386248	-.1688299	-.42427003	-.35099331	-.65299928
1249	-.98	-.44876686	.33261043	-.27078533	.16965993	.056133032
1250	-2.21	-1.5156565	1.4002738	-1.5724976	1.2868754	-1.3397261
1251	-.48	-1.3919249	.87192613	-1.2840334	.80282253	.41919675
1252	-.84	.31786311	.63556373	.39361572	.57855958	.035711326
1253
1254	-2.05	.25565758	1.0919744	.39630169	1.0137961	-1.1331892
1255	-.52	-1.2634511	.66587746	-1.1860365	.60584843	.3615827
1256	-.9	-.48009884	1.0248183	-.59002	1.0082916	-.17253372
1257	-1.16	-.25204945	.74302763	-.28295153	.70835173	-.39730555
1258	1.08	.021600956	.093749344	-.08526957	.053120721	1.6253637
1259	-.52	.65407068	1.174244	.58420455	1.1336154	.025363661
1260	-1.19	1.1802766	1.0704998	1.1295129	.93299943	-.50182873
1261	-.92	-1.1956571	1.1657724	-1.3119727	1.1462209	-.18666236
1262	-1.16	-.37043694	.79836559	-.45068356	.77881402	-.42666236
1263	-.36	.76410389	.86843169	.72315919	.76108301	.49853119
1264
1265
1266	-.77	.070838392	1.2697182	.012330826	1.241092	-.019048281
1267
1268	1.27	-1.153281	1.3834847	-1.1792513	1.2670615	2.1461453
1269							-2.06	.31144798	.48938817	.22764823	.57745725	-.78211963
1270							.77	.33789602	-.39728656	-.027355408	-.19597024	1.574725
1271							.76	.69338387	-1.2415196	.29533044	-1.0040019	1.7233423
1272							-.07	.27298403	-.053965501	.12829617	.052252803	1.1726522
1273							-.5600000000000001	-.98153973	-.53145605	-.79195702	.15970263	.39204201
1274							-1.01	-.4916448	-.83787107	-.51903826	-.16378336	-.13972311
1275							-.91	1.4760137	-.09033481	1.6604633	.60687363	.030299278
1276							-.6	-.75267112	-.65779608	-.74568605	.0011672757	.29963371
1277							-2.54	.43091181	-.85858762	.74838698	-.30655187	-1.5920248
1278							-1.21	-1.4113761	.50454062	-1.227682	-.17843029	.15318219
1279							-.93	1.2982974	-1.2244128	1.4229509	-.59569818	.028347299
1280							.1	.82459837	-1.1350724	.87031752	-.41553572	.92728239
1281							-1.39	-1.3681594	-.21327861	-1.3201685	.50625801	-.56271762
1282							-.78	.76626438	-.36613363	.8122946	.353403	.04728239
1283	-1.25	.083008289	.32165378	.25418174	.16261108	-.55297691
1284			2.2155864		2.0565438
1285	-1.71	-.43137273	.5227623	-.11575866	.25411719	-1.0017936
1286
1287	-1.85	-.59798002	.69825596	-.3595508	.48183772	-1.2704946
1288	.44	-.65842944	1.0163902	-.66610861	.89480007	.99464935
1289
1290
1291	-.43	-.59548885	-.376674	-.28752217	-.68088937	.27469894
1292	-.5	-.84582663	.8462109	-.6133796	.5752691	.14011399
1293	-.73	.66001993	.67119384	.83065873	.51215112	-.032976933
1294	-.04	.6359098	-.23892172	.65701926	-.45133385	.64571428
1295	.24		.078645311		-.10449933	.75492042
1296		-.28382456	-.68435162	-.082207993	-.93119144
1297	-1.32	.44429621	-.1974314	.77609056	-.49257216	-.63291514
1298	.91	-.16366582	.98325831	-.083344273	.72859502	1.4488398
1299	-1.74	-2.5543396	.30577606	-2.3471599	.028784541	-1.0881432
1300	-.7000000000000001	.30845225	-.29698855	.43758827	-.51660454	.069374375
1301	-.32	-.1483694	.94561821	.021544637	.7865755	.37702307
1302	-.31	.59365702	-.45200354	-.12713294	.36024135	-.31770962
1303	-1.43	1.0699083	-.34321973	1.3311636	-.59913421	-.59016931
1304
1305	-2.04	-1.4356836	2.2189581	-1.1541497	1.4729135	-1.2269311
1306	.28	.93718606	.76740992	1.5910704	-.12791055	1.2236093
1307	1.51	.79971147	-.32594773	-.076231971	.14474115	1.8323559
1308	-3.43	1.3269219	.28969923	1.7258102	-.50171852	-2.5288608
1309	-.53	1.4452429	1.0566813	1.9825554	.23083583	.50764161
1310	-2.12	-.76238656	1.4968833	-.21883859	.74673545	-1.1840665
1311	-3.41	1.1342605	-.76175624	1.0570312	-.68276179	-2.1145055
1312	-1.18	.8222726	-.78037101	.38137618	-.52167916	-.25775725
1313	-4.22	.7741276	-.75822729	.74361235	-.71543425	-3.0831227
1314	-1.5	-1.7534847	-.49520621	-1.8743868	-.32538974	-.33557045
1315	-1.48	1.2044146	-.34837207	.86451232	-.12597868	-.48730093
1316	-.59	1.7972302	-1.0286882	1.6363896	-.91642016	.64090949
1317	-1.05	.15577832	-.91902828	.1348113	-.84910846	.26310855
1318	-.6	-.5204035	.024817441	-.56397039	.097762153	.70723718
1319	.49	.97050822	-1.2892793	.85699683	-1.2012103	1.7678803
1320	-3.94	-2.1332502	-.97596157	-2.1840017	-.89999199	-2.6386342
1321	-.8300000000000001	.95691311	-1.1368241	.64773792	-1.0233049	.099918634
1322							.92	.17245299	-.053955678	-.011434272	.041317247	2.1142204
1323							-.37	.40558192	-.8780185	.030140292	-.71922326	.70092171
1324							1.55	-1.1845466	-.38074532	-1.2971771	-.28662652	2.8161376
1325							-.2	-.43929264	.80872685	-.59282655	.21463135	.92099541
1326							-.44	-.25043163	.97139281	-.33960533	1.032335	.66164911
1327							-1.21	.071993269	1.9884675	.19127886	1.3296956	.10621132
1328							-1.08	-1.3815253	-.38692644	-1.5940558	-.18383639	.01984459
1329
1330							-1.75	-2.7811172	-.66548425	-2.7929323	-.52894139	-.52098548
1331							-2.46	-.37902954	.16661024	-.49160871	.33642671	-1.2955705
1332							-1.47		-1.3226905		-1.0639986	-.54775727
1333							.24	-.16255017	.82496095	-.31530699	1.003852	1.3868154
1334							.76	-.29730135	.12772174	-.59529638	.3440654	1.7644417
1335							-1.6	-.34310135	1.9753468	-.36562091	2.0422418	-.2810201
1336							-1.49	-.98751557	-.18619303	-1.373646	-.018323174	-.43669236
1337							-.74		-.44143179		-.34313399	.44834894
1338
1339
1340							-.4	2.0749185	-.85631227	1.5251802	-.51211709	.0096815079
1341
1342
1343
1344							-1.44	.40284762	-.4453727	.0046582087	-.20525311	-.80385077
1345							-3.04		2.7433066		3.0439994	-2.476202
1346
1347							.8	-.11712768	-.86087906	-.51670069	-.5359872	1.3168271
1348							-.75	.73761052	-.84956521	.39655718	-.58204889	-.35069063
1349
1350
1351							.1	1.6606616	-1.1120541	1.2599245	-.79926175	.64031249
1352							-.77	-1.2002066	.12898533	-1.5959545	.44782743	-.24143025
1353							-.48	1.5135131	-1.3761693	1.1451548	-1.1360497	.15614922
1354							-1.04	1.0119576	-.54937327	.7092784	-.32740292	-.36862263
1355							-.04	-.86916661	.13327332	-1.1465962	.35221881	.63724875
1356	-1.9	-.31720784	-.017309682	.19730122	.1725243	-.97425187
1357	3.08	.39986742	-.78120261	-.37097886	-.37206826	3.362627
1358
1359	-1.83	-.95375031	.04217989	-.10486317	.070465714	-.56622833
1360	-1.55	-.70808959	-.35462999	.1292368	-.32331932	-.29209968
1361	-1.82	-.92999691	-.25518748	-.10666691	-.22387679	-.5620997
1362	-2.76	-1.2127588	-.61553156	-.44282547	-.556997	-1.5549419
1363	-2	.178546	.35855502	.92774349	.49278721	-.89665002
1364	-1.79	-.69275153	-.98024541	-.15270062	-.86913395	-.75667244
1365	-2.4	-.026237948	3.4058321	.19193743	2.6411138	-.92336696
1366	-2.27	-.77515966	-.191286	.096733354	-.1024269	-1.0785797
1367	-.2	1.0951664	-1.3505234	1.7440587	-1.2090874	.81968987
1368	-2.02	-1.73366	-.072941713	-.92662066	.012989552	-1.0517818
1369	-.16	-1.6472429	-.59489113	-1.0199903	-1.4479604	.93048382
1370	1.52	1.0399494	-.44734684	1.6672163	-1.2973913	2.6046124
1371	.32	-.59998024	1.2782267	.0077984398	.50387996	1.3029044
1372	-.7000000000000001	.11175473	-.75015223	.53917819	-1.5141733	-.035700582
1373	-.74	.46438625	.13480046	.95318699	-.72004259	.055364326
1374	-1.12	-.78443003	.68978983	-.11328103	-.18445358	.011583349
1375	-1.44	-1.3375933	.7989732	-.68723434	-.057120971	-.3436448
1376	-.19	-1.370046	.015171042	-.72081035	-.84999776	.92396927
1377	-.97	-.41631311	2.1406369	.19444054	1.2905926	.11461247
1378	-.33	-.5900749	2.7345154	-.048245355	1.9813428	.61180484
1379	-2.56	-.71192712	.84716552	-.11838887	.069793865	-1.5712243
1380	-1.16	-1.2633865	2.5019183	-.66209084	1.6974199	-.34745553
1381	4.350000000000001	-1.4311239	-.72149193	-.77919304	-1.5411148	5.1919012
1382							.15	-.1291866	.68561929	.34582317	1.1660008	.73092806
1383							-2.03	.70317066	-.41960207	.87635165	.52260798	-1.1624528
1384							-1.6	-1.1057076	-.076426037	-.601614	.32220817	-.90562111
1385							.55	-1.9733452	1.1401792	-1.4615853	1.5357885	1.2502502
1386							.48	-.15464765	-1.2185446	.030600879	-.28843403	1.3710327
1387							-1.79	-1.7987467	-.49726719	-1.0431852	-.16330941	-.90040517
1388							-.23	-.22543187	-1.0624522	.48489144	-.63464755	.52265859
1389							-1.32	1.4336133	-.50915134	1.6503705	.41490948	-.41722462
1390							-1.62	-.90066659	-.83060962	-.7721107	.12369993	-.77593821
1391							.61	1.0252892	-.51252258	1.1819075	.47220856	1.2113506
1392							1.39	2.915534	-.35202155	1.8956881	.18228461	1.6672699
1393							-1.83	1.027976	-.58838427	1.173341	.42952344	-1.0641608
1394							-3.42	-2.1109986	-.2105118	-2.1994534	.83889574	-3.0138652
1395							.43	-.29615286	-1.1357064	-.05667026	-.22072022	1.3503895
1396							-1.03	1.486006	-.91808653	1.6839292	-.018127644	-.30932721
1397							-.04	.75754595	-.98307085	.81431007	.062060695	.67299688
1398							.49	.25579414	-.86087906	.18894617	.20355582	1.0958514
1399							-3.46	.44305709	-1.3608207	.62856281	-.4186106	-2.5924528
1400							-.22	1.2002113	-.82258511	1.3093915	.13172445	.62406182
1401							.02	-.41783196	-1.0494057	-.44288272	-.066718191	.73930222
1402
1403							-3.32	-.015289554	-1.3300723	-.088366561	-.26261252	-2.7200201
1404							-.65	.94651902	-.71123993	1.0319977	.32784188	.074739613
1405							-1.58	-.32339615	-.8557198	.022354854	-.29470646	-.42056543
1406							-.5	1.2205635	-.72942477	.39311448	-.64596325	.15912268
1407							-.68	2.6906993	.17320515	1.8151845	.30194274	.12012578
1408							-1.46	-.32696933	-.22649997	.012623358	.38913393	-.59024751
1409							-.5	-.90104151	-.47258723	-.7970866	.13807522	.26450196
1410							-.2	.50606644	-1.5977396	.79252112	-.9398545	.81662697
1411							-1.05	.25927848	-.89703757	.57936835	-.24520223	-.021630324
1412							-.59	-.87588298	-.37600338	-.61095333	.19418161	.32274702
1413							-1.4	-1.258677	2.498734	-1.196092	1.7583117	-.19941135
1414							.21	.89539796	-1.2668591	1.1013697	-.60479498	1.1488383
1415							.06	.42537066	.15517792	.67229897	.75248975	1.1489782
1416							-.59	-.72768551	-.91808653	-.6008963	-.27237678	.40503651
1417							-2.04	1.1772754	-.058509119	1.3523904	.64172417	-1.1055721
1418							-1.45	-1.305095	-1.3413682	-1.344623	-.62778425	-.84004837
1419							-2.94	-.22527972	-.33194268	-.16186027	.28476951	-2.1872408
1420							-.06	-.67452824	-.87549502	-.63617593	-.15293351	.76141101
1421							-1.38	.17270695	-1.2026007	.33532557	-.49934256	-.45144343
1422							1.57	.081306815	-1.2058425	.41185263	-.59020859	2.4397526
1423							-.9	.32694265	-.65058601	.61840779	-.019827737	-.059604302
1424							-.5	.11054429	-1.0071635	.5966059	-.48547351	.73576224
1425							-2.53	-.18070841	-.42074302	.0064743124	.24132104	-1.5911617
1426							-1.53	-.80965382	2.2066643	-.73513186	1.490344	-.14730874
1427							-2.81	.37698621	1.0260075	.55176163	.27036387	-1.350981
1428							-.02	1.0743608	-1.2883393	1.201369	-2.0228088	1.3979194
1429							-.75	-.27167907	-1.1944275	-.13236544	-.55476749	.25677922
1430							-.87	.66798443	-.99393451	.92148393	-.34805188	-.058961101
1431							-.76		-.88888377		-.31869876	.15274701
1432							-1.45	-1.5336213	-1.0367022	-1.3234144	-.4513928	-.5666098
1433							-.77	.56202477	-.94914967	.84355253	-.28823972	.2407556
1434							-2.14		-.91902828		-.32171649	-1.0510217
1435							-.35	.87536228	-.63121361	1.0721422	.053895328	.61378473
1436							-1.33	-.052419852	-.43251172	.14118676	.1859742	-.28212124
1437							-.91	.36525768	-.9438799	.52992648	-.24062173	.018556558
1438							-2.45	.60295868	1.1642449	.65639889	.45397431	-1.0790515
1439							-.79	-1.6490788	-1.4904774	-1.4781716	-.82039583	-.025931979
1440							-1.49	.089797907	-.72057146	.10013404	-.08873491	-.76659757
1441							-1.07	-.55568159	-1.14993	-.22790682	-.5707674	.054206423
1442							-2.21	-1.683658	-.69930017	-1.44212	-.095938616	-1.1327645
1443							-1.75	-.39865354	-.42819473	-.39226249	.23076864	-.85036629
1444							-.45	.26243368	-1.2891442	.53825468	-.69788212	.65072101
1445							-1.36	.43656844	-1.1705266	.58335489	-.49137038	-.61354607
1446							.15					.92624468
1447							-.88	-.088743046	-1.020949	-.063968912	-.36803538	.031376418
1448							-.23	-.012183608	-1.041194	.17210498	-.37111235	.53406805
1449
1450	-.25	-.78414184	2.1412914	-.27638972	1.3791411	.48034543
1451							-.15	-.063916288	-.98024541	.50570524	-1.7545922	.83290434
1452
1453							.46	-.47879225	-.45196509	-.64205557	-.5917803	1.0048016
1454	-1.47	-.3944256	.79069448	-.045457341	.16072848	-.31920654
1455							-.7000000000000001	1.5712197	-.65209615	.61547244	.026893664	-.17281125
1456							-.29	.11912443	-1.041194	.3059693	-.37111235	.47406802
