# Supplementary material for: Early Stimulation and Nutrition: The Impacts of a Scalable Intervention
Source: J Eur Econ Assoc. 2022 Jan 28;20(4):1395–432. doi: 10.1093/jeea/jvac005 (PMC9372035; doi:10.1093/jeea/jvac005)
Supplement: jvac005_Attanasio_etal_Replication-Data-Code [file jvac005_attanasio_etal_replication-data-code.zip › replication-data-code/output/figure-1/figure-1.log]

---------------------------------------------------------------------------------------------
      name:  <unnamed>
       log:  C:\Users\dkp28\Dropbox\Research\RA\FAMI\Pilot II\Paper\Revision JEEA\Final Publi
> cation\November 2021\replication-data-code/output/figure-1/figure-1.log
  log type:  text
 opened on:  16 Dec 2021, 18:33:59

. * EARLY STIMULATION AND NUTRITION: THE IMPACTS OF A SCALABLE INTERVENTION
. * Attanasio, O., Baker-Henningham, H., Bernal, R., Meghir, C., Pineda, D., and
. * Rubio-Codina, M.
. * Name:                 figure-1.do
. * Description:  This do file produces Figure 1.
. 
. 
. /* Figure 1: Impacts on height-for-age by ranges of the distribution                    
> --------------------------------------------------------------------------------*/      
. cd "${root}/output/figure-1"
C:\Users\dkp28\Dropbox\Research\RA\FAMI\Pilot II\Paper\Revision JEEA\Final Publication\Novemb
> er 2021\replication-data-code\output\figure-1

. use "${root}/data-clean/estimation-data.dta", clear

. 
. 
. * Anderson-Darling test: -------------------------------------------------------
. 
. * Dataset for AD test
. preserve

. 
.         * Residuals
.         if "`var'" == "b_total_fac_" local encuestador Bayley   

.         else if "`var'" == "total_ASQSE_as_z" local encuestador ASQ

.         else local encuestador M2

.         
.         * Conditional outcomes
.         foreach var of varlist b_total_fac_ total_ASQSE_as_z _zlen {
  2.                 
.                 if "`var'" == "b_total_fac_" local addcovs "${anthro_bl}"
  3.                 else local addcovs " "
  4.                 
.                 qui reg `var' ${covs} `addcovs' i.encuestador`encuestador'
  5.                 cap drop r_`var'
  6.                 predict r_`var', res
  7.         }
(164 missing values generated)
(129 missing values generated)
(185 missing values generated)

.         
.         * Variables of interest
.         keep CodNino T b_total_fac_ total_ASQSE_as_z _zlen                                 
>                      ///
>                                  r_b_total_fac_ r_total_ASQSE_as_z r__zlen

.         
.         reshape wide b_total_fac_ total_ASQSE_as_z _zlen                                   
>                      ///
>                                  r_b_total_fac_ r_total_ASQSE_as_z r__zlen, i(CodNino) j(T)
(j = 0 1)

Data                               Long   ->   Wide
-----------------------------------------------------------------------------
Number of observations            1,456   ->   1,456       
Number of variables                   8   ->   13          
j variable (2 values)                 T   ->   (dropped)
xij variables:
                           b_total_fac_   ->   b_total_fac_0 b_total_fac_1
                       total_ASQSE_as_z   ->   total_ASQSE_as_z0 total_ASQSE_as_z1
                                  _zlen   ->   _zlen0 _zlen1
                         r_b_total_fac_   ->   r_b_total_fac_0 r_b_total_fac_1
                     r_total_ASQSE_as_z   ->   r_total_ASQSE_as_z0 r_total_ASQSE_as_z1
                                r__zlen   ->   r__zlen0 r__zlen1
-----------------------------------------------------------------------------

.         
.         compress
  (0 bytes saved)

.         export delimited using "${root}/output/figure-1/Dataset_for_AD_test", replace
file C:\Users\dkp28\Dropbox\Research\RA\FAMI\Pilot II\Paper\Revision JEEA\Final Publication\N
> ovember 2021\replication-data-code/output/figure-1/Dataset_for_AD_test.csv saved

.         
. restore

. 
. * Run AD test script (R script)
. /*
> #Script A-D test
> # FAMI. AD test
> # Date: November 11th, 2020
> 
> # Packages ----------------------------------------------------------------
> install.packages("kSamples")  
> install.packages("readr")
> 
> library(kSamples)
> library(readr)
> 
> 
> # Data --------------------------------------------------------------------
> dist <- read_csv("C:/Users/dkp28/Dropbox/Research/RA/FAMI/Pilot II/Paper/Revision JEEA/Fina
> l Publication/November 2021/replication-data-code/output/figure-1/Dataset_for_AD_test.csv")
>  # _0 for control and _1 for treated
> 
>  
> # AD test for residuals ---------------------------------------------------
> ad.test(dist$r__zlen0, dist$r__zlen1, method="exact", Nsim = 2400)
> ad.test(dist$r_b_total_fac_0, dist$r_b_total_fac_1, method="exact", Nsim = 2400)
> ad.test(dist$r_total_ASQSE_as_z0, dist$r_total_ASQSE_as_z1, method="exact", Nsim = 2400)
> 
> */
. 
. 
. * Distribution of conditional outcomes: ----------------------------------------
. local n = 0

. foreach var of varlist b_total_fac_ total_ASQSE_as_z _zlen {
  2.         
.         local ++n
  3.         
.         * Tester FE
.         if "`var'" == "b_total_fac_" local encuestador Bayley   
  4.         else if "`var'" == "total_ASQSE_as_z" local encuestador ASQ
  5.         else local encuestador M2
  6. 
.         * AD p-value: version 1, asympt.
.         if "`var'" == "b_total_fac_" local adpval_res = 0.0102
  7.         else if "`var'" == "total_ASQSE_as_z" local adpval_res = 0.0674 
  8.         else local adpval_res = 0.0495
  9. 
.         * Variable label
.         if "`var'" == "b_total_fac_" local lb`var' = "Bayley-III Factor"
 10.         else if "`var'" == "total_ASQSE_as_z" local lb`var' = "ASQSE"
 11.         else local lb`var' = "Heigh for Age"
 12. 
.         * Aditional covariates
.         if "`var'" == "b_total_fac_" local addcovs "${anthro_bl}"
 13.         else local addcovs " "
 14. 
.         * Partialling out covariates and tester FE
.         cap drop r_`var'
 15.         qui reg `var' ${covs} `addcovs' i.encuestador`encuestador'
 16.         predict r_`var', res
 17. 
.         * Kolmogorov-Smirnov test
.         ksmirnov r_`var', by(T) 
 18.         local pval = round(`r(p)',.0001)
 19.                 
.         * Graph
.         twoway (kdensity r_`var' if T==1, lc(black) lw(0.4))                               
>              ///
>                 (kdensity r_`var' if T==0, lc(black) lp("--") lw(0.4)),                    
>              ///
>                 graphregion(fcolor(white))                                                 
>                                              ///
>                 legend(label(1 "Treated") label(2 "Controls") size(*1.5))                  
>              ///
>                 note("Two-sample Anderson-Darling test p-value = `adpval_res'"             
>      ///
>                 "Two-sample Smirnov-Kolmogorov test p-value = `pval'",                     
>              ///
>                 size(medium))                                                              
>                                                      ///
>                 xti("") yti("Density", size(large)) name(`var', replace) xsize(7)
 20.                 
.         gr export "Figure_Distrib_of_conditional_outcomes_`n'.png", replace as(png)     
 21. 
. }
(164 missing values generated)

Two-sample Kolmogorov–Smirnov test for equality of distribution functions

Smaller group             D     p-value  
---------------------------------------
Control              0.0894       0.006
Treatment           -0.0076       0.964
Combined K-S         0.0894       0.012
file Figure_Distrib_of_conditional_outcomes_1.png saved as PNG format
(129 missing values generated)

Two-sample Kolmogorov–Smirnov test for equality of distribution functions

Smaller group             D     p-value  
---------------------------------------
Control              0.0634       0.070
Treatment           -0.0242       0.679
Combined K-S         0.0634       0.140

Note: Ties exist in combined dataset;
      there are 1325 unique values out of 1327 observations.
file Figure_Distrib_of_conditional_outcomes_2.png saved as PNG format
(185 missing values generated)

Two-sample Kolmogorov–Smirnov test for equality of distribution functions

Smaller group             D     p-value  
---------------------------------------
Control              0.0720       0.038
Treatment           -0.0162       0.846
Combined K-S         0.0720       0.075

Note: Ties exist in combined dataset;
      there are 1270 unique values out of 1271 observations.
file Figure_Distrib_of_conditional_outcomes_3.png saved as PNG format

. 
. cap graph drop *

. cap log close
