# Supplementary material for: Early Stimulation and Nutrition: The Impacts of a Scalable Intervention
Source: J Eur Econ Assoc. 2022 Jan 28;20(4):1395–432. doi: 10.1093/jeea/jvac005 (PMC9372035; doi:10.1093/jeea/jvac005)
Supplement: jvac005_Attanasio_etal_Replication-Data-Code [file jvac005_attanasio_etal_replication-data-code.zip › replication-data-code/output/figure-f1/figure-f1.log]

---------------------------------------------------------------------------------------------
      name:  <unnamed>
       log:  C:\Users\dkp28\Dropbox\Research\RA\FAMI\Pilot II\Paper\Revision JEEA\Final Publi
> cation\November 2021\replication-data-code/output/figure-f1/figure-f1.log
  log type:  text
 opened on:  17 Dec 2021, 00:06:04

. * EARLY STIMULATION AND NUTRITION: THE IMPACTS OF A SCALABLE INTERVENTION
. * Attanasio, O., Baker-Henningham, H., Bernal, R., Meghir, C., Pineda, D., and
. * Rubio-Codina, M.
. * Name:                 figure-f1.do
. * Description:  This do file produces Figure F1.
. 
. 
. /* Figure f1: Effective individual program participation                        
> --------------------------------------------------------------------------------*/      
. cd "${root}/output/figure-f1"
C:\Users\dkp28\Dropbox\Research\RA\FAMI\Pilot II\Paper\Revision JEEA\Final Publication\Novemb
> er 2021\replication-data-code\output\figure-f1

. use "${root}/data-clean/estimation-data.dta", clear

. 
. 
. * Panel A: ---------------------------------------------------------------------
. histogram numvis if numvis > 0, bin(43) color(navy) xlabel(1(7)43)                         
>      ///
>                   lcolor(white) lw(*.5)                                                    
>                                              ///
>                   xtitle("Group sessions attendance", size(large) height(9))               
>      ///
>                   yti("Density", size(large))
(bin=43, start=1, width=.97674419)

. 
. gr export "figure_f1_a.png", replace as(png)    
file figure_f1_a.png saved as PNG format

.                 
. * Panel B: ---------------------------------------------------------------------
. histogram numvd if numvd > 0, bin(14) color(navy) xlabel(1(2)13)                           
>      ///
>                   lcolor(white) lw(*.5) xtitle("Home visits received", size(large)         
>      ///
>                                  height(9))                                                
>                                                      ///
>                   yti("Density", size(large))
(bin=14, start=1, width=.92857143)

.         
. gr export "figure_f1_b.png", replace as(png)            
file figure_f1_b.png saved as PNG format

. 
. * Panel C: ---------------------------------------------------------------------
. histogram componentenut if componentenut > 0, bin(14) color(navy)                          
>      ///
>                   xlabel(0(5)15) lcolor(white) lw(*.5)                                     
>                              ///
>                   xtitle("Nutritional supplements received", size(large) height(9))     ///
>                   yti("Density", size(large))
(bin=14, start=1, width=.92857143)

.         
. gr export "figure_f1_c.png", replace as(png)            
file figure_f1_c.png saved as PNG format

.         
. * Panel D: ---------------------------------------------------------------------
. 
. * Percentages
. tab nutexposure_a exposure_a if T == 1, cell              

+-----------------+
| Key             |
|-----------------|
|    frequency    |
| cell percentage |
+-----------------+

  At least |
       one |
nutritiona | Number of activities
         l |    (some vs none)
 suplement |         0          1 |     Total
-----------+----------------------+----------
        No |       145         60 |       205 
           |     20.71       8.57 |     29.29 
-----------+----------------------+----------
       Yes |        35        460 |       495 
           |      5.00      65.71 |     70.71 
-----------+----------------------+----------
     Total |       180        520 |       700 
           |     25.71      74.29 |    100.00 

. 
. * One variable per category 
. gen no_nut_no_peda = nutexposure_a == 0 & exposure_a == 0

. gen nut_no_peda = nutexposure_a == 1 & exposure_a == 0

. gen no_nut_peda = nutexposure_a == 0 & exposure_a == 1

. gen nut_peda = nutexposure_a == 1 & exposure_a == 1

. 
. * Figure
. graph bar nut_no_peda no_nut_peda nut_peda no_nut_no_peda if T==1, stack                ///
>                                   blabel(bar, position(base) format(%03.2f) size(*1.04))   
>              ///
>                                   bar(1, color("46 76 109"))                               
>                                      ///
>                                   bar(2, color("57 110 176"))                              
>                                      ///
>                                   bar(3, color("218 221 252"))                             
>                                      ///
>                                   bar(4, color("252 153 124"))                             
>                                      ///
>                                   ytitle("Share", size(large))                             
>                                      ///
>                                   ylabel(, nogrid)                                         
>                                                      ///
>   legend(order(4 "No nutritional supp., no pedagogical activities"                         
>      ///
>                            3 "At least 1 nutritional supp., at least 1 edagogical activity"
>      ///
>                            2 "No  nutritional supp.,  at least 1 edagogical activity"      
>      ///
>                            1 "At least 1 nutritional supp.,  no pedagogical activities")   
>      ///
>                  col(1) nobox region(lstyle(none)) size(*1.15))

.                                           
. gr export "figure_f1_d.png", replace as(png)            
file figure_f1_d.png saved as PNG format

. 
. cap graph drop *

. cap log close
