# Supplementary material for: Early Stimulation and Nutrition: The Impacts of a Scalable Intervention
Source: J Eur Econ Assoc. 2022 Jan 28;20(4):1395–432. doi: 10.1093/jeea/jvac005 (PMC9372035; doi:10.1093/jeea/jvac005)
Supplement: jvac005_Attanasio_etal_Replication-Data-Code [file jvac005_attanasio_etal_replication-data-code.zip › replication-data-code/output/table-10/table-10.log]

---------------------------------------------------------------------------------------------
      name:  <unnamed>
       log:  C:\Users\dkp28\Dropbox\Research\RA\FAMI\Pilot II\Paper\Revision JEEA\Final Publi
> cation\November 2021\replication-data-code/output/table-10/table-10.log
  log type:  text
 opened on:  16 Dec 2021, 20:27:53

. * EARLY STIMULATION AND NUTRITION: THE IMPACTS OF A SCALABLE INTERVENTION
. * Attanasio, O., Baker-Henningham, H., Bernal, R., Meghir, C., Pineda, D., and
. * Rubio-Codina, M.
. * Name:                 table-10.do
. * Description:  This do file produces Table 10.
. 
. 
. /* Table 10: IV estimation of the production function for Bayley-III factor             
> --------------------------------------------------------------------------------*/      
. cd "${root}/output/table-10"
C:\Users\dkp28\Dropbox\Research\RA\FAMI\Pilot II\Paper\Revision JEEA\Final Publication\Novemb
> er 2021\replication-data-code\output\table-10

. use "${root}/data-clean/estimation-data.dta", clear

. 
. 
. * Matrix definition: -----------------------------------------------------------
. mat MAT_tabla = J(9,10,.)

. mat MAT_tabla_pv = J(9,10,0)

. 
. 
. * Standardized outcomes: -------------------------------------------------------
. cap drop FCI_conjunto_

. sum FCI_conjunto if T == 0

    Variable |        Obs        Mean    Std. dev.       Min        Max
-------------+---------------------------------------------------------
FCI_conjunto |        705   -.0646908    1.028587  -3.241027   1.722449

. gen FCI_conjunto_ = (FCI_conjunto - r(mean))/r(sd)
(125 missing values generated)

. 
. 
. * ITT: -------------------------------------------------------------------------
. reg b_total_fac_ T ${covs} ${anthro_bl}                                                    
>                              ///
>         i.encuestadorBayley t_alcaldia                                                     
>                                      ///
>         if timetoFAMI<. & FCI_conjunto_ < ., cluster(CodigoMu)

Linear regression                               Number of obs     =      1,292
                                                F(23, 86)         =      17.64
                                                Prob > F          =     0.0000
                                                R-squared         =     0.2271
                                                Root MSE          =     .90806

                                    (Std. err. adjusted for 87 clusters in CodigoMu)
------------------------------------------------------------------------------------
                   |               Robust
      b_total_fac_ | Coefficient  std. err.      t    P>|t|     [95% conf. interval]
-------------------+----------------------------------------------------------------
                 T |   .1349597    .064766     2.08   0.040     .0062092    .2637102
              sexo |  -.0592955   .0564073    -1.05   0.296    -.1714295    .0528385
                   |
          CodigoDe |
                2  |  -.1642599   .1355177    -1.21   0.229    -.4336601    .1051403
                3  |   -.121675   .1211207    -1.00   0.318     -.362455     .119105
                   |
  datosprevios_cdi |    .057348   .0848902     0.68   0.501    -.1114082    .2261042
      rango_pob_BL |   .0707437   .0777166     0.91   0.365    -.0837519    .2252393
         indw_alto |   .1092962   .0616789     1.77   0.080    -.0133174    .2319097
madresadolescentes |  -.0474176   .0541406    -0.88   0.384    -.1550455    .0602103
 puntuaciondirecta |   .0086631    .003776     2.29   0.024     .0011567    .0161694
         r_zlen_bl |  -.0010441   .0186619    -0.06   0.956    -.0381428    .0360546
         d_zlen_bl |  -.0053083   .1525997    -0.03   0.972    -.3086664    .2980498
         r_zwei_bl |    .008694   .0222504     0.39   0.697    -.0355384    .0529264
         d_zwei_bl |  -.0609173   .1687559    -0.36   0.719    -.3963929    .2745583
                   |
 encuestadorBayley |
               P2  |  -.0018476   .1623743    -0.01   0.991     -.324637    .3209418
               P3  |  -.1825905   .1502349    -1.22   0.228    -.4812476    .1160665
               P4  |  -.5138488   .1766955    -2.91   0.005    -.8651078   -.1625899
               P5  |   -.303292   .1986197    -1.53   0.130     -.698135    .0915509
               P6  |   .4763027   .1768618     2.69   0.009      .124713    .8278923
               P7  |  -.8932813   .1836785    -4.86   0.000    -1.258422   -.5281404
               P8  |    .024784   .2104774     0.12   0.907    -.3936311    .4431991
               P9  |   .6703603   .1829975     3.66   0.000     .3065732    1.034147
               S2  |  -.4752978   .2053421    -2.31   0.023    -.8835044   -.0670912
                   |
        t_alcaldia |  -.0992321   .0271747    -3.65   0.000    -.1532536   -.0452106
             _cons |  -.0463002   .1689665    -0.27   0.785    -.3821945    .2895941
------------------------------------------------------------------------------------

.         
.         * ITT
.         mat MAT_tabla[1,1] =_b[T]

.         mat MAT_tabla[1,2] =_se[T]

.         local p = string(2*ttail(e(df_r),abs(_b[T]/_se[T])),"%5.3f")

.         mat MAT_tabla_pv[1,1] = (`p'<0.1) + (`p'<0.05) + (`p'<0.01)

.         
.         * Time to town hall
.         mat MAT_tabla[3,1] =_b[t_alcaldia]

.         mat MAT_tabla[3,2] =_se[t_alcaldia]

.         local p = string(2*ttail(e(N)-e(rank),                                             
>                              ///
>                 abs(_b[t_alcaldia]/_se[t_alcaldia])),"%5.3f")

.         mat MAT_tabla_pv[3,1] = (`p'<0.1) + (`p'<0.05) + (`p'<0.01)

. 
.         * Time to town hall
.         mat MAT_tabla[3,1] =_b[t_alcaldia]

.         mat MAT_tabla[3,2] =_se[t_alcaldia]

.         local p = string(2*ttail(e(N)-e(rank),                                             
>                              ///
>                 abs(_b[t_alcaldia]/_se[t_alcaldia])),"%5.3f")

.         mat MAT_tabla_pv[3,1] = (`p'<0.1) + (`p'<0.05) + (`p'<0.01)

.         
.         * N
.         mat MAT_tabla[9,1] = e(N)       

. 
. 
. * Production function OLS: -----------------------------------------------------
. reg b_total_fac_ T FCI_conjunto_ ${covs} ${anthro_bl}                                      
>              ///
>         i.encuestadorBayley t_alcaldia                                                     
>                                      ///
>         if timetoFAMI<., cluster(CodigoMu)

Linear regression                               Number of obs     =      1,292
                                                F(24, 86)         =      17.93
                                                Prob > F          =     0.0000
                                                R-squared         =     0.2457
                                                Root MSE          =     .89744

                                    (Std. err. adjusted for 87 clusters in CodigoMu)
------------------------------------------------------------------------------------
                   |               Robust
      b_total_fac_ | Coefficient  std. err.      t    P>|t|     [95% conf. interval]
-------------------+----------------------------------------------------------------
                 T |   .0791896   .0650228     1.22   0.227    -.0500714    .2084506
     FCI_conjunto_ |    .184915   .0364097     5.08   0.000      .112535     .257295
              sexo |  -.0550174   .0537039    -1.02   0.308    -.1617771    .0517424
                   |
          CodigoDe |
                2  |  -.1536787   .2012328    -0.76   0.447    -.5537163    .2463589
                3  |  -.1305627   .1205483    -1.08   0.282    -.3702047    .1090793
                   |
  datosprevios_cdi |   .0880257   .0868672     1.01   0.314    -.0846605    .2607119
      rango_pob_BL |   .0311426   .0824715     0.38   0.707    -.1328053    .1950905
         indw_alto |   .0651685   .0602482     1.08   0.282    -.0546011     .184938
madresadolescentes |   -.045374   .0515121    -0.88   0.381    -.1477767    .0570287
 puntuaciondirecta |   .0065883   .0036869     1.79   0.077     -.000741    .0139177
         r_zlen_bl |   -.002921   .0179257    -0.16   0.871    -.0385561    .0327141
         d_zlen_bl |  -.0302047    .155024    -0.19   0.846    -.3383821    .2779728
         r_zwei_bl |   .0054941   .0225925     0.24   0.808    -.0394183    .0504065
         d_zwei_bl |   .0094458   .1713157     0.06   0.956    -.3311185    .3500102
                   |
 encuestadorBayley |
               P2  |   .1057152   .1680219     0.63   0.531    -.2283013    .4397317
               P3  |  -.0755075   .1509742    -0.50   0.618    -.3756344    .2246193
               P4  |  -.4601415   .1733585    -2.65   0.009    -.8047669   -.1155161
               P5  |  -.0833734   .1964817    -0.42   0.672    -.4739661    .3072193
               P6  |    .528569   .1745503     3.03   0.003     .1815744    .8755636
               P7  |  -.7993585   .1818151    -4.40   0.000    -1.160795    -.437922
               P8  |   .4230057   .2272519     1.86   0.066    -.0287561    .8747675
               P9  |   .7009035   .1842156     3.80   0.000      .334695    1.067112
               S2  |  -.3790557   .2224696    -1.70   0.092    -.8213107    .0631992
                   |
        t_alcaldia |  -.0788309   .0282125    -2.79   0.006    -.1349156   -.0227463
             _cons |   -.102466   .1682256    -0.61   0.544    -.4368873    .2319554
------------------------------------------------------------------------------------

. 
.         * ITT
.         mat MAT_tabla[1,3] =_b[T]

.         mat MAT_tabla[1,4] =_se[T]

.         local p = string(2*ttail(e(df_r),abs(_b[T]/_se[T])),"%5.3f")

.         mat MAT_tabla_pv[1,3] = (`p'<0.1) + (`p'<0.05) + (`p'<0.01)

.         
.         * PI
.         mat MAT_tabla[2,3] =_b[FCI_conjunto_]

.         mat MAT_tabla[2,4] =_se[FCI_conjunto_]

.         local p = string(2*ttail(e(N)-e(rank),                                             
>                              ///
>                 abs(_b[FCI_conjunto_]/_se[FCI_conjunto_])),"%5.3f")

.         mat MAT_tabla_pv[2,3] = (`p'<0.1) + (`p'<0.05) + (`p'<0.01)

.         
.         * Time to town hall
.         mat MAT_tabla[3,3] =_b[t_alcaldia]

.         mat MAT_tabla[3,4] =_se[t_alcaldia]

.         local p = string(2*ttail(e(N)-e(rank),                                             
>                              ///
>                 abs(_b[t_alcaldia]/_se[t_alcaldia])),"%5.3f")

.         mat MAT_tabla_pv[3,3] = (`p'<0.1) + (`p'<0.05) + (`p'<0.01)

.         
.         * N
.         mat MAT_tabla[9,3] = e(N)

. 
. 
. * Production function IV: ------------------------------------------------------
. 
. * 2nd stage
. ivreg2 b_total_fac_ T                                                                      
>                                              ///
>         (FCI_conjunto_ = timetoFAMI)                                                       
>                                      ///
>         ${covs} ${anthro_bl} t_alcaldia                                                    
>                                      ///
>         i.encuestadorBayley, cluster(CodigoMu) first savefirst

Stored estimation results
-------------------------
------------------------------------------------------------------------------------
             |           Dependent  Number of        
        Name | Command    variable     param.  Title 
-------------+----------------------------------------------------------------------
_ivreg2_FC~_ | ivreg2    FCI_conjun~_      27  First-stage regression: FCI_conjunto_
------------------------------------------------------------------------------------

First-stage regressions
-----------------------


First-stage regression of FCI_conjunto_:

Statistics robust to heteroskedasticity and clustering on CodigoMu
Number of obs =                   1292
Number of clusters (CodigoMu) =     87
------------------------------------------------------------------------------------
                   |               Robust
     FCI_conjunto_ | Coefficient  std. err.      t    P>|t|     [95% conf. interval]
-------------------+----------------------------------------------------------------
        timetoFAMI |  -.1426778   .0347487    -4.11   0.000    -.2108491   -.0745065
                 T |   .2940028   .0675964     4.35   0.000     .1613896     .426616
              sexo |  -.0345243   .0390958    -0.88   0.377    -.1112239    .0421753
                   |
          CodigoDe |
                2  |   .0057914    .397207     0.01   0.988    -.7734644    .7850471
                3  |   .0411757   .0985685     0.42   0.676    -.1521998    .2345512
                   |
  datosprevios_cdi |  -.1576258   .0910408    -1.73   0.084    -.3362331    .0209815
      rango_pob_BL |   .1964549   .0893041     2.20   0.028     .0212546    .3716551
         indw_alto |   .2015725   .0511181     3.94   0.000      .101287    .3018579
madresadolescentes |  -.0185718   .0655718    -0.28   0.777     -.147213    .1100694
 puntuaciondirecta |   .0115345   .0031243     3.69   0.000     .0054051    .0176639
         r_zlen_bl |   .0063051   .0150794     0.42   0.676    -.0232783    .0358885
         d_zlen_bl |   .1381472   .1519543     0.91   0.363    -.1599627     .436257
         r_zwei_bl |   .0177122   .0174797     1.01   0.311    -.0165802    .0520045
         d_zwei_bl |   -.372695   .1388619    -2.68   0.007    -.6451196   -.1002704
        t_alcaldia |  -.0400862   .0297122    -1.35   0.178    -.0983768    .0182044
                   |
 encuestadorBayley |
               P2  |  -.5894562   .2253732    -2.62   0.009    -1.031602   -.1473105
               P3  |  -.6014722   .2215827    -2.71   0.007    -1.036182   -.1667628
               P4  |  -.2817678    .258503    -1.09   0.276    -.7889089    .2253733
               P5  |  -1.222866   .2602666    -4.70   0.000    -1.733467   -.7122653
               P6  |  -.3247087   .2718277    -1.19   0.232    -.8579906    .2085731
               P7  |  -.5134729   .2532892    -2.03   0.043    -1.010385   -.0165605
               P8  |  -2.141052   .2761281    -7.75   0.000     -2.68277   -1.599333
               P9  |  -.1667182   .2718228    -0.61   0.540    -.6999906    .3665542
               S2  |   -.562881   .2993082    -1.88   0.060    -1.150075    .0243132
                   |
             _cons |   .3877223   .2535008     1.53   0.126    -.1096053    .8850498
------------------------------------------------------------------------------------
F test of excluded instruments:
  F(  1,    86) =    16.86
  Prob > F      =   0.0001
Sanderson-Windmeijer multivariate F test of excluded instruments:
  F(  1,    86) =    16.86
  Prob > F      =   0.0001


Summary results for first-stage regressions
-------------------------------------------

                                           (Underid)            (Weak id)
Variable     | F(  1,    86)  P-val | SW Chi-sq(  1) P-val | SW F(  1,    86)
FCI_conjunto |      16.86    0.0001 |       17.38   0.0000 |       16.86

NB: first-stage test statistics cluster-robust

Stock-Yogo weak ID F test critical values for single endogenous regressor:
                                   10% maximal IV size             16.38
                                   15% maximal IV size              8.96
                                   20% maximal IV size              6.66
                                   25% maximal IV size              5.53
Source: Stock-Yogo (2005).  Reproduced by permission.
NB: Critical values are for i.i.d. errors only.

Underidentification test
Ho: matrix of reduced form coefficients has rank=K1-1 (underidentified)
Ha: matrix has rank=K1 (identified)
Kleibergen-Paap rk LM statistic          Chi-sq(1)=14.90    P-val=0.0001

Weak identification test
Ho: equation is weakly identified
Cragg-Donald Wald F statistic                                      20.35
Kleibergen-Paap Wald rk F statistic                                16.86

Stock-Yogo weak ID test critical values for K1=1 and L1=1:
                                   10% maximal IV size             16.38
                                   15% maximal IV size              8.96
                                   20% maximal IV size              6.66
                                   25% maximal IV size              5.53
Source: Stock-Yogo (2005).  Reproduced by permission.
NB: Critical values are for Cragg-Donald F statistic and i.i.d. errors.

Weak-instrument-robust inference
Tests of joint significance of endogenous regressors B1 in main equation
Ho: B1=0 and orthogonality conditions are valid
Anderson-Rubin Wald test           F(1,86)=        3.19     P-val=0.0774
Anderson-Rubin Wald test           Chi-sq(1)=      3.29     P-val=0.0696
Stock-Wright LM S statistic        Chi-sq(1)=      7.04     P-val=0.0080

NB: Underidentification, weak identification and weak-identification-robust
    test statistics cluster-robust

Number of clusters             N_clust  =         87
Number of observations               N  =       1292
Number of regressors                 K  =         25
Number of endogenous regressors      K1 =          1
Number of instruments                L  =         25
Number of excluded instruments       L1 =          1

IV (2SLS) estimation
--------------------

Estimates efficient for homoskedasticity only
Statistics robust to heteroskedasticity and clustering on CodigoMu

Number of clusters (CodigoMu) =     87                Number of obs =     1292
                                                      F( 24,    86) =    16.20
                                                      Prob > F      =   0.0000
Total (centered) SS     =   1352.84168                Centered R2   =   0.2024
Total (uncentered) SS   =  1353.447439                Uncentered R2 =   0.2028
Residual SS             =  1079.035529                Root MSE      =    .9139

------------------------------------------------------------------------------------
                   |               Robust
      b_total_fac_ | Coefficient  std. err.      z    P>|z|     [95% conf. interval]
-------------------+----------------------------------------------------------------
     FCI_conjunto_ |   .4674139   .2492747     1.88   0.061    -.0211555    .9559833
                 T |  -.0060117   .1096225    -0.05   0.956     -.220868    .2088445
              sexo |  -.0484816   .0508694    -0.95   0.341    -.1481837    .0512206
                   |
          CodigoDe |
                2  |  -.1375136   .3139745    -0.44   0.661    -.7528923    .4778651
                3  |  -.1441406   .1208059    -1.19   0.233    -.3809159    .0926347
                   |
  datosprevios_cdi |   .1348928   .1011803     1.33   0.182     -.063417    .3332026
      rango_pob_BL |  -.0293569   .1095995    -0.27   0.789     -.244168    .1854541
         indw_alto |  -.0022465   .0728518    -0.03   0.975    -.1450334    .1405404
madresadolescentes |   -.042252   .0517238    -0.82   0.414    -.1436287    .0591247
 puntuaciondirecta |   .0034188   .0050079     0.68   0.495    -.0063966    .0132341
         r_zlen_bl |  -.0057884   .0182647    -0.32   0.751    -.0415866    .0300098
         d_zlen_bl |  -.0682395   .1678734    -0.41   0.684    -.3972653    .2607863
         r_zwei_bl |   .0006054    .023427     0.03   0.979    -.0453106    .0465214
         d_zwei_bl |   .1169412   .1993881     0.59   0.558    -.2738523    .5077348
        t_alcaldia |  -.0476636   .0432133    -1.10   0.270    -.1323601    .0370329
                   |
 encuestadorBayley |
               P2  |   .2700414   .2286688     1.18   0.238    -.1781412    .7182239
               P3  |   .0880857   .1987002     0.44   0.658    -.3013595    .4775308
               P4  |  -.3780916   .2093179    -1.81   0.071    -.7883471     .032164
               P5  |   .2526013   .3838919     0.66   0.511     -.499813    1.005016
               P6  |   .6084175   .2155588     2.82   0.005     .1859299    1.030905
               P7  |  -.6558706   .2471584    -2.65   0.008    -1.140292    -.171449
               P8  |   1.031378   .6132431     1.68   0.093    -.1705562    2.233313
               P9  |   .7475651   .2172464     3.44   0.001     .3217701     1.17336
               S2  |  -.2320245   .3105152    -0.75   0.455     -.840623    .3765741
                   |
             _cons |  -.1882716    .206465    -0.91   0.362    -.5929357    .2163924
------------------------------------------------------------------------------------
Underidentification test (Kleibergen-Paap rk LM statistic):             14.903
                                                   Chi-sq(1) P-val =    0.0001
------------------------------------------------------------------------------
Weak identification test (Cragg-Donald Wald F statistic):               20.351
                         (Kleibergen-Paap rk Wald F statistic):         16.859
Stock-Yogo weak ID test critical values: 10% maximal IV size             16.38
                                         15% maximal IV size              8.96
                                         20% maximal IV size              6.66
                                         25% maximal IV size              5.53
Source: Stock-Yogo (2005).  Reproduced by permission.
NB: Critical values are for Cragg-Donald F statistic and i.i.d. errors.
------------------------------------------------------------------------------
Hansen J statistic (overidentification test of all instruments):         0.000
                                                 (equation exactly identified)
------------------------------------------------------------------------------
Instrumented:         FCI_conjunto_
Included instruments: T sexo 2.CodigoDe 3.CodigoDe datosprevios_cdi
                      rango_pob_BL indw_alto madresadolescentes
                      puntuaciondirecta r_zlen_bl d_zlen_bl r_zwei_bl d_zwei_bl
                      t_alcaldia 2.encuestadorBayley 3.encuestadorBayley
                      4.encuestadorBayley 5.encuestadorBayley
                      6.encuestadorBayley 7.encuestadorBayley
                      8.encuestadorBayley 9.encuestadorBayley
                      10.encuestadorBayley
Excluded instruments: timetoFAMI
------------------------------------------------------------------------------

.         
.         * ITT
.         mat MAT_tabla[1,7] =_b[T]

.         mat MAT_tabla[1,8] =_se[T]

.         local p = string(2*ttail(e(N)-e(rankV),abs(_b[T]/_se[T])),"%5.3f")

.         mat MAT_tabla_pv[1,7] = (`p'<0.1) + (`p'<0.05) + (`p'<0.01)

.         
.         * PI
.         mat MAT_tabla[2,7] =_b[FCI_conjunto_]

.         mat MAT_tabla[2,8] =_se[FCI_conjunto_]

.         local p = string(2*ttail(e(N)-e(rankV),                                            
>                              ///
>                 abs(_b[FCI_conjunto_]/_se[FCI_conjunto_])),"%5.3f")

.         mat MAT_tabla_pv[2,7] = (`p'<0.1) + (`p'<0.05) + (`p'<0.01)

.         
.         * Time to town hall
.         mat MAT_tabla[3,7] =_b[t_alcaldia]

.         mat MAT_tabla[3,8] =_se[t_alcaldia]

.         local p = string(2*ttail(e(N)-e(rankV),                                            
>                              ///
>                 abs(_b[t_alcaldia]/_se[t_alcaldia])),"%5.3f")

.         mat MAT_tabla_pv[3,7] = (`p'<0.1) + (`p'<0.05) + (`p'<0.01)

.         
.         * N
.         mat MAT_tabla[9,7] = e(N)

.         
.         * F
.         est restore _ivreg2_FCI_conjunto_
(results _ivreg2_FCI_conjunto_ are active now)

.         test timetoFAMI

 ( 1)  timetoFAMI = 0

       F(  1,  1267) =   16.86
            Prob > F =    0.0000

.         
.         local F = string(r(F),"%6.3f")

.         mat MAT_tabla[6,5] = `F'

. 
. 
. * Production function without T IV: --------------------------------------------
. 
. * 2nd stage
. ivreg2 b_total_fac_                                                                        
>                                                      ///
>         (FCI_conjunto_ = T timetoFAMI)                                                     
>                                      ///
>         ${covs} ${anthro_bl} t_alcaldia                                                    
>                                      ///
>         i.encuestadorBayley, cluster(CodigoMu) first savefirst

Stored estimation results
-------------------------
------------------------------------------------------------------------------------
             |           Dependent  Number of        
        Name | Command    variable     param.  Title 
-------------+----------------------------------------------------------------------
_ivreg2_FC~_ | ivreg2    FCI_conjun~_      27  First-stage regression: FCI_conjunto_
------------------------------------------------------------------------------------

First-stage regressions
-----------------------


First-stage regression of FCI_conjunto_:

Statistics robust to heteroskedasticity and clustering on CodigoMu
Number of obs =                   1292
Number of clusters (CodigoMu) =     87
------------------------------------------------------------------------------------
                   |               Robust
     FCI_conjunto_ | Coefficient  std. err.      t    P>|t|     [95% conf. interval]
-------------------+----------------------------------------------------------------
                 T |   .2940028   .0675964     4.35   0.000     .1613896     .426616
        timetoFAMI |  -.1426778   .0347487    -4.11   0.000    -.2108491   -.0745065
              sexo |  -.0345243   .0390958    -0.88   0.377    -.1112239    .0421753
                   |
          CodigoDe |
                2  |   .0057914    .397207     0.01   0.988    -.7734644    .7850471
                3  |   .0411757   .0985685     0.42   0.676    -.1521998    .2345512
                   |
  datosprevios_cdi |  -.1576258   .0910408    -1.73   0.084    -.3362331    .0209815
      rango_pob_BL |   .1964549   .0893041     2.20   0.028     .0212546    .3716551
         indw_alto |   .2015725   .0511181     3.94   0.000      .101287    .3018579
madresadolescentes |  -.0185718   .0655718    -0.28   0.777     -.147213    .1100694
 puntuaciondirecta |   .0115345   .0031243     3.69   0.000     .0054051    .0176639
         r_zlen_bl |   .0063051   .0150794     0.42   0.676    -.0232783    .0358885
         d_zlen_bl |   .1381472   .1519543     0.91   0.363    -.1599627     .436257
         r_zwei_bl |   .0177122   .0174797     1.01   0.311    -.0165802    .0520045
         d_zwei_bl |   -.372695   .1388619    -2.68   0.007    -.6451196   -.1002704
        t_alcaldia |  -.0400862   .0297122    -1.35   0.178    -.0983768    .0182044
                   |
 encuestadorBayley |
               P2  |  -.5894562   .2253732    -2.62   0.009    -1.031602   -.1473105
               P3  |  -.6014722   .2215827    -2.71   0.007    -1.036182   -.1667628
               P4  |  -.2817678    .258503    -1.09   0.276    -.7889089    .2253733
               P5  |  -1.222866   .2602666    -4.70   0.000    -1.733467   -.7122653
               P6  |  -.3247087   .2718277    -1.19   0.232    -.8579906    .2085731
               P7  |  -.5134729   .2532892    -2.03   0.043    -1.010385   -.0165605
               P8  |  -2.141052   .2761281    -7.75   0.000     -2.68277   -1.599333
               P9  |  -.1667182   .2718228    -0.61   0.540    -.6999906    .3665542
               S2  |   -.562881   .2993082    -1.88   0.060    -1.150075    .0243132
                   |
             _cons |   .3877223   .2535008     1.53   0.126    -.1096053    .8850498
------------------------------------------------------------------------------------
F test of excluded instruments:
  F(  2,    86) =    19.15
  Prob > F      =   0.0000
Sanderson-Windmeijer multivariate F test of excluded instruments:
  F(  2,    86) =    19.15
  Prob > F      =   0.0000


Summary results for first-stage regressions
-------------------------------------------

                                           (Underid)            (Weak id)
Variable     | F(  2,    86)  P-val | SW Chi-sq(  2) P-val | SW F(  2,    86)
FCI_conjunto |      19.15    0.0000 |       39.48   0.0000 |       19.15

NB: first-stage test statistics cluster-robust

Stock-Yogo weak ID F test critical values for single endogenous regressor:
                                   10% maximal IV size             19.93
                                   15% maximal IV size             11.59
                                   20% maximal IV size              8.75
                                   25% maximal IV size              7.25
Source: Stock-Yogo (2005).  Reproduced by permission.
NB: Critical values are for i.i.d. errors only.

Underidentification test
Ho: matrix of reduced form coefficients has rank=K1-1 (underidentified)
Ha: matrix has rank=K1 (identified)
Kleibergen-Paap rk LM statistic          Chi-sq(2)=23.59    P-val=0.0000

Weak identification test
Ho: equation is weakly identified
Cragg-Donald Wald F statistic                                      31.66
Kleibergen-Paap Wald rk F statistic                                19.15

Stock-Yogo weak ID test critical values for K1=1 and L1=2:
                                   10% maximal IV size             19.93
                                   15% maximal IV size             11.59
                                   20% maximal IV size              8.75
                                   25% maximal IV size              7.25
Source: Stock-Yogo (2005).  Reproduced by permission.
NB: Critical values are for Cragg-Donald F statistic and i.i.d. errors.

Weak-instrument-robust inference
Tests of joint significance of endogenous regressors B1 in main equation
Ho: B1=0 and orthogonality conditions are valid
Anderson-Rubin Wald test           F(2,86)=        3.76     P-val=0.0271
Anderson-Rubin Wald test           Chi-sq(2)=      7.76     P-val=0.0207
Stock-Wright LM S statistic        Chi-sq(2)=     12.18     P-val=0.0023

NB: Underidentification, weak identification and weak-identification-robust
    test statistics cluster-robust

Number of clusters             N_clust  =         87
Number of observations               N  =       1292
Number of regressors                 K  =         24
Number of endogenous regressors      K1 =          1
Number of instruments                L  =         25
Number of excluded instruments       L1 =          2

IV (2SLS) estimation
--------------------

Estimates efficient for homoskedasticity only
Statistics robust to heteroskedasticity and clustering on CodigoMu

Number of clusters (CodigoMu) =     87                Number of obs =     1292
                                                      F( 23,    86) =    16.93
                                                      Prob > F      =   0.0000
Total (centered) SS     =   1352.84168                Centered R2   =   0.2064
Total (uncentered) SS   =  1353.447439                Uncentered R2 =   0.2068
Residual SS             =  1073.560339                Root MSE      =    .9116

------------------------------------------------------------------------------------
                   |               Robust
      b_total_fac_ | Coefficient  std. err.      z    P>|z|     [95% conf. interval]
-------------------+----------------------------------------------------------------
     FCI_conjunto_ |    .453887   .1707642     2.66   0.008     .1191954    .7885787
              sexo |  -.0488259   .0518242    -0.94   0.346    -.1503995    .0527477
                   |
          CodigoDe |
                2  |  -.1386747   .3059087    -0.45   0.650    -.7382448    .4608954
                3  |  -.1431517   .1239241    -1.16   0.248    -.3860384     .099735
                   |
  datosprevios_cdi |   .1324601   .0968372     1.37   0.171    -.0573374    .3222576
      rango_pob_BL |  -.0263491   .0887303    -0.30   0.766    -.2002572    .1475591
         indw_alto |    .001115    .069774     0.02   0.987    -.1356396    .1378695
madresadolescentes |  -.0425214   .0520073    -0.82   0.414    -.1444538     .059411
 puntuaciondirecta |   .0035585   .0046693     0.76   0.446    -.0055931    .0127101
         r_zlen_bl |  -.0056893   .0178729    -0.32   0.750    -.0407196     .029341
         d_zlen_bl |  -.0666345   .1670365    -0.40   0.690      -.39402    .2607509
         r_zwei_bl |   .0008657   .0232314     0.04   0.970     -.044667    .0463985
         d_zwei_bl |   .1118782   .1891296     0.59   0.554    -.2588091    .4825655
        t_alcaldia |  -.0490492   .0367111    -1.34   0.182    -.1210017    .0229033
                   |
 encuestadorBayley |
               P2  |   .2617624   .1813164     1.44   0.149    -.0936112    .6171361
               P3  |   .0801828   .1747727     0.46   0.646    -.2623654    .4227309
               P4  |  -.3819314   .1881621    -2.03   0.042    -.7507224   -.0131405
               P5  |   .2359005   .2621231     0.90   0.368    -.2778513    .7496523
               P6  |   .6047228   .1914426     3.16   0.002     .2295023    .9799434
               P7  |  -.6633234   .1947023    -3.41   0.001    -1.044933    -.281714
               P8  |   1.001963   .4553497     2.20   0.028      .109494    1.894432
               P9  |   .7454359   .2104258     3.54   0.000      .333009    1.157863
               S2  |  -.2397705   .2621722    -0.91   0.360    -.7536185    .2740775
                   |
             _cons |  -.1848305   .1899434    -0.97   0.331    -.5571126    .1874516
------------------------------------------------------------------------------------
Underidentification test (Kleibergen-Paap rk LM statistic):             23.586
                                                   Chi-sq(2) P-val =    0.0000
------------------------------------------------------------------------------
Weak identification test (Cragg-Donald Wald F statistic):               31.662
                         (Kleibergen-Paap rk Wald F statistic):         19.149
Stock-Yogo weak ID test critical values: 10% maximal IV size             19.93
                                         15% maximal IV size             11.59
                                         20% maximal IV size              8.75
                                         25% maximal IV size              7.25
Source: Stock-Yogo (2005).  Reproduced by permission.
NB: Critical values are for Cragg-Donald F statistic and i.i.d. errors.
------------------------------------------------------------------------------
Hansen J statistic (overidentification test of all instruments):         0.003
                                                   Chi-sq(1) P-val =    0.9560
------------------------------------------------------------------------------
Instrumented:         FCI_conjunto_
Included instruments: sexo 2.CodigoDe 3.CodigoDe datosprevios_cdi rango_pob_BL
                      indw_alto madresadolescentes puntuaciondirecta r_zlen_bl
                      d_zlen_bl r_zwei_bl d_zwei_bl t_alcaldia
                      2.encuestadorBayley 3.encuestadorBayley
                      4.encuestadorBayley 5.encuestadorBayley
                      6.encuestadorBayley 7.encuestadorBayley
                      8.encuestadorBayley 9.encuestadorBayley
                      10.encuestadorBayley
Excluded instruments: T timetoFAMI
------------------------------------------------------------------------------

.         
.         * PI
.         mat MAT_tabla[2,9] =_b[FCI_conjunto_]

.         mat MAT_tabla[2,10] =_se[FCI_conjunto_]

.         local p = string(2*ttail(e(N)-e(rankV),                                            
>                              ///
>                 abs(_b[FCI_conjunto_]/_se[FCI_conjunto_])),"%5.3f")

.         mat MAT_tabla_pv[2,9] = (`p'<0.1) + (`p'<0.05) + (`p'<0.01)

.         
.         * Time to town hall
.         mat MAT_tabla[3,9] =_b[t_alcaldia]

.         mat MAT_tabla[3,10] =_se[t_alcaldia]

.         local p = string(2*ttail(e(N)-e(rankV),                                            
>                              ///
>                 abs(_b[t_alcaldia]/_se[t_alcaldia])),"%5.3f")

.         mat MAT_tabla_pv[3,9] = (`p'<0.1) + (`p'<0.05) + (`p'<0.01)

.         
.         * N
.         mat MAT_tabla[9,9] = e(N)

.         
.         * Overidentification test
.         mat MAT_tabla[8,9] = e(jp)

. 
.         * F
.         est restore _ivreg2_FCI_conjunto_
(results _ivreg2_FCI_conjunto_ are active now)

.         test timetoFAMI T

 ( 1)  timetoFAMI = 0
 ( 2)  T = 0

       F(  2,  1267) =   19.15
            Prob > F =    0.0000

.         
.         local F = string(r(F),"%6.3f")

.         mat MAT_tabla[7,5] = `F'

.         
. * 1st stage
. est restore _ivreg2_FCI_conjunto_
(results _ivreg2_FCI_conjunto_ are active now)

. 
.         * ITT 5-6
.         mat MAT_tabla[1,5] =_b[T]

.         mat MAT_tabla[1,6] =_se[T]

.         local p = string(2*ttail(e(df_r),abs(_b[T]/_se[T])),"%5.3f")

.         mat MAT_tabla_pv[1,5] = (`p'<0.1) + (`p'<0.05) + (`p'<0.01)

.         
.         * Time to town hall
.         mat MAT_tabla[3,5] =_b[t_alcaldia]

.         mat MAT_tabla[3,6] =_se[t_alcaldia]

.         local p = string(2*ttail(e(df_r),abs(_b[t_alcaldia]/_se[t_alcaldia])),"%5.3f")

.         mat MAT_tabla_pv[3,5] = (`p'<0.1) + (`p'<0.05) + (`p'<0.01)

.         
.         * IV: Time to fami
.         mat MAT_tabla[4,5] =_b[timetoFAMI]

.         mat MAT_tabla[4,6] =_se[timetoFAMI]

.         local p = string(2*ttail(e(df_r),abs(_b[timetoFAMI]/_se[timetoFAMI])),"%5.3f")

.         mat MAT_tabla_pv[4,5] = (`p'<0.1) + (`p'<0.05) + (`p'<0.01)

.         
.         * N
.         mat MAT_tabla[9,5] = e(N)

.         
. 
. * Table: -----------------------------------------------------------------------
. cd "${root}/output/table-10"
C:\Users\dkp28\Dropbox\Research\RA\FAMI\Pilot II\Paper\Revision JEEA\Final Publication\Novemb
> er 2021\replication-data-code\output\table-10

. 
. frmttable using "Prod_fun", replace                                                        
>                              ///
>         statmat(MAT_tabla) annotate(MAT_tabla_pv) asymbol(*,**,***)                        
>              ///
>         landscape sdec(3\3\3\ 3\3\3\ 3\3\3\ 3\3\3\ 3\3\3\ 0) sub(1)                        
>      ///
>         ti("IV estimation of the production function for cognitive skills")                
>      ///
>         rt("ITT"\""\                                                                       
>                                                      ///
>         "FCI Home Environment"\""\                                                         
>                                              ///
>         "Time to Town's Hall"\""\                                                          
>                                              ///
>         "Time to FAMI"\""\                                                                 
>                                                      ///
>         "First stage F-statistic:"\""\                                                     
>                                      ///
>         "IV: Time to FAMI"\""\                                                             
>                                              ///
>         "IV: Time to FAMI and Treatment"\""\                                               
>                              ///
>         "Overidentification p-value"\""\                                                   
>                                      ///
>         "Observations"\"")                                                                 
>                                                      ///
>         ct("","{\em OLS}","{\em OLS}","{\em First Stage}","{\em IV}"\                      
>      ///
>         "Instruments:","","","Distance, wages","Distance, wages, ITT"\                     
>      ///
>         "","(1)","(2)","(3)","(4)")                                                        
>                                              ///
>         multicol(1,4,2)

                IV estimation of the production function for cognitive skills
         ---------------------------------------------------------------------------
                                           {\em OLS}  {\em OLS}  {\em First Stage} 
          Instruments:                                            Distance, wages  
                                              (1)        (2)            (3)        
         ---------------------------------------------------------------------------
          ITT                               0.135**     0.079        0.294***      
                                            (0.065)    (0.065)        (0.068)      
          FCI Home Environment                        0.185***                     
                                                       (0.036)                     
          Time to Town's Hall              -0.099***  -0.079***       -0.040       
                                            (0.027)    (0.028)        (0.030)      
          Time to FAMI                                               -0.143***     
                                                                      (0.035)      
          First stage F-statistic:                                                 
                                                                                   
          IV: Time to FAMI                                            16.859       
                                                                                   
          IV: Time to FAMI and Treatment                              19.149       
                                                                                   
          Overidentification p-value                                               
                                                                                   
          Observations                       1,292      1,292          1,292       
                                                                                   
         ---------------------------------------------------------------------------


                IV estimation of the production function for cognitive skills
             ------------------------------------------------------------------
                                                     {\em IV}                 
              Instruments:                     Distance, wages, ITT           
                                                       (4)                    
             ------------------------------------------------------------------
              ITT                                     -0.006                  
                                                     (0.110)                  
              FCI Home Environment                    0.467*         0.454*** 
                                                     (0.249)         (0.171)  
              Time to Town's Hall                     -0.048          -0.049  
                                                     (0.043)         (0.037)  
              Time to FAMI                                                    
                                                                              
              First stage F-statistic:                                        
                                                                              
              IV: Time to FAMI                                                
                                                                              
              IV: Time to FAMI and Treatment                                  
                                                                              
              Overidentification p-value                              0.956   
                                                                              
              Observations                            1,292           1,292   
                                                                              
             ------------------------------------------------------------------


.         
. log close 
      name:  <unnamed>
       log:  C:\Users\dkp28\Dropbox\Research\RA\FAMI\Pilot II\Paper\Revision JEEA\Final Publi
> cation\November 2021\replication-data-code/output/table-10/table-10.log
  log type:  text
 closed on:  16 Dec 2021, 20:27:57
---------------------------------------------------------------------------------------------
