# Supplementary material for: Early Stimulation and Nutrition: The Impacts of a Scalable Intervention
Source: J Eur Econ Assoc. 2022 Jan 28;20(4):1395–432. doi: 10.1093/jeea/jvac005 (PMC9372035; doi:10.1093/jeea/jvac005)
Supplement: jvac005_Attanasio_etal_Replication-Data-Code [file jvac005_attanasio_etal_replication-data-code.zip › replication-data-code/output/table-2/intermediates_miss.xls]

Tabla de Missings
	missings				
	Número Total Missings	Tratamiento	Control	Chi2 Stat	P-value
Total Observaciones	1456	700	756	.	.
FCI_conjunto_age	7	2	5	1.072	.3
know_total	125	74	51	3.033	.082
auto_eficacia2	0	0	0	.	.
inseguridad_bin	0	0	0	.	.
