# Supplementary material for: Early Stimulation and Nutrition: The Impacts of a Scalable Intervention
Source: J Eur Econ Assoc. 2022 Jan 28;20(4):1395–432. doi: 10.1093/jeea/jvac005 (PMC9372035; doi:10.1093/jeea/jvac005)
Supplement: jvac005_Attanasio_etal_Replication-Data-Code [file jvac005_attanasio_etal_replication-data-code.zip › replication-data-code/output/table-2/sociodemographic_miss.xls]

Tabla de Missings
	missings
	Número Total Missings	Tratamiento	Control	Chi2 Stat	P-value
Total Observaciones	1456	700	756	.	.
agemons	0	0	0	.	.
III_319V	22	17	5	5.565	.018
IV_405V0	0	0	0	.	.
escmadre	0	0	0	.	.
ingresos_familia	34	14	20	.272	.602
personas_hogar	0	0	0	.	.
puntuaciondirecta	0	0	0	.	.
sexo	0	0	0	.	.
first_born	0	0	0	.	.
madresadolescentes	0	0	0	.	.
padre_presente	0	0	0	.	.
vivienda_propia	0	0	0	.	.
pobrezadane	34	14	20	.272	.602
