# Supplementary material for: Early Stimulation and Nutrition: The Impacts of a Scalable Intervention
Source: J Eur Econ Assoc. 2022 Jan 28;20(4):1395–432. doi: 10.1093/jeea/jvac005 (PMC9372035; doi:10.1093/jeea/jvac005)
Supplement: jvac005_Attanasio_etal_Replication-Data-Code [file jvac005_attanasio_etal_replication-data-code.zip › replication-data-code/output/table-2/table-2.log]

------------------------------------------------------------------------------------------------------------------------------------------------
      name:  <unnamed>
       log:  C:\Users\dkp28\Dropbox\Research\RA\FAMI\Pilot II\Paper\Revision JEEA\Final Publication\November 2021\replication-data-code/output/t
> able-2/table-2.log
  log type:  text
 opened on:  16 Dec 2021, 16:29:08

. * EARLY STIMULATION AND NUTRITION: THE IMPACTS OF A SCALABLE INTERVENTION
. * Attanasio, O., Baker-Henningham, H., Bernal, R., Meghir, C., Pineda, D., and
. * Rubio-Codina, M.
. * Name:                 table-2.do
. * Description:  This do file produces Table 2.
. 
. 
. /* Table 2: Sociodemographic characteristics of children and their families at 
>                     baseline                                                                                                                  
>       
> --------------------------------------------------------------------------------*/  
. cd "${root}/output/table-2"
C:\Users\dkp28\Dropbox\Research\RA\FAMI\Pilot II\Paper\Revision JEEA\Final Publication\November 2021\replication-data-code\output\table-2

. use "${root}/data-clean/baseline-characteristics.dta", clear    

.         
.                                                  
. * Panle A: ---------------------------------------------------------------------
.                                                  
. * Mean differences table:                                                
. equivalence ${sociodemographic}, filename("sociodemographic") tratamiento(T)    ///
>                                                              cluster(CodigoMu) miss
Cluster var is Fake Municipality ID (bl)
Actual directory is C:\Users\dkp28\Dropbox\Research\RA\FAMI\Pilot II\Paper\Revision JEEA\Final Publication\November 2021\replication-data-code\o
> utput\table-2
warning: matrix in addcols option has varying size rows:
   "Treatment - Control"\ "Differencia", "p-value"

                                --------------------------------------------------------------------------------
                                 VARIABLE                     Treatment  Control  Treatment - Control          
                                --------------------------------------------------------------------------------
                                 Total Observaciones = 1456      700       756        Differencia      p-value 
                                --------------------------------------------------------------------------------
                                      *** Significance at 1%, ** Significance at 5%, * Significance at 10%
                                                         () Standard errors in brackets
                                           [] Chi2 Statistic, clustered by Fake Municipality ID (bl)

Variable Actual agemons
agemons: continua

                            ---------------------------------------------------------------------------------------
                             VARIABLE                            Treatment  Control  Treatment - Control          
                            ---------------------------------------------------------------------------------------
                             Total Observaciones = 1456             700       756        Differencia      p-value 
                             Age (months) (bl) n1=700, n0=756      5.724     5.513          0.211          0.353  
                                                                  (3.391)   (3.257)        (0.227)                
                            ---------------------------------------------------------------------------------------
                                      *** Significance at 1%, ** Significance at 5%, * Significance at 10%
                                                         () Standard errors in brackets
                                           [] Chi2 Statistic, clustered by Fake Municipality ID (bl)

(0 real changes made)

    Variable |        Obs        Mean    Std. dev.       Min        Max
-------------+---------------------------------------------------------
    __000000 |        700           0           0          0          0

    Variable |        Obs        Mean    Std. dev.       Min        Max
-------------+---------------------------------------------------------
    __000000 |        756           0           0          0          0
Missing agemons No
Variable Actual III_319V
III_319V: continua

                        -----------------------------------------------------------------------------------------------
                         VARIABLE                                    Treatment  Control  Treatment - Control          
                        -----------------------------------------------------------------------------------------------
                         Total Observaciones = 1456                     700       756        Differencia      p-value 
                         Age (months) (bl) n1=700, n0=756              5.724     5.513          0.211          0.353  
                                                                      (3.391)   (3.257)        (0.227)                
                         Child's birth weight (gr) n1=683, n0=751      3,189     3,156           34            0.442  
                                                                       (572)     (500)          (44)                  
                        -----------------------------------------------------------------------------------------------
                                      *** Significance at 1%, ** Significance at 5%, * Significance at 10%
                                                         () Standard errors in brackets
                                           [] Chi2 Statistic, clustered by Fake Municipality ID (bl)

(22 real changes made)

    Variable |        Obs        Mean    Std. dev.       Min        Max
-------------+---------------------------------------------------------
    __000000 |        700    .0242857    .1540449          0          1

    Variable |        Obs        Mean    Std. dev.       Min        Max
-------------+---------------------------------------------------------
    __000000 |        756    .0066138    .0811093          0          1
Missing III_319V Sí

 __000000 by T, clustered by CodigoMu
 ------------------------------------------------------
  Inter-cluster correlation =           0.0169
      ICC 95% Asymptotic CI =      [0.0000,0.0401]
         Pearson's Chi-2(1) =    7.6274     Pr = 0.0057
 Pooled adjustment Chi-2(1) =    5.5376     Pr = 0.0186
  Group adjustment Chi-2(1) =    5.5646     Pr = 0.0183
Variable Actual IV_405V0
IV_405V0: continua

                        -----------------------------------------------------------------------------------------------
                         VARIABLE                                    Treatment  Control  Treatment - Control          
                        -----------------------------------------------------------------------------------------------
                         Total Observaciones = 1456                     700       756        Differencia      p-value 
                         Age (months) (bl) n1=700, n0=756              5.724     5.513          0.211          0.353  
                                                                      (3.391)   (3.257)        (0.227)                
                         Child's birth weight (gr) n1=683, n0=751      3,189     3,156           34            0.442  
                                                                       (572)     (500)          (44)                  
                         Mother's age (years) (bl) n1=700, n0=756     26.159    26.472         -0.314          0.421  
                                                                      (6.835)   (6.703)        (0.389)                
                        -----------------------------------------------------------------------------------------------
                                      *** Significance at 1%, ** Significance at 5%, * Significance at 10%
                                                         () Standard errors in brackets
                                           [] Chi2 Statistic, clustered by Fake Municipality ID (bl)

(0 real changes made)

    Variable |        Obs        Mean    Std. dev.       Min        Max
-------------+---------------------------------------------------------
    __000000 |        700           0           0          0          0

    Variable |        Obs        Mean    Std. dev.       Min        Max
-------------+---------------------------------------------------------
    __000000 |        756           0           0          0          0
Missing IV_405V0 No
Variable Actual escmadre
escmadre: continua

                     -----------------------------------------------------------------------------------------------------
                      VARIABLE                                          Treatment  Control  Treatment - Control          
                     -----------------------------------------------------------------------------------------------------
                      Total Observaciones = 1456                           700       756        Differencia      p-value 
                      Age (months) (bl) n1=700, n0=756                    5.724     5.513          0.211          0.353  
                                                                         (3.391)   (3.257)        (0.227)                
                      Child's birth weight (gr) n1=683, n0=751            3,189     3,156           34            0.442  
                                                                          (572)     (500)          (44)                  
                      Mother's age (years) (bl) n1=700, n0=756           26.159    26.472         -0.314          0.421  
                                                                         (6.835)   (6.703)        (0.389)                
                      Mother's education (years) (bl) n1=700, n0=756      8.849     8.412          0.436          0.121  
                                                                         (3.422)   (3.313)        (0.281)                
                     -----------------------------------------------------------------------------------------------------
                                      *** Significance at 1%, ** Significance at 5%, * Significance at 10%
                                                         () Standard errors in brackets
                                           [] Chi2 Statistic, clustered by Fake Municipality ID (bl)

(0 real changes made)

    Variable |        Obs        Mean    Std. dev.       Min        Max
-------------+---------------------------------------------------------
    __000000 |        700           0           0          0          0

    Variable |        Obs        Mean    Std. dev.       Min        Max
-------------+---------------------------------------------------------
    __000000 |        756           0           0          0          0
Missing escmadre No
Variable Actual ingresos_familia
ingresos_familia: continua

                 -------------------------------------------------------------------------------------------------------------
                  VARIABLE                                                Treatment   Control   Treatment - Control          
                 -------------------------------------------------------------------------------------------------------------
                  Total Observaciones = 1456                                 700        756         Differencia      p-value 
                  Age (months) (bl) n1=700, n0=756                          5.724      5.513           0.211          0.353  
                                                                           (3.391)    (3.257)         (0.227)                
                  Child's birth weight (gr) n1=683, n0=751                  3,189      3,156            34            0.442  
                                                                            (572)      (500)           (44)                  
                  Mother's age (years) (bl) n1=700, n0=756                 26.159     26.472          -0.314          0.421  
                                                                           (6.835)    (6.703)         (0.389)                
                  Mother's education (years) (bl) n1=700, n0=756            8.849      8.412           0.436          0.121  
                                                                           (3.422)    (3.313)         (0.281)                
                  Household income (thousands COP) (bl) n1=686, n0=736     526.098    477.242         48.856          0.232  
                                                                          (388.110)  (340.705)       (40.900)                
                 -------------------------------------------------------------------------------------------------------------
                                      *** Significance at 1%, ** Significance at 5%, * Significance at 10%
                                                         () Standard errors in brackets
                                           [] Chi2 Statistic, clustered by Fake Municipality ID (bl)

(34 real changes made)

    Variable |        Obs        Mean    Std. dev.       Min        Max
-------------+---------------------------------------------------------
    __000000 |        700         .02    .1401001          0          1

    Variable |        Obs        Mean    Std. dev.       Min        Max
-------------+---------------------------------------------------------
    __000000 |        756     .026455    .1605904          0          1
Missing ingresos_familia Sí

 __000000 by T, clustered by CodigoMu
 ------------------------------------------------------
  Inter-cluster correlation =           0.0664
      ICC 95% Asymptotic CI =      [0.0294,0.1034]
         Pearson's Chi-2(1) =    0.6640     Pr = 0.4151
 Pooled adjustment Chi-2(1) =    0.2675     Pr = 0.6050
  Group adjustment Chi-2(1) =    0.2715     Pr = 0.6023
Variable Actual personas_hogar
personas_hogar: continua

                 -------------------------------------------------------------------------------------------------------------
                  VARIABLE                                                Treatment   Control   Treatment - Control          
                 -------------------------------------------------------------------------------------------------------------
                  Total Observaciones = 1456                                 700        756         Differencia      p-value 
                  Age (months) (bl) n1=700, n0=756                          5.724      5.513           0.211          0.353  
                                                                           (3.391)    (3.257)         (0.227)                
                  Child's birth weight (gr) n1=683, n0=751                  3,189      3,156            34            0.442  
                                                                            (572)      (500)           (44)                  
                  Mother's age (years) (bl) n1=700, n0=756                 26.159     26.472          -0.314          0.421  
                                                                           (6.835)    (6.703)         (0.389)                
                  Mother's education (years) (bl) n1=700, n0=756            8.849      8.412           0.436          0.121  
                                                                           (3.422)    (3.313)         (0.281)                
                  Household income (thousands COP) (bl) n1=686, n0=736     526.098    477.242         48.856          0.232  
                                                                          (388.110)  (340.705)       (40.900)                
                  Household size (bl) n1=700, n0=756                        4.084      4.097          -0.012          0.932  
                                                                           (1.474)    (1.428)         (0.143)                
                 -------------------------------------------------------------------------------------------------------------
                                      *** Significance at 1%, ** Significance at 5%, * Significance at 10%
                                                         () Standard errors in brackets
                                           [] Chi2 Statistic, clustered by Fake Municipality ID (bl)

(0 real changes made)

    Variable |        Obs        Mean    Std. dev.       Min        Max
-------------+---------------------------------------------------------
    __000000 |        700           0           0          0          0

    Variable |        Obs        Mean    Std. dev.       Min        Max
-------------+---------------------------------------------------------
    __000000 |        756           0           0          0          0
Missing personas_hogar No
Variable Actual puntuaciondirecta
puntuaciondirecta: continua

                 -------------------------------------------------------------------------------------------------------------
                  VARIABLE                                                Treatment   Control   Treatment - Control          
                 -------------------------------------------------------------------------------------------------------------
                  Total Observaciones = 1456                                 700        756         Differencia      p-value 
                  Age (months) (bl) n1=700, n0=756                          5.724      5.513           0.211          0.353  
                                                                           (3.391)    (3.257)         (0.227)                
                  Child's birth weight (gr) n1=683, n0=751                  3,189      3,156            34            0.442  
                                                                            (572)      (500)           (44)                  
                  Mother's age (years) (bl) n1=700, n0=756                 26.159     26.472          -0.314          0.421  
                                                                           (6.835)    (6.703)         (0.389)                
                  Mother's education (years) (bl) n1=700, n0=756            8.849      8.412           0.436          0.121  
                                                                           (3.422)    (3.313)         (0.281)                
                  Household income (thousands COP) (bl) n1=686, n0=736     526.098    477.242         48.856          0.232  
                                                                          (388.110)  (340.705)       (40.900)                
                  Household size (bl) n1=700, n0=756                        4.084      4.097          -0.012          0.932  
                                                                           (1.474)    (1.428)         (0.143)                
                  Mother's PPVT (bl) n1=700, n0=756                        22.323     19.763           2.560         0.037** 
                                                                           (8.527)    (8.083)         (1.225)                
                 -------------------------------------------------------------------------------------------------------------
                                      *** Significance at 1%, ** Significance at 5%, * Significance at 10%
                                                         () Standard errors in brackets
                                           [] Chi2 Statistic, clustered by Fake Municipality ID (bl)

(0 real changes made)

    Variable |        Obs        Mean    Std. dev.       Min        Max
-------------+---------------------------------------------------------
    __000000 |        700           0           0          0          0

    Variable |        Obs        Mean    Std. dev.       Min        Max
-------------+---------------------------------------------------------
    __000000 |        756           0           0          0          0
Missing puntuaciondirecta No
Variable Actual sexo
sexo: binaria

 sexo by T, clustered by CodigoMu
 ------------------------------------------------------
  Inter-cluster correlation =           0.0024
      ICC 95% Asymptotic CI =      [0.0000,0.0216]
         Pearson's Chi-2(1) =    0.1262     Pr = 0.7224
 Pooled adjustment Chi-2(1) =    0.1197     Pr = 0.7294
  Group adjustment Chi-2(1) =    0.1198     Pr = 0.7293

       0.729

 sexo by T, clustered by CodigoMu
 ------------------------------------------------------
  Inter-cluster correlation =           0.0024
      ICC 95% Asymptotic CI =      [0.0000,0.0216]
         Pearson's Chi-2(1) =    0.1262     Pr = 0.7224
 Pooled adjustment Chi-2(1) =    0.1197     Pr = 0.7294
  Group adjustment Chi-2(1) =    0.1198     Pr = 0.7293

                 -------------------------------------------------------------------------------------------------------------
                  VARIABLE                                                Treatment   Control   Treatment - Control          
                 -------------------------------------------------------------------------------------------------------------
                  Total Observaciones = 1456                                 700        756         Differencia      p-value 
                  Age (months) (bl) n1=700, n0=756                          5.724      5.513           0.211          0.353  
                                                                           (3.391)    (3.257)         (0.227)                
                  Child's birth weight (gr) n1=683, n0=751                  3,189      3,156            34            0.442  
                                                                            (572)      (500)           (44)                  
                  Mother's age (years) (bl) n1=700, n0=756                 26.159     26.472          -0.314          0.421  
                                                                           (6.835)    (6.703)         (0.389)                
                  Mother's education (years) (bl) n1=700, n0=756            8.849      8.412           0.436          0.121  
                                                                           (3.422)    (3.313)         (0.281)                
                  Household income (thousands COP) (bl) n1=686, n0=736     526.098    477.242         48.856          0.232  
                                                                          (388.110)  (340.705)       (40.900)                
                  Household size (bl) n1=700, n0=756                        4.084      4.097          -0.012          0.932  
                                                                           (1.474)    (1.428)         (0.143)                
                  Mother's PPVT (bl) n1=700, n0=756                        22.323     19.763           2.560         0.037** 
                                                                           (8.527)    (8.083)         (1.225)                
                  Gender: Male (%) n1=700, n0=756                           0.519      0.509           0.009         0.729   
                                                                           (0.500)    (0.500)         [0.120]                
                 -------------------------------------------------------------------------------------------------------------
                                      *** Significance at 1%, ** Significance at 5%, * Significance at 10%
                                                         () Standard errors in brackets
                                           [] Chi2 Statistic, clustered by Fake Municipality ID (bl)

(0 real changes made)

    Variable |        Obs        Mean    Std. dev.       Min        Max
-------------+---------------------------------------------------------
    __000000 |        700           0           0          0          0

    Variable |        Obs        Mean    Std. dev.       Min        Max
-------------+---------------------------------------------------------
    __000000 |        756           0           0          0          0
Missing sexo No
Variable Actual first_born
first_born: binaria

 first_born by T, clustered by CodigoMu
 ------------------------------------------------------
  Inter-cluster correlation =           0.0264
      ICC 95% Asymptotic CI =      [0.0005,0.0523]
         Pearson's Chi-2(1) =    0.3145     Pr = 0.5749
 Pooled adjustment Chi-2(1) =    0.1978     Pr = 0.6565
  Group adjustment Chi-2(1) =    0.1993     Pr = 0.6553

       0.655

 first_born by T, clustered by CodigoMu
 ------------------------------------------------------
  Inter-cluster correlation =           0.0264
      ICC 95% Asymptotic CI =      [0.0005,0.0523]
         Pearson's Chi-2(1) =    0.3145     Pr = 0.5749
 Pooled adjustment Chi-2(1) =    0.1978     Pr = 0.6565
  Group adjustment Chi-2(1) =    0.1993     Pr = 0.6553

                 -------------------------------------------------------------------------------------------------------------
                  VARIABLE                                                Treatment   Control   Treatment - Control          
                 -------------------------------------------------------------------------------------------------------------
                  Total Observaciones = 1456                                 700        756         Differencia      p-value 
                  Age (months) (bl) n1=700, n0=756                          5.724      5.513           0.211          0.353  
                                                                           (3.391)    (3.257)         (0.227)                
                  Child's birth weight (gr) n1=683, n0=751                  3,189      3,156            34            0.442  
                                                                            (572)      (500)           (44)                  
                  Mother's age (years) (bl) n1=700, n0=756                 26.159     26.472          -0.314          0.421  
                                                                           (6.835)    (6.703)         (0.389)                
                  Mother's education (years) (bl) n1=700, n0=756            8.849      8.412           0.436          0.121  
                                                                           (3.422)    (3.313)         (0.281)                
                  Household income (thousands COP) (bl) n1=686, n0=736     526.098    477.242         48.856          0.232  
                                                                          (388.110)  (340.705)       (40.900)                
                  Household size (bl) n1=700, n0=756                        4.084      4.097          -0.012          0.932  
                                                                           (1.474)    (1.428)         (0.143)                
                  Mother's PPVT (bl) n1=700, n0=756                        22.323     19.763           2.560         0.037** 
                                                                           (8.527)    (8.083)         (1.225)                
                  Gender: Male (%) n1=700, n0=756                           0.519      0.509           0.009         0.729   
                                                                           (0.500)    (0.500)         [0.120]                
                  First born (%) n1=700, n0=756                             0.466      0.451           0.015         0.655   
                                                                           (0.499)    (0.498)         [0.199]                
                 -------------------------------------------------------------------------------------------------------------
                                      *** Significance at 1%, ** Significance at 5%, * Significance at 10%
                                                         () Standard errors in brackets
                                           [] Chi2 Statistic, clustered by Fake Municipality ID (bl)

(0 real changes made)

    Variable |        Obs        Mean    Std. dev.       Min        Max
-------------+---------------------------------------------------------
    __000000 |        700           0           0          0          0

    Variable |        Obs        Mean    Std. dev.       Min        Max
-------------+---------------------------------------------------------
    __000000 |        756           0           0          0          0
Missing first_born No
Variable Actual madresadolescentes
madresadolescentes: binaria

 madresadolescentes by T, clustered by CodigoMu
 ------------------------------------------------------
  Inter-cluster correlation =           0.0081
      ICC 95% Asymptotic CI =      [0.0000,0.0288]
         Pearson's Chi-2(1) =    4.2000     Pr = 0.0404
 Pooled adjustment Chi-2(1) =    3.5571     Pr = 0.0593
  Group adjustment Chi-2(1) =    3.5653     Pr = 0.0590
*
       0.059

 madresadolescentes by T, clustered by CodigoMu
 ------------------------------------------------------
  Inter-cluster correlation =           0.0081
      ICC 95% Asymptotic CI =      [0.0000,0.0288]
         Pearson's Chi-2(1) =    4.2000     Pr = 0.0404
 Pooled adjustment Chi-2(1) =    3.5571     Pr = 0.0593
  Group adjustment Chi-2(1) =    3.5653     Pr = 0.0590

                 -------------------------------------------------------------------------------------------------------------
                  VARIABLE                                                Treatment   Control   Treatment - Control          
                 -------------------------------------------------------------------------------------------------------------
                  Total Observaciones = 1456                                 700        756         Differencia      p-value 
                  Age (months) (bl) n1=700, n0=756                          5.724      5.513           0.211          0.353  
                                                                           (3.391)    (3.257)         (0.227)                
                  Child's birth weight (gr) n1=683, n0=751                  3,189      3,156            34            0.442  
                                                                            (572)      (500)           (44)                  
                  Mother's age (years) (bl) n1=700, n0=756                 26.159     26.472          -0.314          0.421  
                                                                           (6.835)    (6.703)         (0.389)                
                  Mother's education (years) (bl) n1=700, n0=756            8.849      8.412           0.436          0.121  
                                                                           (3.422)    (3.313)         (0.281)                
                  Household income (thousands COP) (bl) n1=686, n0=736     526.098    477.242         48.856          0.232  
                                                                          (388.110)  (340.705)       (40.900)                
                  Household size (bl) n1=700, n0=756                        4.084      4.097          -0.012          0.932  
                                                                           (1.474)    (1.428)         (0.143)                
                  Mother's PPVT (bl) n1=700, n0=756                        22.323     19.763           2.560         0.037** 
                                                                           (8.527)    (8.083)         (1.225)                
                  Gender: Male (%) n1=700, n0=756                           0.519      0.509           0.009         0.729   
                                                                           (0.500)    (0.500)         [0.120]                
                  First born (%) n1=700, n0=756                             0.466      0.451           0.015         0.655   
                                                                           (0.499)    (0.498)         [0.199]                
                  Teenage mother (bl) (%) n1=700, n0=756                    0.254      0.209           0.045         0.059*  
                                                                           (0.436)    (0.407)         [3.565]                
                 -------------------------------------------------------------------------------------------------------------
                                      *** Significance at 1%, ** Significance at 5%, * Significance at 10%
                                                         () Standard errors in brackets
                                           [] Chi2 Statistic, clustered by Fake Municipality ID (bl)

(0 real changes made)

    Variable |        Obs        Mean    Std. dev.       Min        Max
-------------+---------------------------------------------------------
    __000000 |        700           0           0          0          0

    Variable |        Obs        Mean    Std. dev.       Min        Max
-------------+---------------------------------------------------------
    __000000 |        756           0           0          0          0
Missing madresadolescentes No
Variable Actual padre_presente
padre_presente: binaria

 padre_presente by T, clustered by CodigoMu
 ------------------------------------------------------
  Inter-cluster correlation =           0.0066
      ICC 95% Asymptotic CI =      [0.0000,0.0270]
         Pearson's Chi-2(1) =    5.3547     Pr = 0.0207
 Pooled adjustment Chi-2(1) =    4.6630     Pr = 0.0308
  Group adjustment Chi-2(1) =    4.6717     Pr = 0.0307
**
       0.031

 padre_presente by T, clustered by CodigoMu
 ------------------------------------------------------
  Inter-cluster correlation =           0.0066
      ICC 95% Asymptotic CI =      [0.0000,0.0270]
         Pearson's Chi-2(1) =    5.3547     Pr = 0.0207
 Pooled adjustment Chi-2(1) =    4.6630     Pr = 0.0308
  Group adjustment Chi-2(1) =    4.6717     Pr = 0.0307

                 --------------------------------------------------------------------------------------------------------------
                  VARIABLE                                                Treatment   Control   Treatment - Control           
                 --------------------------------------------------------------------------------------------------------------
                  Total Observaciones = 1456                                 700        756         Differencia      p-value  
                  Age (months) (bl) n1=700, n0=756                          5.724      5.513           0.211          0.353   
                                                                           (3.391)    (3.257)         (0.227)                 
                  Child's birth weight (gr) n1=683, n0=751                  3,189      3,156            34            0.442   
                                                                            (572)      (500)           (44)                   
                  Mother's age (years) (bl) n1=700, n0=756                 26.159     26.472          -0.314          0.421   
                                                                           (6.835)    (6.703)         (0.389)                 
                  Mother's education (years) (bl) n1=700, n0=756            8.849      8.412           0.436          0.121   
                                                                           (3.422)    (3.313)         (0.281)                 
                  Household income (thousands COP) (bl) n1=686, n0=736     526.098    477.242         48.856          0.232   
                                                                          (388.110)  (340.705)       (40.900)                 
                  Household size (bl) n1=700, n0=756                        4.084      4.097          -0.012          0.932   
                                                                           (1.474)    (1.428)         (0.143)                 
                  Mother's PPVT (bl) n1=700, n0=756                        22.323     19.763           2.560         0.037**  
                                                                           (8.527)    (8.083)         (1.225)                 
                  Gender: Male (%) n1=700, n0=756                           0.519      0.509           0.009          0.729   
                                                                           (0.500)    (0.500)         [0.120]                 
                  First born (%) n1=700, n0=756                             0.466      0.451           0.015          0.655   
                                                                           (0.499)    (0.498)         [0.199]                 
                  Teenage mother (bl) (%) n1=700, n0=756                    0.254      0.209           0.045         0.059*   
                                                                           (0.436)    (0.407)         [3.565]                 
                  Father present (bl) (%) n1=700, n0=756                    0.697      0.751          -0.054         0.031**  
                                                                           (0.460)    (0.433)         [4.672]                 
                 --------------------------------------------------------------------------------------------------------------
                                      *** Significance at 1%, ** Significance at 5%, * Significance at 10%
                                                         () Standard errors in brackets
                                           [] Chi2 Statistic, clustered by Fake Municipality ID (bl)

(0 real changes made)

    Variable |        Obs        Mean    Std. dev.       Min        Max
-------------+---------------------------------------------------------
    __000000 |        700           0           0          0          0

    Variable |        Obs        Mean    Std. dev.       Min        Max
-------------+---------------------------------------------------------
    __000000 |        756           0           0          0          0
Missing padre_presente No
Variable Actual vivienda_propia
vivienda_propia: binaria

 vivienda_propia by T, clustered by CodigoMu
 ------------------------------------------------------
  Inter-cluster correlation =           0.1233
      ICC 95% Asymptotic CI =      [0.0717,0.1748]
         Pearson's Chi-2(1) =    0.8906     Pr = 0.3453
 Pooled adjustment Chi-2(1) =    0.2373     Pr = 0.6261
  Group adjustment Chi-2(1) =    0.2423     Pr = 0.6226

       0.623

 vivienda_propia by T, clustered by CodigoMu
 ------------------------------------------------------
  Inter-cluster correlation =           0.1233
      ICC 95% Asymptotic CI =      [0.0717,0.1748]
         Pearson's Chi-2(1) =    0.8906     Pr = 0.3453
 Pooled adjustment Chi-2(1) =    0.2373     Pr = 0.6261
  Group adjustment Chi-2(1) =    0.2423     Pr = 0.6226

                 --------------------------------------------------------------------------------------------------------------
                  VARIABLE                                                Treatment   Control   Treatment - Control           
                 --------------------------------------------------------------------------------------------------------------
                  Total Observaciones = 1456                                 700        756         Differencia      p-value  
                  Age (months) (bl) n1=700, n0=756                          5.724      5.513           0.211          0.353   
                                                                           (3.391)    (3.257)         (0.227)                 
                  Child's birth weight (gr) n1=683, n0=751                  3,189      3,156            34            0.442   
                                                                            (572)      (500)           (44)                   
                  Mother's age (years) (bl) n1=700, n0=756                 26.159     26.472          -0.314          0.421   
                                                                           (6.835)    (6.703)         (0.389)                 
                  Mother's education (years) (bl) n1=700, n0=756            8.849      8.412           0.436          0.121   
                                                                           (3.422)    (3.313)         (0.281)                 
                  Household income (thousands COP) (bl) n1=686, n0=736     526.098    477.242         48.856          0.232   
                                                                          (388.110)  (340.705)       (40.900)                 
                  Household size (bl) n1=700, n0=756                        4.084      4.097          -0.012          0.932   
                                                                           (1.474)    (1.428)         (0.143)                 
                  Mother's PPVT (bl) n1=700, n0=756                        22.323     19.763           2.560         0.037**  
                                                                           (8.527)    (8.083)         (1.225)                 
                  Gender: Male (%) n1=700, n0=756                           0.519      0.509           0.009          0.729   
                                                                           (0.500)    (0.500)         [0.120]                 
                  First born (%) n1=700, n0=756                             0.466      0.451           0.015          0.655   
                                                                           (0.499)    (0.498)         [0.199]                 
                  Teenage mother (bl) (%) n1=700, n0=756                    0.254      0.209           0.045         0.059*   
                                                                           (0.436)    (0.407)         [3.565]                 
                  Father present (bl) (%) n1=700, n0=756                    0.697      0.751          -0.054         0.031**  
                                                                           (0.460)    (0.433)         [4.672]                 
                  Owns home (bl) (%) n1=700, n0=756                         0.371      0.396          -0.024          0.623   
                                                                           (0.484)    (0.489)         [0.242]                 
                 --------------------------------------------------------------------------------------------------------------
                                      *** Significance at 1%, ** Significance at 5%, * Significance at 10%
                                                         () Standard errors in brackets
                                           [] Chi2 Statistic, clustered by Fake Municipality ID (bl)

(0 real changes made)

    Variable |        Obs        Mean    Std. dev.       Min        Max
-------------+---------------------------------------------------------
    __000000 |        700           0           0          0          0

    Variable |        Obs        Mean    Std. dev.       Min        Max
-------------+---------------------------------------------------------
    __000000 |        756           0           0          0          0
Missing vivienda_propia No
Variable Actual pobrezadane
pobrezadane: binaria

 pobrezadane by T, clustered by CodigoMu
 ------------------------------------------------------
  Inter-cluster correlation =           0.1331
      ICC 95% Asymptotic CI =      [0.0790,0.1871]
         Pearson's Chi-2(1) =    4.1289     Pr = 0.0422
 Pooled adjustment Chi-2(1) =    1.0673     Pr = 0.3016
  Group adjustment Chi-2(1) =    1.0840     Pr = 0.2978

       0.298

 pobrezadane by T, clustered by CodigoMu
 ------------------------------------------------------
  Inter-cluster correlation =           0.1331
      ICC 95% Asymptotic CI =      [0.0790,0.1871]
         Pearson's Chi-2(1) =    4.1289     Pr = 0.0422
 Pooled adjustment Chi-2(1) =    1.0673     Pr = 0.3016
  Group adjustment Chi-2(1) =    1.0840     Pr = 0.2978

                 --------------------------------------------------------------------------------------------------------------
                  VARIABLE                                                Treatment   Control   Treatment - Control           
                 --------------------------------------------------------------------------------------------------------------
                  Total Observaciones = 1456                                 700        756         Differencia      p-value  
                  Age (months) (bl) n1=700, n0=756                          5.724      5.513           0.211          0.353   
                                                                           (3.391)    (3.257)         (0.227)                 
                  Child's birth weight (gr) n1=683, n0=751                  3,189      3,156            34            0.442   
                                                                            (572)      (500)           (44)                   
                  Mother's age (years) (bl) n1=700, n0=756                 26.159     26.472          -0.314          0.421   
                                                                           (6.835)    (6.703)         (0.389)                 
                  Mother's education (years) (bl) n1=700, n0=756            8.849      8.412           0.436          0.121   
                                                                           (3.422)    (3.313)         (0.281)                 
                  Household income (thousands COP) (bl) n1=686, n0=736     526.098    477.242         48.856          0.232   
                                                                          (388.110)  (340.705)       (40.900)                 
                  Household size (bl) n1=700, n0=756                        4.084      4.097          -0.012          0.932   
                                                                           (1.474)    (1.428)         (0.143)                 
                  Mother's PPVT (bl) n1=700, n0=756                        22.323     19.763           2.560         0.037**  
                                                                           (8.527)    (8.083)         (1.225)                 
                  Gender: Male (%) n1=700, n0=756                           0.519      0.509           0.009          0.729   
                                                                           (0.500)    (0.500)         [0.120]                 
                  First born (%) n1=700, n0=756                             0.466      0.451           0.015          0.655   
                                                                           (0.499)    (0.498)         [0.199]                 
                  Teenage mother (bl) (%) n1=700, n0=756                    0.254      0.209           0.045         0.059*   
                                                                           (0.436)    (0.407)         [3.565]                 
                  Father present (bl) (%) n1=700, n0=756                    0.697      0.751          -0.054         0.031**  
                                                                           (0.460)    (0.433)         [4.672]                 
                  Owns home (bl) (%) n1=700, n0=756                         0.371      0.396          -0.024          0.623   
                                                                           (0.484)    (0.489)         [0.242]                 
                  Household in poverty (bl) (%) n1=686, n0=736              0.587      0.640          -0.052          0.298   
                                                                           (0.493)    (0.480)         [1.084]                 
                 --------------------------------------------------------------------------------------------------------------
                                      *** Significance at 1%, ** Significance at 5%, * Significance at 10%
                                                         () Standard errors in brackets
                                           [] Chi2 Statistic, clustered by Fake Municipality ID (bl)

(34 real changes made)

    Variable |        Obs        Mean    Std. dev.       Min        Max
-------------+---------------------------------------------------------
    __000000 |        700         .02    .1401001          0          1

    Variable |        Obs        Mean    Std. dev.       Min        Max
-------------+---------------------------------------------------------
    __000000 |        756     .026455    .1605904          0          1
Missing pobrezadane Sí

 __000000 by T, clustered by CodigoMu
 ------------------------------------------------------
  Inter-cluster correlation =           0.0664
      ICC 95% Asymptotic CI =      [0.0294,0.1034]
         Pearson's Chi-2(1) =    0.6640     Pr = 0.4151
 Pooled adjustment Chi-2(1) =    0.2675     Pr = 0.6050
  Group adjustment Chi-2(1) =    0.2715     Pr = 0.6023
(output written to C:\Users\dkp28\Dropbox\Research\RA\FAMI\Pilot II\Paper\Revision JEEA\Final Publication\November 2021\replication-data-code\ou
> tput\table-2/sociodemographic_miss.xls)

. 
. * Romano-Wolf for MHT:
. rwolf ${sociodemographic}, indepvar(T) cluster(CodigoMu) seed(1941) reps(2000)  ///
>                                                    vce(cluster CodigoMu)
Bootstrap replications (2000). This may take some time.
----+--- 1 ---+--- 2 ---+--- 3 ---+--- 4 ---+--- 5
..................................................     50
..................................................     100
..................................................     150
..................................................     200
..................................................     250
..................................................     300
..................................................     350
..................................................     400
..................................................     450
..................................................     500
..................................................     550
..................................................     600
..................................................     650
..................................................     700
..................................................     750
..................................................     800
..................................................     850
..................................................     900
..................................................     950
..................................................     1000
..................................................     1050
..................................................     1100
..................................................     1150
..................................................     1200
..................................................     1250
..................................................     1300
..................................................     1350
..................................................     1400
..................................................     1450
..................................................     1500
..................................................     1550
..................................................     1600
..................................................     1650
..................................................     1700
..................................................     1750
..................................................     1800
..................................................     1850
..................................................     1900
..................................................     1950
..................................................     2000


Romano-Wolf step-down adjusted p-values


Independent variable:  T
Outcome variables:   agemons III_319V IV_405V0 escmadre ingresos_familia
                     personas_hogar puntuaciondirecta sexo first_born
                     madresadolescentes padre_presente vivienda_propia
                     pobrezadane
Number of resamples: 2000


------------------------------------------------------------------------------
   Outcome Variable | Model p-value    Resample p-value    Romano-Wolf p-value
--------------------+---------------------------------------------------------
            agemons |    0.3554             0.3658              0.9445
           III_319V |    0.4443             0.4418              0.9560
           IV_405V0 |    0.4229             0.4493              0.9560
           escmadre |    0.1243             0.1219              0.6877
   ingresos_familia |    0.2356             0.2469              0.8831
     personas_hogar |    0.9317             0.9375              0.9755
  puntuaciondirecta |    0.0397             0.0510              0.3858
               sexo |    0.7257             0.7461              0.9755
         first_born |    0.6489             0.6497              0.9755
 madresadolescentes |    0.0708             0.0820              0.5077
     padre_presente |    0.0379             0.0410              0.3858
    vivienda_propia |    0.5932             0.6182              0.9755
        pobrezadane |    0.2874             0.2984              0.9200
------------------------------------------------------------------------------

. 
. 
. * Panel B: ---------------------------------------------------------------------
. 
. * Mean differences table:       
. equivalence ${intermediates}, filename("intermediates") tratamiento(T)                  ///
>                                                           cluster(CodigoMu) miss
Cluster var is Fake Municipality ID (bl)
Actual directory is C:\Users\dkp28\Dropbox\Research\RA\FAMI\Pilot II\Paper\Revision JEEA\Final Publication\November 2021\replication-data-code\o
> utput\table-2
warning: matrix in addcols option has varying size rows:
   "Treatment - Control"\ "Differencia", "p-value"

                                --------------------------------------------------------------------------------
                                 VARIABLE                     Treatment  Control  Treatment - Control          
                                --------------------------------------------------------------------------------
                                 Total Observaciones = 1456      700       756        Differencia      p-value 
                                --------------------------------------------------------------------------------
                                      *** Significance at 1%, ** Significance at 5%, * Significance at 10%
                                                         () Standard errors in brackets
                                           [] Chi2 Statistic, clustered by Fake Municipality ID (bl)

Variable Actual FCI_conjunto_age
FCI_conjunto_age: continua

                         ----------------------------------------------------------------------------------------------
                          VARIABLE                                   Treatment  Control  Treatment - Control          
                         ----------------------------------------------------------------------------------------------
                          Total Observaciones = 1456                    700       756        Differencia      p-value 
                          Parental investment (bl) n1=698, n0=751     -0.025     0.030         -0.055          0.625  
                                                                      (0.962)   (1.020)        (0.113)                
                         ----------------------------------------------------------------------------------------------
                                      *** Significance at 1%, ** Significance at 5%, * Significance at 10%
                                                         () Standard errors in brackets
                                           [] Chi2 Statistic, clustered by Fake Municipality ID (bl)

(7 real changes made)

    Variable |        Obs        Mean    Std. dev.       Min        Max
-------------+---------------------------------------------------------
    __000000 |        700    .0028571     .053414          0          1

    Variable |        Obs        Mean    Std. dev.       Min        Max
-------------+---------------------------------------------------------
    __000000 |        756    .0066138    .0811093          0          1
Missing FCI_conjunto_age Sí

 __000000 by T, clustered by CodigoMu
 ------------------------------------------------------
  Inter-cluster correlation =           0.0000
      ICC 95% Asymptotic CI =      [0.0000,0.0185]
         Pearson's Chi-2(1) =    1.0720     Pr = 0.3005
 Pooled adjustment Chi-2(1) =    1.0720     Pr = 0.3005
  Group adjustment Chi-2(1) =    1.0720     Pr = 0.3005
Variable Actual know_total
know_total: continua

                  -----------------------------------------------------------------------------------------------------------
                   VARIABLE                                                Treatment  Control  Treatment - Control          
                  -----------------------------------------------------------------------------------------------------------
                   Total Observaciones = 1456                                 700       756        Differencia      p-value 
                   Parental investment (bl) n1=698, n0=751                  -0.025     0.030         -0.055          0.625  
                                                                            (0.962)   (1.020)        (0.113)                
                   Parental knowledge of child dev. (fu) n1=626, n0=705     29.257    29.492         -0.235          0.680  
                                                                            (3.611)   (3.443)        (0.570)                
                  -----------------------------------------------------------------------------------------------------------
                                      *** Significance at 1%, ** Significance at 5%, * Significance at 10%
                                                         () Standard errors in brackets
                                           [] Chi2 Statistic, clustered by Fake Municipality ID (bl)

(125 real changes made)

    Variable |        Obs        Mean    Std. dev.       Min        Max
-------------+---------------------------------------------------------
    __000000 |        700    .1057143    .3076914          0          1

    Variable |        Obs        Mean    Std. dev.       Min        Max
-------------+---------------------------------------------------------
    __000000 |        756    .0674603    .2509836          0          1
Missing know_total Sí

 __000000 by T, clustered by CodigoMu
 ------------------------------------------------------
  Inter-cluster correlation =           0.0566
      ICC 95% Asymptotic CI =      [0.0223,0.0910]
         Pearson's Chi-2(1) =    6.7771     Pr = 0.0092
 Pooled adjustment Chi-2(1) =    2.9925     Pr = 0.0837
  Group adjustment Chi-2(1) =    3.0332     Pr = 0.0816
Variable Actual auto_eficacia2
auto_eficacia2: continua

                  -----------------------------------------------------------------------------------------------------------
                   VARIABLE                                                Treatment  Control  Treatment - Control          
                  -----------------------------------------------------------------------------------------------------------
                   Total Observaciones = 1456                                 700       756        Differencia      p-value 
                   Parental investment (bl) n1=698, n0=751                  -0.025     0.030         -0.055          0.625  
                                                                            (0.962)   (1.020)        (0.113)                
                   Parental knowledge of child dev. (fu) n1=626, n0=705     29.257    29.492         -0.235          0.680  
                                                                            (3.611)   (3.443)        (0.570)                
                   Mother's self-efficacy (bl) n1=700, n0=756               26.503    26.487          0.016          0.974  
                                                                            (5.509)   (4.672)        (0.487)                
                  -----------------------------------------------------------------------------------------------------------
                                      *** Significance at 1%, ** Significance at 5%, * Significance at 10%
                                                         () Standard errors in brackets
                                           [] Chi2 Statistic, clustered by Fake Municipality ID (bl)

(0 real changes made)

    Variable |        Obs        Mean    Std. dev.       Min        Max
-------------+---------------------------------------------------------
    __000000 |        700           0           0          0          0

    Variable |        Obs        Mean    Std. dev.       Min        Max
-------------+---------------------------------------------------------
    __000000 |        756           0           0          0          0
Missing auto_eficacia2 No
Variable Actual inseguridad_bin
inseguridad_bin: binaria

 inseguridad_bin by T, clustered by CodigoMu
 ------------------------------------------------------
  Inter-cluster correlation =           0.2762
      ICC 95% Asymptotic CI =      [0.1959,0.3565]
         Pearson's Chi-2(1) =   10.5646     Pr = 0.0012
 Pooled adjustment Chi-2(1) =    1.4737     Pr = 0.2248
  Group adjustment Chi-2(1) =    1.5139     Pr = 0.2185

       0.219

 inseguridad_bin by T, clustered by CodigoMu
 ------------------------------------------------------
  Inter-cluster correlation =           0.2762
      ICC 95% Asymptotic CI =      [0.1959,0.3565]
         Pearson's Chi-2(1) =   10.5646     Pr = 0.0012
 Pooled adjustment Chi-2(1) =    1.4737     Pr = 0.2248
  Group adjustment Chi-2(1) =    1.5139     Pr = 0.2185

                  -----------------------------------------------------------------------------------------------------------
                   VARIABLE                                                Treatment  Control  Treatment - Control          
                  -----------------------------------------------------------------------------------------------------------
                   Total Observaciones = 1456                                 700       756        Differencia      p-value 
                   Parental investment (bl) n1=698, n0=751                  -0.025     0.030         -0.055          0.625  
                                                                            (0.962)   (1.020)        (0.113)                
                   Parental knowledge of child dev. (fu) n1=626, n0=705     29.257    29.492         -0.235          0.680  
                                                                            (3.611)   (3.443)        (0.570)                
                   Mother's self-efficacy (bl) n1=700, n0=756               26.503    26.487          0.016          0.974  
                                                                            (5.509)   (4.672)        (0.487)                
                   ELCSA Food insecurity (bl) (%) n1=700, n0=756             0.504     0.419          0.085         0.219   
                                                                            (0.500)   (0.494)        [1.514]                
                  -----------------------------------------------------------------------------------------------------------
                                      *** Significance at 1%, ** Significance at 5%, * Significance at 10%
                                                         () Standard errors in brackets
                                           [] Chi2 Statistic, clustered by Fake Municipality ID (bl)

(0 real changes made)

    Variable |        Obs        Mean    Std. dev.       Min        Max
-------------+---------------------------------------------------------
    __000000 |        700           0           0          0          0

    Variable |        Obs        Mean    Std. dev.       Min        Max
-------------+---------------------------------------------------------
    __000000 |        756           0           0          0          0
Missing inseguridad_bin No
(output written to C:\Users\dkp28\Dropbox\Research\RA\FAMI\Pilot II\Paper\Revision JEEA\Final Publication\November 2021\replication-data-code\ou
> tput\table-2/intermediates_miss.xls)

. 
. * Romano-Wolf for MHT:
. rwolf ${intermediates}, indepvar(T) cluster(CodigoMu) seed(1941) reps(2000)     ///
>                                             vce(cluster CodigoMu)
Bootstrap replications (2000). This may take some time.
----+--- 1 ---+--- 2 ---+--- 3 ---+--- 4 ---+--- 5
..................................................     50
..................................................     100
..................................................     150
..................................................     200
..................................................     250
..................................................     300
..................................................     350
..................................................     400
..................................................     450
..................................................     500
..................................................     550
..................................................     600
..................................................     650
..................................................     700
..................................................     750
..................................................     800
..................................................     850
..................................................     900
..................................................     950
..................................................     1000
..................................................     1050
..................................................     1100
..................................................     1150
..................................................     1200
..................................................     1250
..................................................     1300
..................................................     1350
..................................................     1400
..................................................     1450
..................................................     1500
..................................................     1550
..................................................     1600
..................................................     1650
..................................................     1700
..................................................     1750
..................................................     1800
..................................................     1850
..................................................     1900
..................................................     1950
..................................................     2000


Romano-Wolf step-down adjusted p-values


Independent variable:  T
Outcome variables:   FCI_conjunto_age know_total auto_eficacia2 inseguridad_bin
Number of resamples: 2000


------------------------------------------------------------------------------
   Outcome Variable | Model p-value    Resample p-value    Romano-Wolf p-value
--------------------+---------------------------------------------------------
   FCI_conjunto_age |    0.6263             0.6422              0.9475
         know_total |    0.6814             0.6917              0.9475
     auto_eficacia2 |    0.9737             0.9775              0.9775
    inseguridad_bin |    0.2248             0.2344              0.6307
------------------------------------------------------------------------------

. 
. log close
      name:  <unnamed>
       log:  C:\Users\dkp28\Dropbox\Research\RA\FAMI\Pilot II\Paper\Revision JEEA\Final Publication\November 2021\replication-data-code/output/t
> able-2/table-2.log
  log type:  text
 closed on:  16 Dec 2021, 16:46:25
------------------------------------------------------------------------------------------------------------------------------------------------
