# Supplementary material for: Early Stimulation and Nutrition: The Impacts of a Scalable Intervention
Source: J Eur Econ Assoc. 2022 Jan 28;20(4):1395–432. doi: 10.1093/jeea/jvac005 (PMC9372035; doi:10.1093/jeea/jvac005)
Supplement: jvac005_Attanasio_etal_Replication-Data-Code [file jvac005_attanasio_etal_replication-data-code.zip › replication-data-code/output/table-3/nutricion_miss.xls]

Tabla de Missings
	missings
	Número Total Missings	Tratamiento	Control	Chi2 Stat	P-value
Total Observaciones	1456	700	756	.	.
_zwei	88	40	48	.085	.771
_zlen	99	48	51	.002	.963
_zwfl	146	76	70	.329	.566
des_global	88	40	48	.085	.771
riesgo_des_global	88	40	48	.085	.771
des_aguda	146	76	70	.329	.566
riesgo_des_aguda	146	76	70	.329	.566
des_cronica	99	48	51	.002	.963
riesgo_des_cronica	99	48	51	.002	.963
sobrepeso_wfl	146	76	70	.329	.566
obesidad_wfl	146	76	70	.329	.566
