# Supplementary material for: Early Stimulation and Nutrition: The Impacts of a Scalable Intervention
Source: J Eur Econ Assoc. 2022 Jan 28;20(4):1395–432. doi: 10.1093/jeea/jvac005 (PMC9372035; doi:10.1093/jeea/jvac005)
Supplement: jvac005_Attanasio_etal_Replication-Data-Code [file jvac005_attanasio_etal_replication-data-code.zip › replication-data-code/output/table-3/table-3.log]

------------------------------------------------------------------------------------------------------------------------------------------------
      name:  <unnamed>
       log:  C:\Users\dkp28\Dropbox\Research\RA\FAMI\Pilot II\Paper\Revision JEEA\Final Publication\November 2021\replication-data-code/output/t
> able-3/table-3.log
  log type:  text
 opened on:  16 Dec 2021, 16:48:29

. * EARLY STIMULATION AND NUTRITION: THE IMPACTS OF A SCALABLE INTERVENTION
. * Attanasio, O., Baker-Henningham, H., Bernal, R., Meghir, C., Pineda, D., and
. * Rubio-Codina, M.
. * Name:                 table-3.do
. * Description:  This do file produces Table 3.
. 
. 
. /* Table 3: Nutritional status of children at baseline by randomization status  
> --------------------------------------------------------------------------------*/ 
. cd "$root/output/table-3"
C:\Users\dkp28\Dropbox\Research\RA\FAMI\Pilot II\Paper\Revision JEEA\Final Publication\November 2021\replication-data-code\output\table-3

. use "${root}/data-clean/baseline-characteristics.dta", clear    

.         
. 
. * Mean differences table:       
. equivalence ${nutricion}, filename("nutricion") tratamiento(T)                                  ///
>                                                   cluster(CodigoMu) miss
Cluster var is Fake Municipality ID (bl)
Actual directory is C:\Users\dkp28\Dropbox\Research\RA\FAMI\Pilot II\Paper\Revision JEEA\Final Publication\November 2021\replication-data-code\o
> utput\table-3
warning: matrix in addcols option has varying size rows:
   "Treatment - Control"\ "Differencia", "p-value"

                                --------------------------------------------------------------------------------
                                 VARIABLE                     Treatment  Control  Treatment - Control          
                                --------------------------------------------------------------------------------
                                 Total Observaciones = 1456      700       756        Differencia      p-value 
                                --------------------------------------------------------------------------------
                                      *** Significance at 1%, ** Significance at 5%, * Significance at 10%
                                                         () Standard errors in brackets
                                           [] Chi2 Statistic, clustered by Fake Municipality ID (bl)

Variable Actual _zwei
_zwei: continua

                       -------------------------------------------------------------------------------------------------
                        VARIABLE                                      Treatment  Control  Treatment - Control          
                       -------------------------------------------------------------------------------------------------
                        Total Observaciones = 1456                       700       756        Differencia      p-value 
                        Weight-for-age z-score (bl) n1=660, n0=708      0.258     0.269         -0.010          0.921  
                                                                       (1.387)   (1.422)        (0.104)                
                       -------------------------------------------------------------------------------------------------
                                      *** Significance at 1%, ** Significance at 5%, * Significance at 10%
                                                         () Standard errors in brackets
                                           [] Chi2 Statistic, clustered by Fake Municipality ID (bl)

(88 real changes made)

    Variable |        Obs        Mean    Std. dev.       Min        Max
-------------+---------------------------------------------------------
    __000000 |        700    .0571429    .2322814          0          1

    Variable |        Obs        Mean    Std. dev.       Min        Max
-------------+---------------------------------------------------------
    __000000 |        756    .0634921    .2440073          0          1
Missing _zwei Sí

 __000000 by T, clustered by CodigoMu
 ------------------------------------------------------
  Inter-cluster correlation =           0.0939
      ICC 95% Asymptotic CI =      [0.0496,0.1381]
         Pearson's Chi-2(1) =    0.2580     Pr = 0.6115
 Pooled adjustment Chi-2(1) =    0.0833     Pr = 0.7728
  Group adjustment Chi-2(1) =    0.0849     Pr = 0.7708
Variable Actual _zlen
_zlen: continua

                    --------------------------------------------------------------------------------------------------------
                     VARIABLE                                             Treatment  Control  Treatment - Control          
                    --------------------------------------------------------------------------------------------------------
                     Total Observaciones = 1456                              700       756        Differencia      p-value 
                     Weight-for-age z-score (bl) n1=660, n0=708             0.258     0.269         -0.010          0.921  
                                                                           (1.387)   (1.422)        (0.104)                
                     Length/height-for-age z-score (bl) n1=652, n0=705     -0.006    -0.206          0.200          0.241  
                                                                           (1.684)   (1.743)        (0.170)                
                    --------------------------------------------------------------------------------------------------------
                                      *** Significance at 1%, ** Significance at 5%, * Significance at 10%
                                                         () Standard errors in brackets
                                           [] Chi2 Statistic, clustered by Fake Municipality ID (bl)

(99 real changes made)

    Variable |        Obs        Mean    Std. dev.       Min        Max
-------------+---------------------------------------------------------
    __000000 |        700    .0685714    .2529046          0          1

    Variable |        Obs        Mean    Std. dev.       Min        Max
-------------+---------------------------------------------------------
    __000000 |        756    .0674603    .2509836          0          1
Missing _zlen Sí

 __000000 by T, clustered by CodigoMu
 ------------------------------------------------------
  Inter-cluster correlation =           0.1037
      ICC 95% Asymptotic CI =      [0.0569,0.1504]
         Pearson's Chi-2(1) =    0.0071     Pr = 0.9329
 Pooled adjustment Chi-2(1) =    0.0021     Pr = 0.9631
  Group adjustment Chi-2(1) =    0.0022     Pr = 0.9628
Variable Actual _zwfl
_zwfl: continua

                    --------------------------------------------------------------------------------------------------------
                     VARIABLE                                             Treatment  Control  Treatment - Control          
                    --------------------------------------------------------------------------------------------------------
                     Total Observaciones = 1456                              700       756        Differencia      p-value 
                     Weight-for-age z-score (bl) n1=660, n0=708             0.258     0.269         -0.010          0.921  
                                                                           (1.387)   (1.422)        (0.104)                
                     Length/height-for-age z-score (bl) n1=652, n0=705     -0.006    -0.206          0.200          0.241  
                                                                           (1.684)   (1.743)        (0.170)                
                     Weight-for-length z-score (bl) n1=624, n0=686          0.369     0.552         -0.182          0.167  
                                                                           (1.591)   (1.645)        (0.132)                
                    --------------------------------------------------------------------------------------------------------
                                      *** Significance at 1%, ** Significance at 5%, * Significance at 10%
                                                         () Standard errors in brackets
                                           [] Chi2 Statistic, clustered by Fake Municipality ID (bl)

(146 real changes made)

    Variable |        Obs        Mean    Std. dev.       Min        Max
-------------+---------------------------------------------------------
    __000000 |        700    .1085714    .3113232          0          1

    Variable |        Obs        Mean    Std. dev.       Min        Max
-------------+---------------------------------------------------------
    __000000 |        756    .0925926    .2900526          0          1
Missing _zwfl Sí

 __000000 by T, clustered by CodigoMu
 ------------------------------------------------------
  Inter-cluster correlation =           0.0977
      ICC 95% Asymptotic CI =      [0.0525,0.1430]
         Pearson's Chi-2(1) =    1.0286     Pr = 0.3105
 Pooled adjustment Chi-2(1) =    0.3232     Pr = 0.5697
  Group adjustment Chi-2(1) =    0.3293     Pr = 0.5661
Variable Actual des_global
des_global: binaria

 des_global by T, clustered by CodigoMu
 ------------------------------------------------------
  Inter-cluster correlation =           0.0464
      ICC 95% Asymptotic CI =      [0.0138,0.0791]
         Pearson's Chi-2(1) =    1.0391     Pr = 0.3080
 Pooled adjustment Chi-2(1) =    0.5286     Pr = 0.4672
  Group adjustment Chi-2(1) =    0.5336     Pr = 0.4651

       0.465

 des_global by T, clustered by CodigoMu
 ------------------------------------------------------
  Inter-cluster correlation =           0.0464
      ICC 95% Asymptotic CI =      [0.0138,0.0791]
         Pearson's Chi-2(1) =    1.0391     Pr = 0.3080
 Pooled adjustment Chi-2(1) =    0.5286     Pr = 0.4672
  Group adjustment Chi-2(1) =    0.5336     Pr = 0.4651

                    --------------------------------------------------------------------------------------------------------
                     VARIABLE                                             Treatment  Control  Treatment - Control          
                    --------------------------------------------------------------------------------------------------------
                     Total Observaciones = 1456                              700       756        Differencia      p-value 
                     Weight-for-age z-score (bl) n1=660, n0=708             0.258     0.269         -0.010          0.921  
                                                                           (1.387)   (1.422)        (0.104)                
                     Length/height-for-age z-score (bl) n1=652, n0=705     -0.006    -0.206          0.200          0.241  
                                                                           (1.684)   (1.743)        (0.170)                
                     Weight-for-length z-score (bl) n1=624, n0=686          0.369     0.552         -0.182          0.167  
                                                                           (1.591)   (1.645)        (0.132)                
                     Underweight (bl) (%) n1=660, n0=708                    0.064     0.051          0.013         0.465   
                                                                           (0.244)   (0.220)        [0.534]                
                    --------------------------------------------------------------------------------------------------------
                                      *** Significance at 1%, ** Significance at 5%, * Significance at 10%
                                                         () Standard errors in brackets
                                           [] Chi2 Statistic, clustered by Fake Municipality ID (bl)

(88 real changes made)

    Variable |        Obs        Mean    Std. dev.       Min        Max
-------------+---------------------------------------------------------
    __000000 |        700    .0571429    .2322814          0          1

    Variable |        Obs        Mean    Std. dev.       Min        Max
-------------+---------------------------------------------------------
    __000000 |        756    .0634921    .2440073          0          1
Missing des_global Sí

 __000000 by T, clustered by CodigoMu
 ------------------------------------------------------
  Inter-cluster correlation =           0.0939
      ICC 95% Asymptotic CI =      [0.0496,0.1381]
         Pearson's Chi-2(1) =    0.2580     Pr = 0.6115
 Pooled adjustment Chi-2(1) =    0.0833     Pr = 0.7728
  Group adjustment Chi-2(1) =    0.0849     Pr = 0.7708
Variable Actual riesgo_des_global
riesgo_des_global: binaria

 riesgo_des_global by T, clustered by CodigoMu
 ------------------------------------------------------
  Inter-cluster correlation =           0.0271
      ICC 95% Asymptotic CI =      [0.0000,0.0543]
         Pearson's Chi-2(1) =    1.0306     Pr = 0.3100
 Pooled adjustment Chi-2(1) =    0.6593     Pr = 0.4168
  Group adjustment Chi-2(1) =    0.6633     Pr = 0.4154

       0.415

 riesgo_des_global by T, clustered by CodigoMu
 ------------------------------------------------------
  Inter-cluster correlation =           0.0271
      ICC 95% Asymptotic CI =      [0.0000,0.0543]
         Pearson's Chi-2(1) =    1.0306     Pr = 0.3100
 Pooled adjustment Chi-2(1) =    0.6593     Pr = 0.4168
  Group adjustment Chi-2(1) =    0.6633     Pr = 0.4154

                    --------------------------------------------------------------------------------------------------------
                     VARIABLE                                             Treatment  Control  Treatment - Control          
                    --------------------------------------------------------------------------------------------------------
                     Total Observaciones = 1456                              700       756        Differencia      p-value 
                     Weight-for-age z-score (bl) n1=660, n0=708             0.258     0.269         -0.010          0.921  
                                                                           (1.387)   (1.422)        (0.104)                
                     Length/height-for-age z-score (bl) n1=652, n0=705     -0.006    -0.206          0.200          0.241  
                                                                           (1.684)   (1.743)        (0.170)                
                     Weight-for-length z-score (bl) n1=624, n0=686          0.369     0.552         -0.182          0.167  
                                                                           (1.591)   (1.645)        (0.132)                
                     Underweight (bl) (%) n1=660, n0=708                    0.064     0.051          0.013         0.465   
                                                                           (0.244)   (0.220)        [0.534]                
                     Risk of underweight (bl) (%) n1=660, n0=708            0.091     0.107         -0.016         0.415   
                                                                           (0.288)   (0.310)        [0.663]                
                    --------------------------------------------------------------------------------------------------------
                                      *** Significance at 1%, ** Significance at 5%, * Significance at 10%
                                                         () Standard errors in brackets
                                           [] Chi2 Statistic, clustered by Fake Municipality ID (bl)

(88 real changes made)

    Variable |        Obs        Mean    Std. dev.       Min        Max
-------------+---------------------------------------------------------
    __000000 |        700    .0571429    .2322814          0          1

    Variable |        Obs        Mean    Std. dev.       Min        Max
-------------+---------------------------------------------------------
    __000000 |        756    .0634921    .2440073          0          1
Missing riesgo_des_global Sí

 __000000 by T, clustered by CodigoMu
 ------------------------------------------------------
  Inter-cluster correlation =           0.0939
      ICC 95% Asymptotic CI =      [0.0496,0.1381]
         Pearson's Chi-2(1) =    0.2580     Pr = 0.6115
 Pooled adjustment Chi-2(1) =    0.0833     Pr = 0.7728
  Group adjustment Chi-2(1) =    0.0849     Pr = 0.7708
Variable Actual des_aguda
des_aguda: binaria

 des_aguda by T, clustered by CodigoMu
 ------------------------------------------------------
  Inter-cluster correlation =           0.0312
      ICC 95% Asymptotic CI =      [0.0019,0.0604]
         Pearson's Chi-2(1) =    0.1322     Pr = 0.7161
 Pooled adjustment Chi-2(1) =    0.0813     Pr = 0.7756
  Group adjustment Chi-2(1) =    0.0819     Pr = 0.7747

       0.775

 des_aguda by T, clustered by CodigoMu
 ------------------------------------------------------
  Inter-cluster correlation =           0.0312
      ICC 95% Asymptotic CI =      [0.0019,0.0604]
         Pearson's Chi-2(1) =    0.1322     Pr = 0.7161
 Pooled adjustment Chi-2(1) =    0.0813     Pr = 0.7756
  Group adjustment Chi-2(1) =    0.0819     Pr = 0.7747

                    --------------------------------------------------------------------------------------------------------
                     VARIABLE                                             Treatment  Control  Treatment - Control          
                    --------------------------------------------------------------------------------------------------------
                     Total Observaciones = 1456                              700       756        Differencia      p-value 
                     Weight-for-age z-score (bl) n1=660, n0=708             0.258     0.269         -0.010          0.921  
                                                                           (1.387)   (1.422)        (0.104)                
                     Length/height-for-age z-score (bl) n1=652, n0=705     -0.006    -0.206          0.200          0.241  
                                                                           (1.684)   (1.743)        (0.170)                
                     Weight-for-length z-score (bl) n1=624, n0=686          0.369     0.552         -0.182          0.167  
                                                                           (1.591)   (1.645)        (0.132)                
                     Underweight (bl) (%) n1=660, n0=708                    0.064     0.051          0.013         0.465   
                                                                           (0.244)   (0.220)        [0.534]                
                     Risk of underweight (bl) (%) n1=660, n0=708            0.091     0.107         -0.016         0.415   
                                                                           (0.288)   (0.310)        [0.663]                
                     Wasting (bl) (%) n1=624, n0=686                        0.059     0.064         -0.005         0.775   
                                                                           (0.236)   (0.245)        [0.082]                
                    --------------------------------------------------------------------------------------------------------
                                      *** Significance at 1%, ** Significance at 5%, * Significance at 10%
                                                         () Standard errors in brackets
                                           [] Chi2 Statistic, clustered by Fake Municipality ID (bl)

(146 real changes made)

    Variable |        Obs        Mean    Std. dev.       Min        Max
-------------+---------------------------------------------------------
    __000000 |        700    .1085714    .3113232          0          1

    Variable |        Obs        Mean    Std. dev.       Min        Max
-------------+---------------------------------------------------------
    __000000 |        756    .0925926    .2900526          0          1
Missing des_aguda Sí

 __000000 by T, clustered by CodigoMu
 ------------------------------------------------------
  Inter-cluster correlation =           0.0977
      ICC 95% Asymptotic CI =      [0.0525,0.1430]
         Pearson's Chi-2(1) =    1.0286     Pr = 0.3105
 Pooled adjustment Chi-2(1) =    0.3232     Pr = 0.5697
  Group adjustment Chi-2(1) =    0.3293     Pr = 0.5661
Variable Actual riesgo_des_aguda
riesgo_des_aguda: binaria

 riesgo_des_aguda by T, clustered by CodigoMu
 ------------------------------------------------------
  Inter-cluster correlation =           0.0294
      ICC 95% Asymptotic CI =      [0.0007,0.0582]
         Pearson's Chi-2(1) =    2.8505     Pr = 0.0913
 Pooled adjustment Chi-2(1) =    1.7905     Pr = 0.1809
  Group adjustment Chi-2(1) =    1.8043     Pr = 0.1792

       0.179

 riesgo_des_aguda by T, clustered by CodigoMu
 ------------------------------------------------------
  Inter-cluster correlation =           0.0294
      ICC 95% Asymptotic CI =      [0.0007,0.0582]
         Pearson's Chi-2(1) =    2.8505     Pr = 0.0913
 Pooled adjustment Chi-2(1) =    1.7905     Pr = 0.1809
  Group adjustment Chi-2(1) =    1.8043     Pr = 0.1792

                    --------------------------------------------------------------------------------------------------------
                     VARIABLE                                             Treatment  Control  Treatment - Control          
                    --------------------------------------------------------------------------------------------------------
                     Total Observaciones = 1456                              700       756        Differencia      p-value 
                     Weight-for-age z-score (bl) n1=660, n0=708             0.258     0.269         -0.010          0.921  
                                                                           (1.387)   (1.422)        (0.104)                
                     Length/height-for-age z-score (bl) n1=652, n0=705     -0.006    -0.206          0.200          0.241  
                                                                           (1.684)   (1.743)        (0.170)                
                     Weight-for-length z-score (bl) n1=624, n0=686          0.369     0.552         -0.182          0.167  
                                                                           (1.591)   (1.645)        (0.132)                
                     Underweight (bl) (%) n1=660, n0=708                    0.064     0.051          0.013         0.465   
                                                                           (0.244)   (0.220)        [0.534]                
                     Risk of underweight (bl) (%) n1=660, n0=708            0.091     0.107         -0.016         0.415   
                                                                           (0.288)   (0.310)        [0.663]                
                     Wasting (bl) (%) n1=624, n0=686                        0.059     0.064         -0.005         0.775   
                                                                           (0.236)   (0.245)        [0.082]                
                     Risk of wasting (bl) (%) n1=624, n0=686                0.109     0.082          0.027         0.179   
                                                                           (0.312)   (0.274)        [1.804]                
                    --------------------------------------------------------------------------------------------------------
                                      *** Significance at 1%, ** Significance at 5%, * Significance at 10%
                                                         () Standard errors in brackets
                                           [] Chi2 Statistic, clustered by Fake Municipality ID (bl)

(146 real changes made)

    Variable |        Obs        Mean    Std. dev.       Min        Max
-------------+---------------------------------------------------------
    __000000 |        700    .1085714    .3113232          0          1

    Variable |        Obs        Mean    Std. dev.       Min        Max
-------------+---------------------------------------------------------
    __000000 |        756    .0925926    .2900526          0          1
Missing riesgo_des_aguda Sí

 __000000 by T, clustered by CodigoMu
 ------------------------------------------------------
  Inter-cluster correlation =           0.0977
      ICC 95% Asymptotic CI =      [0.0525,0.1430]
         Pearson's Chi-2(1) =    1.0286     Pr = 0.3105
 Pooled adjustment Chi-2(1) =    0.3232     Pr = 0.5697
  Group adjustment Chi-2(1) =    0.3293     Pr = 0.5661
Variable Actual des_cronica
des_cronica: binaria

 des_cronica by T, clustered by CodigoMu
 ------------------------------------------------------
  Inter-cluster correlation =           0.0693
      ICC 95% Asymptotic CI =      [0.0304,0.1082]
         Pearson's Chi-2(1) =    7.2680     Pr = 0.0070
 Pooled adjustment Chi-2(1) =    3.0000     Pr = 0.0833
  Group adjustment Chi-2(1) =    3.0418     Pr = 0.0811
*
       0.081

 des_cronica by T, clustered by CodigoMu
 ------------------------------------------------------
  Inter-cluster correlation =           0.0693
      ICC 95% Asymptotic CI =      [0.0304,0.1082]
         Pearson's Chi-2(1) =    7.2680     Pr = 0.0070
 Pooled adjustment Chi-2(1) =    3.0000     Pr = 0.0833
  Group adjustment Chi-2(1) =    3.0418     Pr = 0.0811

                    --------------------------------------------------------------------------------------------------------
                     VARIABLE                                             Treatment  Control  Treatment - Control          
                    --------------------------------------------------------------------------------------------------------
                     Total Observaciones = 1456                              700       756        Differencia      p-value 
                     Weight-for-age z-score (bl) n1=660, n0=708             0.258     0.269         -0.010          0.921  
                                                                           (1.387)   (1.422)        (0.104)                
                     Length/height-for-age z-score (bl) n1=652, n0=705     -0.006    -0.206          0.200          0.241  
                                                                           (1.684)   (1.743)        (0.170)                
                     Weight-for-length z-score (bl) n1=624, n0=686          0.369     0.552         -0.182          0.167  
                                                                           (1.591)   (1.645)        (0.132)                
                     Underweight (bl) (%) n1=660, n0=708                    0.064     0.051          0.013         0.465   
                                                                           (0.244)   (0.220)        [0.534]                
                     Risk of underweight (bl) (%) n1=660, n0=708            0.091     0.107         -0.016         0.415   
                                                                           (0.288)   (0.310)        [0.663]                
                     Wasting (bl) (%) n1=624, n0=686                        0.059     0.064         -0.005         0.775   
                                                                           (0.236)   (0.245)        [0.082]                
                     Risk of wasting (bl) (%) n1=624, n0=686                0.109     0.082          0.027         0.179   
                                                                           (0.312)   (0.274)        [1.804]                
                     Stunting (bl) (%) n1=652, n0=705                       0.092     0.139         -0.047         0.081*  
                                                                           (0.289)   (0.346)        [3.042]                
                    --------------------------------------------------------------------------------------------------------
                                      *** Significance at 1%, ** Significance at 5%, * Significance at 10%
                                                         () Standard errors in brackets
                                           [] Chi2 Statistic, clustered by Fake Municipality ID (bl)

(99 real changes made)

    Variable |        Obs        Mean    Std. dev.       Min        Max
-------------+---------------------------------------------------------
    __000000 |        700    .0685714    .2529046          0          1

    Variable |        Obs        Mean    Std. dev.       Min        Max
-------------+---------------------------------------------------------
    __000000 |        756    .0674603    .2509836          0          1
Missing des_cronica Sí

 __000000 by T, clustered by CodigoMu
 ------------------------------------------------------
  Inter-cluster correlation =           0.1037
      ICC 95% Asymptotic CI =      [0.0569,0.1504]
         Pearson's Chi-2(1) =    0.0071     Pr = 0.9329
 Pooled adjustment Chi-2(1) =    0.0021     Pr = 0.9631
  Group adjustment Chi-2(1) =    0.0022     Pr = 0.9628
Variable Actual riesgo_des_cronica
riesgo_des_cronica: binaria

 riesgo_des_cronica by T, clustered by CodigoMu
 ------------------------------------------------------
  Inter-cluster correlation =           0.0539
      ICC 95% Asymptotic CI =      [0.0191,0.0887]
         Pearson's Chi-2(1) =    0.1435     Pr = 0.7048
 Pooled adjustment Chi-2(1) =    0.0681     Pr = 0.7941
  Group adjustment Chi-2(1) =    0.0689     Pr = 0.7929

       0.793

 riesgo_des_cronica by T, clustered by CodigoMu
 ------------------------------------------------------
  Inter-cluster correlation =           0.0539
      ICC 95% Asymptotic CI =      [0.0191,0.0887]
         Pearson's Chi-2(1) =    0.1435     Pr = 0.7048
 Pooled adjustment Chi-2(1) =    0.0681     Pr = 0.7941
  Group adjustment Chi-2(1) =    0.0689     Pr = 0.7929

                    --------------------------------------------------------------------------------------------------------
                     VARIABLE                                             Treatment  Control  Treatment - Control          
                    --------------------------------------------------------------------------------------------------------
                     Total Observaciones = 1456                              700       756        Differencia      p-value 
                     Weight-for-age z-score (bl) n1=660, n0=708             0.258     0.269         -0.010          0.921  
                                                                           (1.387)   (1.422)        (0.104)                
                     Length/height-for-age z-score (bl) n1=652, n0=705     -0.006    -0.206          0.200          0.241  
                                                                           (1.684)   (1.743)        (0.170)                
                     Weight-for-length z-score (bl) n1=624, n0=686          0.369     0.552         -0.182          0.167  
                                                                           (1.591)   (1.645)        (0.132)                
                     Underweight (bl) (%) n1=660, n0=708                    0.064     0.051          0.013         0.465   
                                                                           (0.244)   (0.220)        [0.534]                
                     Risk of underweight (bl) (%) n1=660, n0=708            0.091     0.107         -0.016         0.415   
                                                                           (0.288)   (0.310)        [0.663]                
                     Wasting (bl) (%) n1=624, n0=686                        0.059     0.064         -0.005         0.775   
                                                                           (0.236)   (0.245)        [0.082]                
                     Risk of wasting (bl) (%) n1=624, n0=686                0.109     0.082          0.027         0.179   
                                                                           (0.312)   (0.274)        [1.804]                
                     Stunting (bl) (%) n1=652, n0=705                       0.092     0.139         -0.047         0.081*  
                                                                           (0.289)   (0.346)        [3.042]                
                     Risk of stunting (bl) (%) n1=652, n0=705               0.147     0.155         -0.007         0.793   
                                                                           (0.355)   (0.362)        [0.069]                
                    --------------------------------------------------------------------------------------------------------
                                      *** Significance at 1%, ** Significance at 5%, * Significance at 10%
                                                         () Standard errors in brackets
                                           [] Chi2 Statistic, clustered by Fake Municipality ID (bl)

(99 real changes made)

    Variable |        Obs        Mean    Std. dev.       Min        Max
-------------+---------------------------------------------------------
    __000000 |        700    .0685714    .2529046          0          1

    Variable |        Obs        Mean    Std. dev.       Min        Max
-------------+---------------------------------------------------------
    __000000 |        756    .0674603    .2509836          0          1
Missing riesgo_des_cronica Sí

 __000000 by T, clustered by CodigoMu
 ------------------------------------------------------
  Inter-cluster correlation =           0.1037
      ICC 95% Asymptotic CI =      [0.0569,0.1504]
         Pearson's Chi-2(1) =    0.0071     Pr = 0.9329
 Pooled adjustment Chi-2(1) =    0.0021     Pr = 0.9631
  Group adjustment Chi-2(1) =    0.0022     Pr = 0.9628
Variable Actual sobrepeso_wfl
sobrepeso_wfl: binaria

 sobrepeso_wfl by T, clustered by CodigoMu
 ------------------------------------------------------
  Inter-cluster correlation =           0.0260
      ICC 95% Asymptotic CI =      [0.0000,0.0538]
         Pearson's Chi-2(1) =    0.2142     Pr = 0.6435
 Pooled adjustment Chi-2(1) =    0.1406     Pr = 0.7077
  Group adjustment Chi-2(1) =    0.1416     Pr = 0.7067

       0.707

 sobrepeso_wfl by T, clustered by CodigoMu
 ------------------------------------------------------
  Inter-cluster correlation =           0.0260
      ICC 95% Asymptotic CI =      [0.0000,0.0538]
         Pearson's Chi-2(1) =    0.2142     Pr = 0.6435
 Pooled adjustment Chi-2(1) =    0.1406     Pr = 0.7077
  Group adjustment Chi-2(1) =    0.1416     Pr = 0.7067

                    --------------------------------------------------------------------------------------------------------
                     VARIABLE                                             Treatment  Control  Treatment - Control          
                    --------------------------------------------------------------------------------------------------------
                     Total Observaciones = 1456                              700       756        Differencia      p-value 
                     Weight-for-age z-score (bl) n1=660, n0=708             0.258     0.269         -0.010          0.921  
                                                                           (1.387)   (1.422)        (0.104)                
                     Length/height-for-age z-score (bl) n1=652, n0=705     -0.006    -0.206          0.200          0.241  
                                                                           (1.684)   (1.743)        (0.170)                
                     Weight-for-length z-score (bl) n1=624, n0=686          0.369     0.552         -0.182          0.167  
                                                                           (1.591)   (1.645)        (0.132)                
                     Underweight (bl) (%) n1=660, n0=708                    0.064     0.051          0.013         0.465   
                                                                           (0.244)   (0.220)        [0.534]                
                     Risk of underweight (bl) (%) n1=660, n0=708            0.091     0.107         -0.016         0.415   
                                                                           (0.288)   (0.310)        [0.663]                
                     Wasting (bl) (%) n1=624, n0=686                        0.059     0.064         -0.005         0.775   
                                                                           (0.236)   (0.245)        [0.082]                
                     Risk of wasting (bl) (%) n1=624, n0=686                0.109     0.082          0.027         0.179   
                                                                           (0.312)   (0.274)        [1.804]                
                     Stunting (bl) (%) n1=652, n0=705                       0.092     0.139         -0.047         0.081*  
                                                                           (0.289)   (0.346)        [3.042]                
                     Risk of stunting (bl) (%) n1=652, n0=705               0.147     0.155         -0.007         0.793   
                                                                           (0.355)   (0.362)        [0.069]                
                     Overweight (bl) (%) n1=624, n0=686                     0.099     0.092          0.008         0.707   
                                                                           (0.299)   (0.289)        [0.142]                
                    --------------------------------------------------------------------------------------------------------
                                      *** Significance at 1%, ** Significance at 5%, * Significance at 10%
                                                         () Standard errors in brackets
                                           [] Chi2 Statistic, clustered by Fake Municipality ID (bl)

(146 real changes made)

    Variable |        Obs        Mean    Std. dev.       Min        Max
-------------+---------------------------------------------------------
    __000000 |        700    .1085714    .3113232          0          1

    Variable |        Obs        Mean    Std. dev.       Min        Max
-------------+---------------------------------------------------------
    __000000 |        756    .0925926    .2900526          0          1
Missing sobrepeso_wfl Sí

 __000000 by T, clustered by CodigoMu
 ------------------------------------------------------
  Inter-cluster correlation =           0.0977
      ICC 95% Asymptotic CI =      [0.0525,0.1430]
         Pearson's Chi-2(1) =    1.0286     Pr = 0.3105
 Pooled adjustment Chi-2(1) =    0.3232     Pr = 0.5697
  Group adjustment Chi-2(1) =    0.3293     Pr = 0.5661
Variable Actual obesidad_wfl
obesidad_wfl: binaria

 obesidad_wfl by T, clustered by CodigoMu
 ------------------------------------------------------
  Inter-cluster correlation =           0.0457
      ICC 95% Asymptotic CI =      [0.0124,0.0790]
         Pearson's Chi-2(1) =    3.5077     Pr = 0.0611
 Pooled adjustment Chi-2(1) =    1.8264     Pr = 0.1766
  Group adjustment Chi-2(1) =    1.8465     Pr = 0.1742

       0.174

 obesidad_wfl by T, clustered by CodigoMu
 ------------------------------------------------------
  Inter-cluster correlation =           0.0457
      ICC 95% Asymptotic CI =      [0.0124,0.0790]
         Pearson's Chi-2(1) =    3.5077     Pr = 0.0611
 Pooled adjustment Chi-2(1) =    1.8264     Pr = 0.1766
  Group adjustment Chi-2(1) =    1.8465     Pr = 0.1742

                    --------------------------------------------------------------------------------------------------------
                     VARIABLE                                             Treatment  Control  Treatment - Control          
                    --------------------------------------------------------------------------------------------------------
                     Total Observaciones = 1456                              700       756        Differencia      p-value 
                     Weight-for-age z-score (bl) n1=660, n0=708             0.258     0.269         -0.010          0.921  
                                                                           (1.387)   (1.422)        (0.104)                
                     Length/height-for-age z-score (bl) n1=652, n0=705     -0.006    -0.206          0.200          0.241  
                                                                           (1.684)   (1.743)        (0.170)                
                     Weight-for-length z-score (bl) n1=624, n0=686          0.369     0.552         -0.182          0.167  
                                                                           (1.591)   (1.645)        (0.132)                
                     Underweight (bl) (%) n1=660, n0=708                    0.064     0.051          0.013         0.465   
                                                                           (0.244)   (0.220)        [0.534]                
                     Risk of underweight (bl) (%) n1=660, n0=708            0.091     0.107         -0.016         0.415   
                                                                           (0.288)   (0.310)        [0.663]                
                     Wasting (bl) (%) n1=624, n0=686                        0.059     0.064         -0.005         0.775   
                                                                           (0.236)   (0.245)        [0.082]                
                     Risk of wasting (bl) (%) n1=624, n0=686                0.109     0.082          0.027         0.179   
                                                                           (0.312)   (0.274)        [1.804]                
                     Stunting (bl) (%) n1=652, n0=705                       0.092     0.139         -0.047         0.081*  
                                                                           (0.289)   (0.346)        [3.042]                
                     Risk of stunting (bl) (%) n1=652, n0=705               0.147     0.155         -0.007         0.793   
                                                                           (0.355)   (0.362)        [0.069]                
                     Overweight (bl) (%) n1=624, n0=686                     0.099     0.092          0.008         0.707   
                                                                           (0.299)   (0.289)        [0.142]                
                     Obesity (bl) (%) n1=624, n0=686                        0.048     0.073         -0.025         0.174   
                                                                           (0.214)   (0.260)        [1.847]                
                    --------------------------------------------------------------------------------------------------------
                                      *** Significance at 1%, ** Significance at 5%, * Significance at 10%
                                                         () Standard errors in brackets
                                           [] Chi2 Statistic, clustered by Fake Municipality ID (bl)

(146 real changes made)

    Variable |        Obs        Mean    Std. dev.       Min        Max
-------------+---------------------------------------------------------
    __000000 |        700    .1085714    .3113232          0          1

    Variable |        Obs        Mean    Std. dev.       Min        Max
-------------+---------------------------------------------------------
    __000000 |        756    .0925926    .2900526          0          1
Missing obesidad_wfl Sí

 __000000 by T, clustered by CodigoMu
 ------------------------------------------------------
  Inter-cluster correlation =           0.0977
      ICC 95% Asymptotic CI =      [0.0525,0.1430]
         Pearson's Chi-2(1) =    1.0286     Pr = 0.3105
 Pooled adjustment Chi-2(1) =    0.3232     Pr = 0.5697
  Group adjustment Chi-2(1) =    0.3293     Pr = 0.5661
(output written to C:\Users\dkp28\Dropbox\Research\RA\FAMI\Pilot II\Paper\Revision JEEA\Final Publication\November 2021\replication-data-code\ou
> tput\table-3/nutricion_miss.xls)

. 
. * Romano-Wolf for MHT:
. rwolf ${nutricion}, indepvar(T) cluster(CodigoMu) seed(1941) reps(2000)                 ///
>                                         vce(cluster CodigoMu)
Bootstrap replications (2000). This may take some time.
----+--- 1 ---+--- 2 ---+--- 3 ---+--- 4 ---+--- 5
..................................................     50
..................................................     100
..................................................     150
..................................................     200
..................................................     250
..................................................     300
..................................................     350
..................................................     400
..................................................     450
..................................................     500
..................................................     550
..................................................     600
..................................................     650
..................................................     700
..................................................     750
..................................................     800
..................................................     850
..................................................     900
..................................................     950
..................................................     1000
..................................................     1050
..................................................     1100
..................................................     1150
..................................................     1200
..................................................     1250
..................................................     1300
..................................................     1350
..................................................     1400
..................................................     1450
..................................................     1500
..................................................     1550
..................................................     1600
..................................................     1650
..................................................     1700
..................................................     1750
..................................................     1800
..................................................     1850
..................................................     1900
..................................................     1950
..................................................     2000


Romano-Wolf step-down adjusted p-values


Independent variable:  T
Outcome variables:   _zwei _zlen _zwfl des_global riesgo_des_global des_aguda
                     riesgo_des_aguda des_cronica riesgo_des_cronica
                     sobrepeso_wfl obesidad_wfl
Number of resamples: 2000


------------------------------------------------------------------------------
   Outcome Variable | Model p-value    Resample p-value    Romano-Wolf p-value
--------------------+---------------------------------------------------------
              _zwei |    0.9216             0.9180              0.9880
              _zlen |    0.2441             0.2649              0.7971
              _zwfl |    0.1706             0.1754              0.7486
         des_global |    0.4254             0.4278              0.9180
  riesgo_des_global |    0.3790             0.3988              0.9180
          des_aguda |    0.7465             0.7551              0.9880
   riesgo_des_aguda |    0.1623             0.1769              0.7486
        des_cronica |    0.0780             0.0905              0.5007
 riesgo_des_cronica |    0.7918             0.8116              0.9880
      sobrepeso_wfl |    0.6916             0.6862              0.9880
       obesidad_wfl |    0.1682             0.1819              0.7486
------------------------------------------------------------------------------

. 
. log close
      name:  <unnamed>
       log:  C:\Users\dkp28\Dropbox\Research\RA\FAMI\Pilot II\Paper\Revision JEEA\Final Publication\November 2021\replication-data-code/output/t
> able-3/table-3.log
  log type:  text
 closed on:  16 Dec 2021, 16:54:39
------------------------------------------------------------------------------------------------------------------------------------------------
