# Supplementary material for: Early Stimulation and Nutrition: The Impacts of a Scalable Intervention
Source: J Eur Econ Assoc. 2022 Jan 28;20(4):1395–432. doi: 10.1093/jeea/jvac005 (PMC9372035; doi:10.1093/jeea/jvac005)
Supplement: jvac005_Attanasio_etal_Replication-Data-Code [file jvac005_attanasio_etal_replication-data-code.zip › replication-data-code/output/table-4/table-4.log]

------------------------------------------------------------------------------------------------------------------------------------------------
      name:  <unnamed>
       log:  C:\Users\dkp28\Dropbox\Research\RA\FAMI\Pilot II\Paper\Revision JEEA\Final Publication\November 2021\replication-data-code/output/t
> able-4/table-4.log
  log type:  text
 opened on:  16 Dec 2021, 17:00:44

. * EARLY STIMULATION AND NUTRITION: THE IMPACTS OF A SCALABLE INTERVENTION
. * Attanasio, O., Baker-Henningham, H., Bernal, R., Meghir, C., Pineda, D., and
. * Rubio-Codina, M.
. * Name:                 table-4.do
. * Description:  This do file produces Table 4.
. 
. 
. /* Table 4: Developmental outcomes of children in the control group at follow-up
> --------------------------------------------------------------------------------*/
. cd "${root}/output/table-4"
C:\Users\dkp28\Dropbox\Research\RA\FAMI\Pilot II\Paper\Revision JEEA\Final Publication\November 2021\replication-data-code\output\table-4

. use "${root}/data-clean/estimation-data.dta", clear

. 
. 
. * Matrix definition: -----------------------------------------------------------
. mat MAT_tabla = J(6, 4, .)

. 
. 
. * Panle A: ---------------------------------------------------------------------
. local c = 1

. foreach var of varlist cog_composite lang_composite moto_composite {
  2.         local ++c
  3.         
.         qui sum `var' if T == 0
  4.         mat MAT_tabla[`c',1] = r(mean)
  5.         mat MAT_tabla[`c',2] = r(sd)
  6.         mat MAT_tabla[`c',3] = r(N)
  7.         
. }

. 
. 
. * Panle B: ---------------------------------------------------------------------
. local c = `c' + 1

. local c = `c' + 1

.         
. qui sum riesgo_ASQ if T == 0

. mat MAT_tabla[`c',1] = r(mean)

. mat MAT_tabla[`c',2] = r(sd)

. mat MAT_tabla[`c',3] = r(N)

. 
. 
. * Table: -----------------------------------------------------------------------
. frmttable using "dev_outcome_control", replace                                                                  ///
>         statmat(MAT_tabla) sdec(3,0) sub(1)                                                                                     ///
>         rt("{\b Bayley}"\""\                                                                                                            ///
>            "Cognitive Composite Score"\""\                                                                                      ///
>            "Language Composite Score"\""\                                                                                       ///
>            "Motor Composite Score"\""\                                                                                          ///
>            "{\b ASQ:SE}"\""\                                                                                                            ///
>            "% of children at socio-emotional risk"\"")                                                          ///
>         ct("","Mean","N"\                                                                                                                     
>   ///
>            "","(Sd. Dev.)","")

                                           ----------------------------------------------------------
                                                                                       Mean      N  
                                                                                    (Sd. Dev.)      
                                           ----------------------------------------------------------
                                            {\b Bayley}                                             
                                                                                                    
                                            Cognitive Composite Score                 91.984    703 
                                                                                     (13.072)       
                                            Language Composite Score                  91.587    702 
                                                                                     (12.306)       
                                            Motor Composite Score                     93.966    701 
                                                                                     (12.580)       
                                            {\b ASQ:SE}                                             
                                                                                                    
                                            % of children at socio-emotional risk     0.379     705 
                                                                                     (0.485)        
                                           ----------------------------------------------------------


. 
. log close
      name:  <unnamed>
       log:  C:\Users\dkp28\Dropbox\Research\RA\FAMI\Pilot II\Paper\Revision JEEA\Final Publication\November 2021\replication-data-code/output/t
> able-4/table-4.log
  log type:  text
 closed on:  16 Dec 2021, 17:00:44
------------------------------------------------------------------------------------------------------------------------------------------------
