# Supplementary material for: Early Stimulation and Nutrition: The Impacts of a Scalable Intervention
Source: J Eur Econ Assoc. 2022 Jan 28;20(4):1395–432. doi: 10.1093/jeea/jvac005 (PMC9372035; doi:10.1093/jeea/jvac005)
Supplement: jvac005_Attanasio_etal_Replication-Data-Code [file jvac005_attanasio_etal_replication-data-code.zip › replication-data-code/output/table-5/table-5.log]

------------------------------------------------------------------------------------------------------------------------------------------------
      name:  <unnamed>
       log:  C:\Users\dkp28\Dropbox\Research\RA\FAMI\Pilot II\Paper\Revision JEEA\Final Publication\November 2021\replication-data-code/output/t
> able-5/table-5.log
  log type:  text
 opened on:  16 Dec 2021, 17:02:58

. * EARLY STIMULATION AND NUTRITION: THE IMPACTS OF A SCALABLE INTERVENTION
. * Attanasio, O., Baker-Henningham, H., Bernal, R., Meghir, C., Pineda, D., and
. * Rubio-Codina, M.
. * Name:                 table-5.do
. * Description:  This do file produces Table 5.
. 
. 
. /* Table 5: Impact on children's outcomes                                                                               
> --------------------------------------------------------------------------------*/
. cd "${root}/output/table-5"
C:\Users\dkp28\Dropbox\Research\RA\FAMI\Pilot II\Paper\Revision JEEA\Final Publication\November 2021\replication-data-code\output\table-5

. use "${root}/data-clean/estimation-data.dta", clear

. 
. 
. * Matrix definition: -----------------------------------------------------------
. mat MAT_tabla = J(3,7,.)

. mat MAT_tabla_s = J(3,7,0)

. mat ci = (0,0,1,0,0,0,0,0,0)

. 
. 
. * Standardized outcomes: -------------------------------------------------------
. foreach var of varlist total_ASQSE_as_z _zlen {
  2.         cap drop `var'_
  3.         qui sum `var' if T == 0
  4.         gen `var'_ = (`var'- r(mean))/r(sd)
  5.         gen `var'__T = .
  6. }
(129 missing values generated)
(1,456 missing values generated)
(185 missing values generated)
(1,456 missing values generated)

. gen b_total_fac__T = .
(1,456 missing values generated)

. 
. 
. * ITT estimation: --------------------------------------------------------------
. 
. * Bayley III Factor
. table_bmj b_total_fac_, tratamiento(T) ols filename("TD-Bayley OLS")                    ///
>                   covariates(${covs} ${anthro_bl} i.encuestadorBayley) cluster(CodigoMu)
Actual directory is C:\Users\dkp28\Dropbox\Research\RA\FAMI\Pilot II\Paper\Revision JEEA\Final Publication\November 2021\replication-data-code\o
> utput\table-5
Pruebas de Dos Colas
Cluster var is Fake Municipality ID (bl)
N�mero de variables a exportar = 1
Variable Actual Bayley-III Factor
Acaba Bayley-III Factor
(1,456 missing values generated)
(1,456 missing values generated)
(1 real change made)
(1 real change made)

                                          ------------------------------------------------------------
                                           VARIABLE   n1=599, n0=693   Beta (95% CI)  P Value    D   
                                          ------------------------------------------------------------
                                           Bayley-III Factor               0.163       0.015   0.163 
                                                                       (0.035,0.290)    **           
                                          ------------------------------------------------------------
                                            Standard Errors Clustered by Fake Municipality ID (bl).
                     D=(�/SD controls), where SD controls is standard deviation for control group within estimation sample.
Covariates Included: , Gender: Male, Fake Department ID, Previous attendance to a child care center (bl), Municipality's population category (bl
> ), Household wealth index above the median (bl), Teenage mother (bl), Mother's PPVT (bl), Length/height-for-age z-score (missings replaced) (b
> l), Replaced missing of Length/height-for-age z-score (bl), Weight-for-age z-score (missings replaced) (bl), Replaced missing of Weight-for-ag
> e z-score (bl), Interviewer Bayley (fu)


. 
. mat MAT_tabla[1,1] = resultados[1,1..5]

. mat MAT_tabla_s[1,3] = resultados_signif[1,4]

. 
. * ASQ
. table_bmj total_ASQSE_as_z_, tratamiento(T) ols filename("TD-ASQSE OLS")                ///
>                   covariates(${covs} ${anthro_bl} i.encuestadorASQ) cluster(CodigoMu)   ///
>                   nd note("A higher score indicates more behavioral problems")
Actual directory is C:\Users\dkp28\Dropbox\Research\RA\FAMI\Pilot II\Paper\Revision JEEA\Final Publication\November 2021\replication-data-code\o
> utput\table-5
Pruebas de Dos Colas
Cluster var is Fake Municipality ID (bl)
N�mero de variables a exportar = 1
Variable Actual total_ASQSE_as_z_
Acaba total_ASQSE_as_z_
(1,456 missing values generated)
(1,456 missing values generated)
(1 real change made)
(1 real change made)

                                         -------------------------------------------------------------
                                          VARIABLE   n1=624, n0=703   Beta (95% CI)   P Value    D   
                                         -------------------------------------------------------------
                                          total_ASQSE_as_z_               0.021        0.722   0.021 
                                                                      (-0.096,0.139)                 
                                         -------------------------------------------------------------
                                            Standard Errors Clustered by Fake Municipality ID (bl).
                                               A higher score indicates more behavioral problems
                     D=(�/SD controls), where SD controls is standard deviation for control group within estimation sample.
Covariates Included: , Gender: Male, Fake Department ID, Previous attendance to a child care center (bl), Municipality's population category (bl
> ), Household wealth index above the median (bl), Teenage mother (bl), Mother's PPVT (bl), Length/height-for-age z-score (missings replaced) (b
> l), Replaced missing of Length/height-for-age z-score (bl), Weight-for-age z-score (missings replaced) (bl), Replaced missing of Weight-for-ag
> e z-score (bl), Interviewer ASQ (fu)


. 
. mat MAT_tabla[2,1] = resultados[1,1..5]

. mat MAT_tabla_s[2,3] = resultados_signif[1,4]

. 
. * Heigh for age Z-Score
. table_bmj _zlen_, tratamiento(T) ols filename("TD-Nutrition OLS")                               ///
>                   covariates(${covs} ${anthro_bl} i.encuestadorM2) cluster(CodigoMu)
Actual directory is C:\Users\dkp28\Dropbox\Research\RA\FAMI\Pilot II\Paper\Revision JEEA\Final Publication\November 2021\replication-data-code\o
> utput\table-5
Pruebas de Dos Colas
Cluster var is Fake Municipality ID (bl)
N�mero de variables a exportar = 1
Variable Actual _zlen_
Acaba _zlen_
(1,456 missing values generated)
(1,456 missing values generated)
(1 real change made)
(1 real change made)

                                         -------------------------------------------------------------
                                          VARIABLE   n1=597, n0=674   Beta (95% CI)   P Value    D   
                                         -------------------------------------------------------------
                                          _zlen_                          0.078        0.190   0.078 
                                                                      (-0.038,0.195)                 
                                         -------------------------------------------------------------
                                            Standard Errors Clustered by Fake Municipality ID (bl).
                     D=(�/SD controls), where SD controls is standard deviation for control group within estimation sample.
Covariates Included: , Gender: Male, Fake Department ID, Previous attendance to a child care center (bl), Municipality's population category (bl
> ), Household wealth index above the median (bl), Teenage mother (bl), Mother's PPVT (bl), Length/height-for-age z-score (missings replaced) (b
> l), Replaced missing of Length/height-for-age z-score (bl), Weight-for-age z-score (missings replaced) (bl), Replaced missing of Weight-for-ag
> e z-score (bl), Interviewer section 2 (fu)


. 
. mat MAT_tabla[3,1] = resultados[1,1..5]

. mat MAT_tabla_s[3,3] = resultados_signif[1,4]

. 
. 
. * Romano-Wolf: -----------------------------------------------------------------
. * Two step RW
. * 1st: bootstrap matrix (of p-values)
. * 2nd: RW p-values' calculation
. cd "${root}/output/table-5/RW"
C:\Users\dkp28\Dropbox\Research\RA\FAMI\Pilot II\Paper\Revision JEEA\Final Publication\November 2021\replication-data-code\output\table-5\RW

. 
. * 1st. Boostrap matrix
. 
.         * Bayley-III Factor
.         romwolf_matgen b_total_fac_, indepvar(T)                                                                        ///
>                                    controls(${covs} ${anthro_bl} i.encuestadorBayley)                   ///
>                                    reps(2500) strata(T) cluster(CodigoMu) seed(1234)                    ///
>                                    outmatfile("Or T Bayley OLS") outfile("Null T Bayley OLS")
current directory: C:\Users\dkp28\Dropbox\Research\RA\FAMI\Pilot II\Paper\Revision JEEA\Final Publication\November 2021\replication-data-code\ou
> tput\table-5\RW
Two-tailed Tests
Running 2500 bootstrap replications for each dependent variable. This may take some time

Linear regression                               Number of obs     =      1,292
                                                F(22, 86)         =      17.34
                                                Prob > F          =     0.0000
                                                R-squared         =     0.2173
                                                Root MSE          =     .91349

                                    (Std. err. adjusted for 87 clusters in CodigoMu)
------------------------------------------------------------------------------------
                   |               Robust
      b_total_fac_ | Coefficient  std. err.      t    P>|t|     [95% conf. interval]
-------------------+----------------------------------------------------------------
                 T |   .1626184   .0652033     2.49   0.015     .0329985    .2922382
              sexo |  -.0600237   .0562697    -1.07   0.289    -.1718843    .0518368
                   |
          CodigoDe |
                2  |  -.1371108   .1063297    -1.29   0.201    -.3484873    .0742657
                3  |  -.1517011   .1252799    -1.21   0.229    -.4007492     .097347
                   |
  datosprevios_cdi |   .0598682   .0874498     0.68   0.495    -.1139762    .2337127
      rango_pob_BL |   .0836048    .078193     1.07   0.288    -.0718378    .2390473
         indw_alto |   .2027441   .0574701     3.53   0.001     .0884974    .3169908
madresadolescentes |  -.0361951   .0554016    -0.65   0.515    -.1463298    .0739395
 puntuaciondirecta |   .0084982     .00383     2.22   0.029     .0008844    .0161121
         r_zlen_bl |   .0001917   .0190308     0.01   0.992    -.0376403    .0380237
         d_zlen_bl |  -.0079748    .153194    -0.05   0.959    -.3125143    .2965648
         r_zwei_bl |   .0069918   .0224551     0.31   0.756    -.0376475     .051631
         d_zwei_bl |  -.0753378   .1694143    -0.44   0.658    -.4121223    .2614467
                   |
 encuestadorBayley |
               P2  |  -.0125085   .1801252    -0.07   0.945    -.3705856    .3455685
               P3  |  -.2087478   .1563329    -1.34   0.185    -.5195273    .1020316
               P4  |   -.552377   .1915517    -2.88   0.005    -.9331693   -.1715847
               P5  |  -.3274964   .2083509    -1.57   0.120    -.7416842    .0866915
               P6  |   .4508397   .1829447     2.46   0.016     .0871577    .8145217
               P7  |  -.9102749   .1933102    -4.71   0.000    -1.294563    -.525987
               P8  |   .0077916   .2180176     0.04   0.972     -.425613    .4411962
               P9  |   .6457734   .1956555     3.30   0.001     .2568231    1.034724
               S2  |  -.4705477   .2155299    -2.18   0.032     -.899007   -.0420883
                   |
             _cons |  -.1789055   .1737005    -1.03   0.306    -.5242106    .1663996
------------------------------------------------------------------------------------
Original regress works for b_total_fac_
For outcome b_total_fac_ and independent variable T the original T is 2.494020501464433 and the original P-Value is 0.0128
Boostrap for b_total_fac_ started at 17:02:59 16 Dec 2021
Bootstrap for b_total_fac_ finished at 17:04:02 16 Dec 2021
file C:\Users\dkp28\Dropbox\Research\RA\FAMI\Pilot II\Paper\Revision JEEA\Final Publication\November
    2021\replication-data-code\output\table-5\RW/Null T Bayley OLS.dta saved
file C:\Users\dkp28\Dropbox\Research\RA\FAMI\Pilot II\Paper\Revision JEEA\Final Publication\November
    2021\replication-data-code\output\table-5\RW/Or T Bayley OLS.dta saved
Program has finished. Two files were created:
File Null T Bayley OLS contains bootstrap matrix in varlist order sixe: ( x 2500)
File Or T Bayley OLS contains Original T stat and Pvalue by varlist (obs 1 is T and obs 2 is Pval)

.                 
.         * ASQ:SE Total Score
.         romwolf_matgen total_ASQSE_as_z_, indepvar(T)                                                           ///
>                                    controls(${covs} ${anthro_bl} i.encuestadorASQ)                              ///
>                                    reps(2500) strata(T) cluster(CodigoMu) seed(1234)                    ///
>                                    outmatfile("Or T ASQ OLS") outfile("Null T ASQ OLS")
current directory: C:\Users\dkp28\Dropbox\Research\RA\FAMI\Pilot II\Paper\Revision JEEA\Final Publication\November 2021\replication-data-code\ou
> tput\table-5\RW
Two-tailed Tests
Running 2500 bootstrap replications for each dependent variable. This may take some time

Linear regression                               Number of obs     =      1,327
                                                F(29, 86)         =          .
                                                Prob > F          =          .
                                                R-squared         =     0.3969
                                                Root MSE          =     .75607

                                    (Std. err. adjusted for 87 clusters in CodigoMu)
------------------------------------------------------------------------------------
                   |               Robust
 total_ASQSE_as_z_ | Coefficient  std. err.      t    P>|t|     [95% conf. interval]
-------------------+----------------------------------------------------------------
                 T |   .0214071   .0598592     0.36   0.722    -.0975891    .1404033
              sexo |   .0937471   .0459327     2.04   0.044     .0024359    .1850582
                   |
          CodigoDe |
                2  |   .1139284   .0771509     1.48   0.143    -.0394426    .2672993
                3  |   .1261825   .0929425     1.36   0.178    -.0585811    .3109461
                   |
  datosprevios_cdi |  -.2621986   .0898175    -2.92   0.004    -.4407499   -.0836474
      rango_pob_BL |   .0163324   .0781616     0.21   0.835    -.1390477    .1717125
         indw_alto |  -.0650863     .04649    -1.40   0.165    -.1575054    .0273328
madresadolescentes |   .0132213   .0459169     0.29   0.774    -.0780585    .1045011
 puntuaciondirecta |  -.0037355   .0026689    -1.40   0.165     -.009041    .0015701
         r_zlen_bl |    .019366   .0144485     1.34   0.184    -.0093567    .0480886
         d_zlen_bl |  -.1906331   .0995086    -1.92   0.059    -.3884496    .0071834
         r_zwei_bl |  -.0344218   .0207241    -1.66   0.100      -.07562    .0067764
         d_zwei_bl |   .1963461   .1056106     1.86   0.066    -.0136008    .4062931
                   |
    encuestadorASQ |
               A2  |  -1.394513   .2248998    -6.20   0.000    -1.841599   -.9474266
               A3  |  -.8633822   .1417734    -6.09   0.000    -1.145218    -.581546
               A4  |  -1.500634   .1707343    -8.79   0.000    -1.840042   -1.161225
               A5  |  -1.485289   .1947057    -7.63   0.000    -1.872352   -1.098227
               A7  |  -1.509634   .1428485   -10.57   0.000    -1.793608   -1.225661
               A8  |  -1.134106   .2109838    -5.38   0.000    -1.553528   -.7146844
               A9  |   -.857292   .2903147    -2.95   0.004    -1.434418   -.2801655
               P1  |  -1.849255   .1305347   -14.17   0.000     -2.10875   -1.589761
               P2  |  -1.716982   .1518172   -11.31   0.000    -2.018784   -1.415179
               P3  |  -2.091007   .1970132   -10.61   0.000    -2.482656   -1.699357
               P4  |  -.1754959   .1704919    -1.03   0.306    -.5144226    .1634308
               P5  |  -2.071289   .1489261   -13.91   0.000    -2.367344   -1.775234
               P6  |  -1.766754   .1494985   -11.82   0.000    -2.063947   -1.469561
               P7  |   -1.58006   .2143639    -7.37   0.000    -2.006201   -1.153919
               P8  |  -1.686155   .1528451   -11.03   0.000    -1.990001   -1.382309
               P9  |  -1.683096    .157884   -10.66   0.000    -1.996959   -1.369233
               S1  |  -1.812887   .3561106    -5.09   0.000    -2.520811   -1.104962
               S3  |  -1.449697    .168627    -8.60   0.000    -1.784916   -1.114478
                   |
             _cons |   1.408249   .1611227     8.74   0.000     1.087948    1.728551
------------------------------------------------------------------------------------
Original regress works for total_ASQSE_as_z_
For outcome total_ASQSE_as_z_ and independent variable T the original T is .3576237151716348 and the original P-Value is 0.7207
Boostrap for total_ASQSE_as_z_ started at 17:04:02 16 Dec 2021
Bootstrap for total_ASQSE_as_z_ finished at 17:05:08 16 Dec 2021
file C:\Users\dkp28\Dropbox\Research\RA\FAMI\Pilot II\Paper\Revision JEEA\Final Publication\November
    2021\replication-data-code\output\table-5\RW/Null T ASQ OLS.dta saved
file C:\Users\dkp28\Dropbox\Research\RA\FAMI\Pilot II\Paper\Revision JEEA\Final Publication\November
    2021\replication-data-code\output\table-5\RW/Or T ASQ OLS.dta saved
Program has finished. Two files were created:
File Null T ASQ OLS contains bootstrap matrix in varlist order sixe: ( x 2500)
File Or T ASQ OLS contains Original T stat and Pvalue by varlist (obs 1 is T and obs 2 is Pval)

.                 
.         * Height for age Z-Score
.         romwolf_matgen _zlen_, indepvar(T)                                                                                      ///
>                                    controls(${covs} ${anthro_bl} i.encuestadorM2)                               ///
>                                    reps(2500) strata(T) cluster(CodigoMu) seed(1234)                    ///
>                                    outmatfile("Or T NutInt OLS") outfile("Null T NutInt OLS")
current directory: C:\Users\dkp28\Dropbox\Research\RA\FAMI\Pilot II\Paper\Revision JEEA\Final Publication\November 2021\replication-data-code\ou
> tput\table-5\RW
Two-tailed Tests
Running 2500 bootstrap replications for each dependent variable. This may take some time

Linear regression                               Number of obs     =      1,271
                                                F(28, 86)         =          .
                                                Prob > F          =          .
                                                R-squared         =     0.1226
                                                Root MSE          =     .93732

                                    (Std. err. adjusted for 87 clusters in CodigoMu)
------------------------------------------------------------------------------------
                   |               Robust
            _zlen_ | Coefficient  std. err.      t    P>|t|     [95% conf. interval]
-------------------+----------------------------------------------------------------
                 T |   .0784777   .0594719     1.32   0.190    -.0397485    .1967039
              sexo |  -.0843364   .0441639    -1.91   0.060    -.1721313    .0034586
                   |
          CodigoDe |
                2  |   .3018632   .1873438     1.61   0.111    -.0705638    .6742903
                3  |     .33165   .1391113     2.38   0.019     .0551059     .608194
                   |
  datosprevios_cdi |   .1819461   .0584329     3.11   0.003     .0657853     .298107
      rango_pob_BL |  -.0279434    .053267    -0.52   0.601    -.1338348    .0779479
         indw_alto |   .1264984    .057952     2.18   0.032     .0112936    .2417032
madresadolescentes |    .107712   .0644304     1.67   0.098    -.0203715    .2357954
 puntuaciondirecta |   .0037463   .0039108     0.96   0.341     -.004028    .0115206
         r_zlen_bl |   .1194585   .0202917     5.89   0.000     .0791199    .1597971
         d_zlen_bl |   -.057049   .1641354    -0.35   0.729    -.3833395    .2692415
         r_zwei_bl |   .0844275   .0266675     3.17   0.002     .0314144    .1374407
         d_zwei_bl |   .0889238   .1769689     0.50   0.617    -.2628786    .4407262
                   |
     encuestadorM2 |
               A2  |   .1127808   .1025708     1.10   0.275    -.0911232    .3166848
               A3  |   .0876221   .1402759     0.62   0.534    -.1912371    .3664813
               A4  |   .3468545   .1553913     2.23   0.028     .0379468    .6557622
               A5  |   .2545182   .1358545     1.87   0.064    -.0155515    .5245879
               A6  |   .3954168   .1508461     2.62   0.010     .0955446     .695289
               A7  |   .1584066   .1391973     1.14   0.258    -.1183085    .4351217
               A8  |    .066622   .1551643     0.43   0.669    -.2418344    .3750785
               A9  |   .2580811   .1554369     1.66   0.100    -.0509172    .5670795
               P1  |   .0251153   .3850237     0.07   0.948    -.7402864     .790517
               P2  |   .9830216   .0986945     9.96   0.000     .7868233     1.17922
               P3  |  -1.082831   .3361335    -3.22   0.002    -1.751042   -.4146191
               P4  |   .2320799   .4443561     0.52   0.603    -.6512708    1.115431
               P6  |   .7371416   .2751256     2.68   0.009       .19021    1.284073
               P7  |   .5683184   .3977067     1.43   0.157    -.2222964    1.358933
               P9  |   .6752665   .2924037     2.31   0.023     .0939871    1.256546
               S1  |   .7906632   .0945847     8.36   0.000      .602635    .9786914
               S3  |  -.8416916    .219405    -3.84   0.000    -1.277854   -.4055289
               S4  |   .3345144   .3228134     1.04   0.303    -.3072174    .9762461
                   |
             _cons |  -.4963344   .1699085    -2.92   0.004    -.8341012   -.1585675
------------------------------------------------------------------------------------
Original regress works for _zlen_
For outcome _zlen_ and independent variable T the original T is 1.319575749926839 and the original P-Value is 0.1872
Boostrap for _zlen_ started at 17:05:08 16 Dec 2021
Bootstrap for _zlen_ finished at 17:06:13 16 Dec 2021
file C:\Users\dkp28\Dropbox\Research\RA\FAMI\Pilot II\Paper\Revision JEEA\Final Publication\November
    2021\replication-data-code\output\table-5\RW/Null T NutInt OLS.dta saved
file C:\Users\dkp28\Dropbox\Research\RA\FAMI\Pilot II\Paper\Revision JEEA\Final Publication\November
    2021\replication-data-code\output\table-5\RW/Or T NutInt OLS.dta saved
Program has finished. Two files were created:
File Null T NutInt OLS contains bootstrap matrix in varlist order sixe: ( x 2500)
File Or T NutInt OLS contains Original T stat and Pvalue by varlist (obs 1 is T and obs 2 is Pval)

.                 
. * Matching matrix
. preserve

. 
.         local name "OLS"

.         local filesnull `" "Null T Bayley `name'" "Null T ASQ `name'" "Null T NutInt `name'" "'

.         local filesor `" "Or T Bayley `name'" "Or T ASQ `name'" "Or T NutInt `name'" "'

. 
.         * Add order of iteration
.         foreach file of local filesor {
  2.                 use "`file'", replace
  3.                         
.                 cap confirm variable n
  4.                 if !_rc di "Variable n already exist"
  5.                 else {
  6.                         cap gen n = _n
  7.                         save "`file'", replace
  8.                 }
  9.         }
file Or T Bayley OLS.dta saved
file Or T ASQ OLS.dta saved
file Or T NutInt OLS.dta saved

. 
.         * Null t
.         use "Null T Bayley `name'", replace

.         foreach file of local filesnull {
  2.                 if "`file'"!="Null T Bayley `name'" {
  3.                         merge 1:1 iter using "`file'"
  4.                         drop _merge     
  5.                 }
  6.         }

    Result                      Number of obs
    -----------------------------------------
    Not matched                             0
    Matched                             2,500  (_merge==3)
    -----------------------------------------

    Result                      Number of obs
    -----------------------------------------
    Not matched                             0
    Matched                             2,500  (_merge==3)
    -----------------------------------------

.         save "Null Ts `name'", replace
file Null Ts OLS.dta saved

.         
.         * Original t
.         use "Or T Bayley `name'", replace

.         foreach file of local filesor {
  2.                 if "`file'"!="Or T Bayley `name'" {
  3.                         merge 1:1 n using "`file'"
  4.                         drop _merge     
  5.                 }
  6.         }

    Result                      Number of obs
    -----------------------------------------
    Not matched                             0
    Matched                                 2  (_merge==3)
    -----------------------------------------

    Result                      Number of obs
    -----------------------------------------
    Not matched                             0
    Matched                                 2  (_merge==3)
    -----------------------------------------

.         save "Or Ts `name'", replace
file Or Ts OLS.dta saved

.                 
. restore

. 
. * 2nd. RW P Value calculation
. romwolf_matcalc b_total_fac__T total_ASQSE_as_z__T _zlen__T,                                    ///
>         inmatfile("Or Ts OLS") infile("Null Ts OLS")
current directory: C:\Users\dkp28\Dropbox\Research\RA\FAMI\Pilot II\Paper\Revision JEEA\Final Publication\November 2021\replication-data-code\ou
> tput\table-5\RW
Maximum t among remaining candidates is 2.494020462036133 (variable 1)
Prev p-val
P-val antes de acotar.046781287485006'
P-value for outcome 1=.0468
Maximum t among remaining candidates is 1.319575786590576 (variable 3)
Prev p-val.04678129
P-val antes de acotar.316673330667733'
P-value for outcome 3=.3167
Maximum t among remaining candidates is .3576237261295319 (variable 2)
Prev p-val.31667333
P-val antes de acotar.7037185125949621'
P-value for outcome 2=.7037


For the variable b_total_fac__T: Original p-value is .0127999996766448. Romano Wolf p-value is 0.0468.
For the variable total_ASQSE_as_z__T: Original p-value is .7207000255584717. Romano Wolf p-value is 0.7037.
For the variable _zlen__T: Original p-value is .1871999949216843. Romano Wolf p-value is 0.3167.

. 
. local n = 0

. foreach var of varlist b_total_fac__T total_ASQSE_as_z__T _zlen__T {
  2.         local ++n
  3.         
.         local p = e(rw_`var')
  4.         mat MAT_tabla[`n',6] = `p'
  5.         mat MAT_tabla_s[`n',1] = (`p'<0.1) + (`p'<0.05) + (`p'<0.01)
  6.         mat MAT_tabla_s[`n',3] = 0
  7.         
. }

. 
. 
. * Table: -----------------------------------------------------------------------
. cd "${root}/output/table-5"
C:\Users\dkp28\Dropbox\Research\RA\FAMI\Pilot II\Paper\Revision JEEA\Final Publication\November 2021\replication-data-code\output\table-5

.         
. frmttable using "itt", replace                                                                                                  ///
>         statmat(MAT_tabla) annotate(MAT_tabla_s) asymbol(+,++,+++)                                      ///
>         doubles(ci) landscape sdec(3,3) sub(1) dbldiv(,)                                                        ///
>         rt("Bayley-III Factor"\""\                                                                                                      ///
>            "ASQ:SE Total Score"\""\                                                                                                     ///
>            "Height for age Z-Score"\"")                                                                                         ///
>         ct("{\b VARIABLE}","{\b Impact (95\% CI)}","{\b P Value}","{\b RW P Value}")

                                --------------------------------------------------------------------------------
                                 {\b VARIABLE}            {\b Impact (95\% CI)}  {\b P Value}  {\b RW P Value} 
                                --------------------------------------------------------------------------------
                                 Bayley-III Factor               0.163++            0.015           0.047      
                                                              (0.035,0.290)                                    
                                 ASQ:SE Total Score               0.021             0.722           0.704      
                                                             (-0.096,0.139)                                    
                                 Height for age Z-Score           0.078             0.190           0.317      
                                                             (-0.038,0.195)                                    
                                --------------------------------------------------------------------------------


. 
. log close 
      name:  <unnamed>
       log:  C:\Users\dkp28\Dropbox\Research\RA\FAMI\Pilot II\Paper\Revision JEEA\Final Publication\November 2021\replication-data-code/output/t
> able-5/table-5.log
  log type:  text
 closed on:  16 Dec 2021, 17:06:13
------------------------------------------------------------------------------------------------------------------------------------------------
