# Supplementary material for: Early Stimulation and Nutrition: The Impacts of a Scalable Intervention
Source: J Eur Econ Assoc. 2022 Jan 28;20(4):1395–432. doi: 10.1093/jeea/jvac005 (PMC9372035; doi:10.1093/jeea/jvac005)
Supplement: jvac005_Attanasio_etal_Replication-Data-Code [file jvac005_attanasio_etal_replication-data-code.zip › replication-data-code/output/table-6/table-6.log]

------------------------------------------------------------------------------------------------------------------------------------------------
      name:  <unnamed>
       log:  C:\Users\dkp28\Dropbox\Research\RA\FAMI\Pilot II\Paper\Revision JEEA\Final Publication\November 2021\replication-data-code/output/t
> able-6/table-6.log
  log type:  text
 opened on:  16 Dec 2021, 17:11:50

. * EARLY STIMULATION AND NUTRITION: THE IMPACTS OF A SCALABLE INTERVENTION
. * Attanasio, O., Baker-Henningham, H., Bernal, R., Meghir, C., Pineda, D., and
. * Rubio-Codina, M.
. * Name:                 table-6.do
. * Description:  This do file produces Table 6.
. 
. 
. /* Table 6: Effects of potential dosage on Bayley-III factor                                    
> --------------------------------------------------------------------------------*/
. cd "${root}/output/table-6"
C:\Users\dkp28\Dropbox\Research\RA\FAMI\Pilot II\Paper\Revision JEEA\Final Publication\November 2021\replication-data-code\output\table-6

. use "${root}/data-clean/estimation-data.dta", clear

. 
. 
. * Days between baseline and endline survey: ------------------------------------
. cap drop diff_days

. gen diff_days = fecha_encuesta_day - P1_1V16F
(125 missing values generated)

. pwcorr diff_days potential_dosage, sig

             | diff_d~s potent~e
-------------+------------------
   diff_days |   1.0000 
             |
             |
potential_~e |  -0.0517   1.0000 
             |   0.0592
             |

. 
. 
. * Matrix definition: -----------------------------------------------------------
. mat MAT_tabla = J(1,6,.)

. mat MAT_tabla_s = J(1,6,0)

. 
. 
. * Dosage effect: ---------------------------------------------------------------
. reg b_total_fac_ potential_dosage ${covs} ${anthro_bl}                                                  ///
>         diff_days i.encuestadorBayley, cluster(CodigoMu)

Linear regression                               Number of obs     =      1,292
                                                F(23, 86)         =      16.65
                                                Prob > F          =     0.0000
                                                R-squared         =     0.2181
                                                Root MSE          =     .91338

                                    (Std. err. adjusted for 87 clusters in CodigoMu)
------------------------------------------------------------------------------------
                   |               Robust
      b_total_fac_ | Coefficient  std. err.      t    P>|t|     [95% conf. interval]
-------------------+----------------------------------------------------------------
  potential_dosage |   .0020932   .0007938     2.64   0.010     .0005153    .0036712
              sexo |  -.0595932   .0564645    -1.06   0.294    -.1718409    .0526546
                   |
          CodigoDe |
                2  |  -.1401848   .1015795    -1.38   0.171    -.3421181    .0617486
                3  |   -.138614   .1225096    -1.13   0.261    -.3821551    .1049271
                   |
  datosprevios_cdi |   .0665474   .0893265     0.74   0.458    -.1110279    .2441227
      rango_pob_BL |   .0801631   .0777848     1.03   0.306    -.0744679    .2347942
         indw_alto |   .2014268   .0574173     3.51   0.001     .0872849    .3155687
madresadolescentes |   -.035839   .0553809    -0.65   0.519    -.1459326    .0742546
 puntuaciondirecta |   .0084681    .003824     2.21   0.029     .0008662      .01607
         r_zlen_bl |    .000012   .0188982     0.00   0.999    -.0375564    .0375805
         d_zlen_bl |   -.010298   .1527988    -0.07   0.946     -.314052     .293456
         r_zwei_bl |   .0078876   .0224414     0.35   0.726    -.0367244    .0524996
         d_zwei_bl |  -.0702783   .1692125    -0.42   0.679    -.4066617    .2661051
         diff_days |  -.0005397   .0009542    -0.57   0.573    -.0024365    .0013571
                   |
 encuestadorBayley |
               P2  |  -.0142357   .1766841    -0.08   0.936     -.365472    .3370007
               P3  |  -.1975012   .1554715    -1.27   0.207    -.5065684     .111566
               P4  |  -.5278315   .1925618    -2.74   0.007    -.9106318   -.1450313
               P5  |  -.3138605   .2075398    -1.51   0.134    -.7264359    .0987148
               P6  |   .4737066   .1832644     2.58   0.011     .1093891    .8380241
               P7  |  -.8913972   .1928439    -4.62   0.000    -1.274758   -.5080363
               P8  |   .0247734   .2140454     0.12   0.908    -.4007349    .4502816
               P9  |   .6595617   .1939708     3.40   0.001     .2739606    1.045163
               S2  |  -.4515117   .2184192    -2.07   0.042    -.8857148   -.0173086
                   |
             _cons |    .100069   .5313715     0.19   0.851    -.9562625      1.1564
------------------------------------------------------------------------------------

. 
. * N
. mat MAT_tabla[1,1] = e(N)

. 
. * Effect of 100 Potential dosage
. mat MAT_tabla[1,3] = _b[potential_dosage]*100

. mat MAT_tabla[1,4] = _se[potential_dosage]*100

. 
. local p2 = string(2*ttail(e(N)-e(rank),                                                                                 ///
>         abs(_b[potential_dosage]/_se[potential_dosage])),"%5.3f")

. mat MAT_tabla_s[1,3] = (`p2' <= 0.1) + (`p2' <= 0.05) + (`p2' <= 0.01)

. 
. * Effect of average potential dosage
. qui sum potential_dosage if T == 1 & e(sample)

. local mean = r(mean)

. 
. mat MAT_tabla[1,5] = _b[potential_dosage]*`mean'

. test _b[potential_dosage]*`mean' = 0

 ( 1)  80.94491*potential_dosage = 0

       F(  1,    86) =    6.95
            Prob > F =    0.0099

. local p=string(r(p), "%5.3f")

. mat MAT_tabla[1,6] = `p'

. mat MAT_tabla_s[1,5] == (`p' <= 0.1) + (`p' <= 0.05) + (`p' <= 0.01)

. 
. 
. * Table: -----------------------------------------------------------------------
. frmttable using "dosage", replace                                                                                               ///
>         sdec(0,3)                                                                                                                             
>           ///
>         statmat(MAT_tabla) substat(1)                                                                                           ///
>         annotate(MAT_tabla_s) asymbol("*","**","***")                                                           ///
>         ct("VARIABLES","N","Potential Dosage (SE)",                                                                     ///
>         "Average Effect of Potential Dosage (P value)")                                                         ///
>         rt("Bayley-III Factor"\"")

                       -------------------------------------------------------------------------------------------------
                        VARIABLES             N    Potential Dosage (SE)  Average Effect of Potential Dosage (P value) 
                       -------------------------------------------------------------------------------------------------
                        Bayley-III Factor   1,292        0.209***                           0.169***                   
                                                          (0.079)                           (0.010)                    
                       -------------------------------------------------------------------------------------------------


. 
. log close 
      name:  <unnamed>
       log:  C:\Users\dkp28\Dropbox\Research\RA\FAMI\Pilot II\Paper\Revision JEEA\Final Publication\November 2021\replication-data-code/output/t
> able-6/table-6.log
  log type:  text
 closed on:  16 Dec 2021, 17:11:50
------------------------------------------------------------------------------------------------------------------------------------------------
