# Supplementary material for: Early Stimulation and Nutrition: The Impacts of a Scalable Intervention
Source: J Eur Econ Assoc. 2022 Jan 28;20(4):1395–432. doi: 10.1093/jeea/jvac005 (PMC9372035; doi:10.1093/jeea/jvac005)
Supplement: jvac005_Attanasio_etal_Replication-Data-Code [file jvac005_attanasio_etal_replication-data-code.zip › replication-data-code/output/table-7/table-7.log]

---------------------------------------------------------------------------------------------
      name:  <unnamed>
       log:  C:\Users\dkp28\Dropbox\Research\RA\FAMI\Pilot II\Paper\Revision JEEA\Final Publi
> cation\November 2021\replication-data-code/output/table-7/table-7.log
  log type:  text
 opened on:  16 Dec 2021, 18:38:30

. * EARLY STIMULATION AND NUTRITION: THE IMPACTS OF A SCALABLE INTERVENTION
. * Attanasio, O., Baker-Henningham, H., Bernal, R., Meghir, C., Pineda, D., and
. * Rubio-Codina, M.
. * Name:                 table-7.do
. * Description:  This do file produces Table 7.
. 
. 
. /* Table 7: Impacts on height-for-age by ranges of the distribution                     
> --------------------------------------------------------------------------------*/      
. cd "${root}/output/table-7"
C:\Users\dkp28\Dropbox\Research\RA\FAMI\Pilot II\Paper\Revision JEEA\Final Publication\Novemb
> er 2021\replication-data-code\output\table-7

. use "${root}/data-clean/estimation-data.dta", clear

. 
. 
. * Matrix definition: -----------------------------------------------------------
. mat MAT_tabla = J(3,7,.)

. mat MAT_tabla_s = J(3,7,0)

. 
. 
. * Dummies: ---------------------------------------------------------------------
. cap drop cate_

. 
. gen cate_1 = inrange(_zlen, -6, -1) if _zlen!=. & d_zlen_bl!=1
(265 missing values generated)

. gen cate_2 = inrange(_zlen, -0.99999999999999, 1) if _zlen!=. & d_zlen_bl!=1
(265 missing values generated)

. gen cate_3 = inrange(_zlen, 0.99999999999999, 6) if _zlen!=. & d_zlen_bl!=1
(265 missing values generated)

. 
. foreach j of numlist 1/3 {
  2.         gen cate_`j'_T = .      
  3. }
(1,456 missing values generated)
(1,456 missing values generated)
(1,456 missing values generated)

. 
. 
. * ITT estimation: --------------------------------------------------------------
. table_bmj cate_1 cate_2 cate_3, tratamiento(T) ols filename("Table7-Hetero")    ///
>                   covariates(${covs} ${anthro_bl} i.encuestadorM2) cluster(CodigoMu)
Actual directory is C:\Users\dkp28\Dropbox\Research\RA\FAMI\Pilot II\Paper\Revision JEEA\Fina
> l Publication\November 2021\replication-data-code\output\table-7
Pruebas de Dos Colas
Cluster var is Fake Municipality ID (bl)
N�mero de variables a exportar = 3
Variable Actual cate_1
Acaba cate_1
Variable Actual cate_2
Acaba cate_2
Variable Actual cate_3
Acaba cate_3
(1,456 missing values generated)
(1,456 missing values generated)
(1 real change made)
(1 real change made)
(1 real change made)
(1 real change made)
(1 real change made)
(1 real change made)

               ---------------------------------------------------------------
                VARIABLE   n1=559, n0=632    Beta (95% CI)   P Value    D    
               ---------------------------------------------------------------
                cate_1                          -0.068        0.024   -0.137 
                                            (-0.126,-0.010)    **            
                cate_2                           0.076        0.013   0.152  
                                             (0.017,0.134)     **            
                cate_3                          -0.001        0.950   -0.003 
                                            (-0.025,0.023)                   
               ---------------------------------------------------------------
                   Standard Errors Clustered by Fake Municipality ID (bl).
D=(�/SD controls), where SD controls is standard deviation for control group within estimatio
> n sample.
Covariates Included: , Gender: Male, Fake Department ID, Previous attendance to a child care 
> center (bl), Municipality's population category (bl), Household wealth index above the medi
> an (bl), Teenage mother (bl), Mother's PPVT (bl), Length/height-for-age z-score (missings r
> eplaced) (bl), Replaced missing of Length/height-for-age z-score (bl), Weight-for-age z-sco
> re (missings replaced) (bl), Replaced missing of Weight-for-age z-score (bl), Interviewer s
> ection 2 (fu)


. 
. mat MAT_tabla[1,1] = resultados[1..3,1..5]

. mat MAT_tabla_s[1,3] = resultados_signif[1..3,4]

. 
. 
. * Romano-Wolf: -----------------------------------------------------------------
. * Two step RW
. * 1st: bootstrap matrix (of p-values)
. * 2nd: RW p-values' calculation
. cd "${root}/output/table-7/RW"
C:\Users\dkp28\Dropbox\Research\RA\FAMI\Pilot II\Paper\Revision JEEA\Final Publication\Novemb
> er 2021\replication-data-code\output\table-7\RW

. 
. * 1st. Boostrap matrix
. romwolf_matgen cate_1 cate_2 cate_3, indepvar(T)                                           
>                      ///
>                            controls(${covs} ${anthro_bl} i.encuestadorM2)                  
>                      ///
>                            reps(2500) strata(T) cluster(CodigoMu) seed(1234)               
>              ///
>                            outmatfile("Or T Height OLS") outfile("Null T Height OLS")
current directory: C:\Users\dkp28\Dropbox\Research\RA\FAMI\Pilot II\Paper\Revision JEEA\Final
>  Publication\November 2021\replication-data-code\output\table-7\RW
Two-tailed Tests
Running 2500 bootstrap replications for each dependent variable. This may take some time
note: d_zlen_bl omitted because of collinearity.

Linear regression                               Number of obs     =      1,191
                                                F(26, 86)         =          .
                                                Prob > F          =          .
                                                R-squared         =     0.0793
                                                Root MSE          =     .48316

                                    (Std. err. adjusted for 87 clusters in CodigoMu)
------------------------------------------------------------------------------------
                   |               Robust
            cate_1 | Coefficient  std. err.      t    P>|t|     [95% conf. interval]
-------------------+----------------------------------------------------------------
                 T |  -.0682866    .029614    -2.31   0.024    -.1271571    -.009416
              sexo |   .0395272   .0250377     1.58   0.118     -.010246    .0893005
                   |
          CodigoDe |
                2  |  -.2019627   .1064672    -1.90   0.061    -.4136125     .009687
                3  |  -.0965461   .0564886    -1.71   0.091    -.2088417    .0157495
                   |
  datosprevios_cdi |  -.0475005   .0350012    -1.36   0.178    -.1170806    .0220797
      rango_pob_BL |  -.0390692   .0323966    -1.21   0.231    -.1034714     .025333
         indw_alto |  -.0244381   .0330618    -0.74   0.462    -.0901627    .0412865
madresadolescentes |  -.0267182   .0314732    -0.85   0.398    -.0892848    .0358483
 puntuaciondirecta |  -.0024204   .0021116    -1.15   0.255     -.006618    .0017772
         r_zlen_bl |  -.0460291   .0106446    -4.32   0.000    -.0671899   -.0248684
         d_zlen_bl |          0  (omitted)
         r_zwei_bl |  -.0338563   .0127875    -2.65   0.010    -.0592771   -.0084356
         d_zwei_bl |   .0724821   .1201802     0.60   0.548    -.1664281    .3113924
                   |
     encuestadorM2 |
               A2  |  -.0664899   .0568805    -1.17   0.246    -.1795645    .0465847
               A3  |  -.0298822   .0745635    -0.40   0.690    -.1781097    .1183452
               A4  |  -.1243114   .0678011    -1.83   0.070    -.2590954    .0104726
               A5  |  -.0763627    .068135    -1.12   0.266    -.2118105    .0590851
               A6  |  -.1635676   .0755077    -2.17   0.033     -.313672   -.0134633
               A7  |  -.0352302   .0751402    -0.47   0.640     -.184604    .1141436
               A8  |  -.0284822   .0715986    -0.40   0.692    -.1708155    .1138511
               A9  |  -.0868233   .0799108    -1.09   0.280    -.2456808    .0720341
               P1  |   .1294691   .0543722     2.38   0.019     .0213808    .2375575
               P2  |  -.4141303   .0546272    -7.58   0.000    -.5227257    -.305535
               P3  |   .4323853   .0746533     5.79   0.000     .2839794    .5807911
               P4  |  -.1664983   .2601892    -0.64   0.524    -.6837374    .3507407
               P6  |  -.1296017   .1109453    -1.17   0.246    -.3501537    .0909502
               P7  |  -.1931377   .2159121    -0.89   0.374    -.6223567    .2360814
               P9  |  -.2868396   .1127546    -2.54   0.013    -.5109883   -.0626909
               S1  |  -.5111329   .0554457    -9.22   0.000    -.6213553   -.4009105
               S4  |  -.0274847   .2038076    -0.13   0.893    -.4326408    .3776715
                   |
             _cons |    .659841   .0728762     9.05   0.000     .5149679     .804714
------------------------------------------------------------------------------------
Original regress works for cate_1
For outcome cate_1 and independent variable T the original T is 2.305891666843131 and the ori
> ginal P-Value is 0.0213
Boostrap for cate_1 started at 18:38:30 16 Dec 2021
Bootstrap for cate_1 finished at 18:41:09 16 Dec 2021
note: d_zlen_bl omitted because of collinearity.

Linear regression                               Number of obs     =      1,191
                                                F(26, 86)         =          .
                                                Prob > F          =          .
                                                R-squared         =     0.0545
                                                Root MSE          =     .49242

                                    (Std. err. adjusted for 87 clusters in CodigoMu)
------------------------------------------------------------------------------------
                   |               Robust
            cate_2 | Coefficient  std. err.      t    P>|t|     [95% conf. interval]
-------------------+----------------------------------------------------------------
                 T |   .0756305   .0298811     2.53   0.013     .0162288    .1350322
              sexo |  -.0234728   .0264603    -0.89   0.378    -.0760742    .0291285
                   |
          CodigoDe |
                2  |   .2048616   .1052709     1.95   0.055    -.0044101    .4141333
                3  |   .0427528   .0541886     0.79   0.432    -.0649705    .1504762
                   |
  datosprevios_cdi |   .0318266   .0335625     0.95   0.346    -.0348935    .0985468
      rango_pob_BL |   .0480901   .0342227     1.41   0.164    -.0199424    .1161225
         indw_alto |   .0214386   .0304352     0.70   0.483    -.0390646    .0819417
madresadolescentes |   .0104666   .0313054     0.33   0.739    -.0517664    .0726996
 puntuaciondirecta |   .0027525   .0020312     1.36   0.179    -.0012854    .0067903
         r_zlen_bl |   .0285259   .0102954     2.77   0.007     .0080594    .0489924
         d_zlen_bl |          0  (omitted)
         r_zwei_bl |   .0361157   .0126334     2.86   0.005     .0110014      .06123
         d_zwei_bl |  -.0371998   .1241259    -0.30   0.765     -.283954    .2095544
                   |
     encuestadorM2 |
               A2  |   .0153295   .0544133     0.28   0.779    -.0928406    .1234996
               A3  |  -.0494305   .0756067    -0.65   0.515    -.1997316    .1008706
               A4  |   .0107663   .0678776     0.16   0.874    -.1241699    .1457025
               A5  |   .0171535   .0691866     0.25   0.805     -.120385     .154692
               A6  |    .099964   .0765603     1.31   0.195    -.0522329    .2521608
               A7  |  -.0470553   .0766291    -0.61   0.541    -.1993889    .1052783
               A8  |  -.0513647   .0726746    -0.71   0.482    -.1958371    .0931077
               A9  |   .0109426   .0795182     0.14   0.891    -.1471343    .1690195
               P1  |  -.0793679   .0529633    -1.50   0.138    -.1846554    .0259196
               P2  |  -.0379502   .0558281    -0.68   0.498    -.1489327    .0730323
               P3  |  -.4447343    .067205    -6.62   0.000    -.5783334   -.3111353
               P4  |   -.071701   .2280323    -0.31   0.754    -.5250144    .3816123
               P6  |  -.1038317   .1232778    -0.84   0.402    -.3488998    .1412364
               P7  |  -.0440329   .2288867    -0.19   0.848    -.4990447    .4109789
               P9  |   .0892545    .153504     0.58   0.562    -.2159014    .3944104
               S1  |   .5450212   .0567132     9.61   0.000     .4322791    .6577634
               S4  |  -.0064659   .2050399    -0.03   0.975    -.4140716    .4011399
                   |
             _cons |   .3607273   .0686367     5.26   0.000      .224282    .4971726
------------------------------------------------------------------------------------
Original regress works for cate_2
For outcome cate_2 and independent variable T the original T is 2.531044955652272 and the ori
> ginal P-Value is 0.0115
Boostrap for cate_2 started at 18:41:10 16 Dec 2021
Bootstrap for cate_2 finished at 18:43:19 16 Dec 2021
note: d_zlen_bl omitted because of collinearity.

Linear regression                               Number of obs     =      1,191
                                                F(26, 86)         =          .
                                                Prob > F          =          .
                                                R-squared         =     0.0621
                                                Root MSE          =     .22759

                                    (Std. err. adjusted for 87 clusters in CodigoMu)
------------------------------------------------------------------------------------
                   |               Robust
            cate_3 | Coefficient  std. err.      t    P>|t|     [95% conf. interval]
-------------------+----------------------------------------------------------------
                 T |  -.0007761   .0122662    -0.06   0.950    -.0251604    .0236082
              sexo |  -.0076834   .0118569    -0.65   0.519    -.0312541    .0158874
                   |
          CodigoDe |
                2  |  -.0113683   .0158362    -0.72   0.475    -.0428495     .020113
                3  |   .0525002   .0327745     1.60   0.113    -.0126533    .1176538
                   |
  datosprevios_cdi |   .0159654   .0166504     0.96   0.340    -.0171345    .0490652
      rango_pob_BL |  -.0068218   .0163938    -0.42   0.678    -.0394117     .025768
         indw_alto |  -.0001439   .0117178    -0.01   0.990    -.0234381    .0231503
madresadolescentes |   .0092839   .0160311     0.58   0.564    -.0225849    .0411528
 puntuaciondirecta |  -.0004275   .0007538    -0.57   0.572    -.0019261     .001071
         r_zlen_bl |   .0205359   .0050365     4.08   0.000     .0105237    .0305481
         d_zlen_bl |          0  (omitted)
         r_zwei_bl |   .0008531    .005175     0.16   0.869    -.0094345    .0111407
         d_zwei_bl |   -.036828     .01775    -2.07   0.041    -.0721139   -.0015422
                   |
     encuestadorM2 |
               A2  |   .0507141   .0281821     1.80   0.075    -.0053101    .1067384
               A3  |   .0769307   .0262631     2.93   0.004     .0247215      .12914
               A4  |   .1251068   .0328403     3.81   0.000     .0598225    .1903912
               A5  |   .0537377   .0296641     1.81   0.074    -.0052326     .112708
               A6  |    .068919   .0308524     2.23   0.028     .0075864    .1302516
               A7  |   .0840847   .0355084     2.37   0.020     .0134962    .1546731
               A8  |   .0830511   .0340112     2.44   0.017      .015439    .1506631
               A9  |   .0754905    .028997     2.60   0.011     .0178462    .1331347
               P1  |   -.056155   .0143929    -3.90   0.000    -.0847672   -.0275428
               P2  |   .4498369    .022122    20.33   0.000     .4058598     .493814
               P3  |   .0085885   .0245643     0.35   0.727    -.0402437    .0574206
               P4  |   .2381491   .1850674     1.29   0.202    -.1297527     .606051
               P6  |   .2317045   .0831652     2.79   0.007     .0663775    .3970314
               P7  |   .2358015   .2210855     1.07   0.289     -.203702    .6753051
               P9  |   .1999664   .1273276     1.57   0.120    -.0531526    .4530853
               S1  |  -.0248163   .0173364    -1.43   0.156      -.05928    .0096474
               S4  |   .0307916   .0303917     1.01   0.314    -.0296252    .0912084
                   |
             _cons |  -.0208689   .0288275    -0.72   0.471     -.078176    .0364382
------------------------------------------------------------------------------------
Original regress works for cate_3
For outcome cate_3 and independent variable T the original T is .0632701159664697 and the ori
> ginal P-Value is 0.9496
Boostrap for cate_3 started at 18:43:19 16 Dec 2021
Bootstrap for cate_3 finished at 18:45:27 16 Dec 2021
file C:\Users\dkp28\Dropbox\Research\RA\FAMI\Pilot II\Paper\Revision JEEA\Final
    Publication\November 2021\replication-data-code\output\table-7\RW/Null T Height OLS.dta
    saved
aca 9.1.3
aca 9.1.3
file C:\Users\dkp28\Dropbox\Research\RA\FAMI\Pilot II\Paper\Revision JEEA\Final
    Publication\November 2021\replication-data-code\output\table-7\RW/Or T Height OLS.dta
    saved
Program has finished. Two files were created:
File Null T Height OLS contains bootstrap matrix in varlist order sixe: ( x 2500)
File Or T Height OLS contains Original T stat and Pvalue by varlist (obs 1 is T and obs 2 is 
> Pval)

.                 
. * Matching matrix
. preserve 

. 
.         local name "OLS"

.         local filesnull `" "Null T Height `name'" "'

.         local filesor `" "Or T Height `name'" "'

. 
.         * Add order of iteration
.         foreach file of local filesor {
  2.                 use "`file'", replace
  3.                         
.                 cap confirm variable n
  4.                 if !_rc di "Variable n already exist"
  5.                 else {
  6.                         cap gen n = _n
  7.                         save "`file'", replace
  8.                 }
  9.         }
file Or T Height OLS.dta saved

. 
.         * Null t
.         use "Null T Height `name'", replace

.         foreach file of local filesnull {
  2.                 if "`file'"!="Null T Height `name'" {
  3.                         merge 1:1 iter using "`file'"
  4.                         drop _merge     
  5.                 }
  6.         }

.         save "Null Ts `name'", replace
file Null Ts OLS.dta saved

.         
.         * Original t
.         use "Or T Height `name'", replace

.         foreach file of local filesor {
  2.                 if "`file'"!="Or T Height `name'" {
  3.                         merge 1:1 n using "`file'"
  4.                         drop _merge     
  5.                 }
  6.         }

.         save "Or Ts `name'", replace
file Or Ts OLS.dta saved

.                 
. restore

. 
. * 2nd. RW P Value calculation
. romwolf_matcalc cate_1_T cate_2_T cate_3_T,                                                
>                      ///
>         inmatfile("Or Ts OLS") infile("Null Ts OLS")
current directory: C:\Users\dkp28\Dropbox\Research\RA\FAMI\Pilot II\Paper\Revision JEEA\Final
>  Publication\November 2021\replication-data-code\output\table-7\RW
Maximum t among remaining candidates is 2.531044960021973 (variable 2)
Prev p-val
P-val antes de acotar.0331867253098761'
P-value for outcome 2=.0332
Maximum t among remaining candidates is 2.305891752243042 (variable 1)
Prev p-val.03318673
P-val antes de acotar.0439824070371851'
P-value for outcome 1=.044
Maximum t among remaining candidates is .0632701143622398 (variable 3)
Prev p-val.04398241
P-val antes de acotar.955217912834866'
P-value for outcome 3=.9552


For the variable cate_1_T: Original p-value is .0212999992072582. Romano Wolf p-value is 0.04
> 40.
For the variable cate_2_T: Original p-value is .0115000000223517. Romano Wolf p-value is 0.03
> 32.
For the variable cate_3_T: Original p-value is .9495999813079834. Romano Wolf p-value is 0.95
> 52.

. 
. local n = 0

. foreach var of varlist cate_1_T cate_2_T cate_3_T {
  2.         local ++n
  3.         
.         local p = e(rw_`var')
  4.         mat MAT_tabla[`n',6] = `p'
  5.         mat MAT_tabla_s[`n',1] = (`p'<0.1) + (`p'<0.05) + (`p'<0.01)
  6.         mat MAT_tabla_s[`n',3] = 0
  7.         
. }

. 
. 
. * Table: -----------------------------------------------------------------------
. cd "${root}/output/table-7"
C:\Users\dkp28\Dropbox\Research\RA\FAMI\Pilot II\Paper\Revision JEEA\Final Publication\Novemb
> er 2021\replication-data-code\output\table-7

. 
. frmttable using "height_heterog", replace                                                  
>                              ///
>         statmat(MAT_tabla) annotate(MAT_tabla_s) asymbol(+,++,+++)                         
>              ///
>         doubles(ci) landscape sdec(4,4) sub(1) dbldiv(,)                                   
>                      ///
>         ti("Table X. Impact on children's outcomes")                                       
>                      ///
>         rt("Pr(Height-for-age between -5 SD and -1 SD)"\""\                                
>                      ///
>         "Pr(Height-for-age between -1 SD and 1 SD)"\""\                                    
>                      ///
>         "Pr(Height-for-age between 1 SD and 5 SD)")                                        
>                              ///
>         ct("{\b VARIABLE}","{\b Impact (95% CI)}","{\b P Value}","{\b RW P Value}")

                           Table X. Impact on children's outcomes
     ----------------------------------------------------------------------------------
      {\b VARIABLE}                                {\b Impact (95% CI)}  {\b P Value} 
     ----------------------------------------------------------------------------------
      Pr(Height-for-age between -5 SD and -1 SD)        -0.0683++           0.0235    
                                                    (-0.1263,-0.0102)                 
      Pr(Height-for-age between -1 SD and 1 SD)          0.0756++           0.0132    
                                                     (0.0171,0.1342)                  
      Pr(Height-for-age between 1 SD and 5 SD)           -0.0008            0.9497    
                                                     (-0.0248,0.0233)                 
     ----------------------------------------------------------------------------------


                           Table X. Impact on children's outcomes
               ---------------------------------------------------------------
                {\b VARIABLE}                                {\b RW P Value} 
               ---------------------------------------------------------------
                Pr(Height-for-age between -5 SD and -1 SD)       0.0440      
                                                                             
                Pr(Height-for-age between -1 SD and 1 SD)        0.0332      
                                                                             
                Pr(Height-for-age between 1 SD and 5 SD)         0.9552      
                                                                             
               ---------------------------------------------------------------


. 
. log close 
      name:  <unnamed>
       log:  C:\Users\dkp28\Dropbox\Research\RA\FAMI\Pilot II\Paper\Revision JEEA\Final Publi
> cation\November 2021\replication-data-code/output/table-7/table-7.log
  log type:  text
 closed on:  16 Dec 2021, 18:45:30
---------------------------------------------------------------------------------------------
