# Supplementary material for: Early Stimulation and Nutrition: The Impacts of a Scalable Intervention
Source: J Eur Econ Assoc. 2022 Jan 28;20(4):1395–432. doi: 10.1093/jeea/jvac005 (PMC9372035; doi:10.1093/jeea/jvac005)
Supplement: jvac005_Attanasio_etal_Replication-Data-Code [file jvac005_attanasio_etal_replication-data-code.zip › replication-data-code/output/table-8/table-8.log]

---------------------------------------------------------------------------------------------
      name:  <unnamed>
       log:  C:\Users\dkp28\Dropbox\Research\RA\FAMI\Pilot II\Paper\Revision JEEA\Final Publi
> cation\November 2021\replication-data-code/output/table-8/table-8.log
  log type:  text
 opened on:  16 Dec 2021, 19:28:59

. * EARLY STIMULATION AND NUTRITION: THE IMPACTS OF A SCALABLE INTERVENTION
. * Attanasio, O., Baker-Henningham, H., Bernal, R., Meghir, C., Pineda, D., and
. * Rubio-Codina, M.
. * Name:                 table-8.do
. * Description:  This do file produces Table 8.
. 
. 
. /* Table 8: Heterogeneous impacts on the Bayley-III factor by child and 
>                         household characteristicsat baseline                               
>                              
> --------------------------------------------------------------------------------*/      
. cd "${root}/output/table-8"
C:\Users\dkp28\Dropbox\Research\RA\FAMI\Pilot II\Paper\Revision JEEA\Final Publication\Novemb
> er 2021\replication-data-code\output\table-8

. use "${root}/data-clean/estimation-data.dta", clear

. 
. 
. * Matrix definition: -----------------------------------------------------------
. mat MAT_tabla = J(6,4,.)

. mat MAT_tabla_s = J(6,4,0)

. mat N = J(3,2,.)

. 
. 
. * Variables for RW: ------------------------------------------------------------
. ren (escmadre_alto1 indw_alto) (escm1 indwa)

. gen escmadre_alto1 = escm1

. gen indw_alto = indwa

. 
. 
. * Empty variables for RW: ------------------------------------------------------
. foreach var in b_total_fac_MatEd0_T b_total_fac_MatEd1_T                                   
>              ///
> b_total_fac_MatEdDiff_T b_total_fac_Gender0_T b_total_fac_Gender1_T                     ///
> b_total_fac_GenderDiff_T b_total_fac_Indw0_T b_total_fac_Indw1_T                           
>      ///
> b_total_fac_IndwDiff_T {
  2.         cap drop `var'
  3.         gen `var' = .
  4. }
(1,456 missing values generated)
(1,456 missing values generated)
(1,456 missing values generated)
(1,456 missing values generated)
(1,456 missing values generated)
(1,456 missing values generated)
(1,456 missing values generated)
(1,456 missing values generated)
(1,456 missing values generated)

. 
. 
. * ITT estimation: --------------------------------------------------------------
. 
. * Maternal education
. het_ols b_total_fac_, tratamiento(T) grupo(escm1)                                          
>                      ///
>                 filename("Bayley - EscMadre") atricion(atr)                                
>                              ///
>                 covariates(${covs} ${anthro_bl} i.encuestadorBayley) cluster(CodigoMu)
Pruebas de Dos Colas
Cluster var is Fake Municipality ID (bl)
Actual directory is C:\Users\dkp28\Dropbox\Research\RA\FAMI\Pilot II\Paper\Revision JEEA\Fina
> l Publication\November 2021\replication-data-code\output\table-8

     -----------------------------------------------------------------------------------
      VARIABLE                     Secondary or above  Less than secondary  Diferencia 
     -----------------------------------------------------------------------------------
      Total Observaciones = 1331          674                  657                     
     -----------------------------------------------------------------------------------
            *** Significance at 1%, ** Significance at 5%, * Significance at 10%
           () Standard errors in brackets, clustered by Fake Municipality ID (bl)

Variable Actual Bayley-III Factor

  -----------------------------------------------------------------------------------------
   VARIABLE                           Secondary or above  Less than secondary  Diferencia 
  -----------------------------------------------------------------------------------------
   Total Observaciones = 1331                674                  657                     
   Bayley-III Factor n1=660, n0=632         0.176                0.142           0.034    
                                          (0.075)**             (0.097)         (0.115)   
  -----------------------------------------------------------------------------------------
            *** Significance at 1%, ** Significance at 5%, * Significance at 10%
           () Standard errors in brackets, clustered by Fake Municipality ID (bl)


                       -----------------------------------------------
                        VARIABLE                                     
                       -----------------------------------------------
                        Total Observaciones = 1331                   
                        Bayley-III Factor n1=660, n0=632   1,292.000 
                                                                     
                       -----------------------------------------------
            *** Significance at 1%, ** Significance at 5%, * Significance at 10%
           () Standard errors in brackets, clustered by Fake Municipality ID (bl)


. 
. mat MAT_tabla[1,1] = resultados[1,1..2]

. mat MAT_tabla_s[1,2] = resultados_signif[1,2]

. 
. mat MAT_tabla[2,1] = resultados[1,3..4]

. mat MAT_tabla_s[2,2] = resultados_signif[1,4]

. 
. mat MAT_tabla[1,3] = resultados[1,5..6]

. local p = resultados[1,6]

. mat MAT_tabla_s[1,4] = (`p'<0.1) + (`p'<0.05) + (`p'<0.01)

. 
. mat N[1,1] = resultados[1,7..8]

. 
. * Gender
. het_ols b_total_fac_, tratamiento(T) grupo(sexo)                                           
>                      ///
>                 filename("Bayley - Gender") atricion(atr)                                  
>                              ///
>                 covariates(${covs} ${anthro_bl} i.encuestadorBayley) cluster(CodigoMu)
Pruebas de Dos Colas
Cluster var is Fake Municipality ID (bl)
Actual directory is C:\Users\dkp28\Dropbox\Research\RA\FAMI\Pilot II\Paper\Revision JEEA\Fina
> l Publication\November 2021\replication-data-code\output\table-8

                  --------------------------------------------------------
                   VARIABLE                     Male  Female  Diferencia 
                  --------------------------------------------------------
                   Total Observaciones = 1331   690    641               
                  --------------------------------------------------------
            *** Significance at 1%, ** Significance at 5%, * Significance at 10%
           () Standard errors in brackets, clustered by Fake Municipality ID (bl)

Variable Actual Bayley-III Factor

       -------------------------------------------------------------------------------
        VARIABLE                             Male     Female   Diferencia            
       -------------------------------------------------------------------------------
        Total Observaciones = 1331            690       641                          
        Bayley-III Factor n1=673, n0=619     0.198     0.125     0.074     1,292.000 
                                           (0.088)**  (0.077)   (0.103)              
       -------------------------------------------------------------------------------
            *** Significance at 1%, ** Significance at 5%, * Significance at 10%
           () Standard errors in brackets, clustered by Fake Municipality ID (bl)


. 
. mat MAT_tabla[3,1] = resultados[1,1..2]

. mat MAT_tabla_s[3,2] = resultados_signif[1,2]

. 
. mat MAT_tabla[4,1] = resultados[1,3..4]

. mat MAT_tabla_s[4,2] = resultados_signif[1,4]

. 
. mat MAT_tabla[3,3] = resultados[1,5..6]

. local p = resultados[1,6]

. mat MAT_tabla_s[3,4] = (`p'<0.1) + (`p'<0.05) + (`p'<0.01)

. 
. mat N[2,1] = resultados[1,7..8]

. 
. * Wealth index
. het_ols b_total_fac_, tratamiento(T) grupo(indwa)                                          
>                      ///
>                 filename("Bayley - Indw") atricion(atr)                                    
>                              ///
>                 covariates(${covs} ${anthro_bl} i.encuestadorBayley) cluster(CodigoMu)
Pruebas de Dos Colas
Cluster var is Fake Municipality ID (bl)
Actual directory is C:\Users\dkp28\Dropbox\Research\RA\FAMI\Pilot II\Paper\Revision JEEA\Fina
> l Publication\November 2021\replication-data-code\output\table-8

                    ----------------------------------------------------
                     VARIABLE                     Yes  No   Diferencia 
                    ----------------------------------------------------
                     Total Observaciones = 1331   675  656             
                    ----------------------------------------------------
            *** Significance at 1%, ** Significance at 5%, * Significance at 10%
           () Standard errors in brackets, clustered by Fake Municipality ID (bl)

Variable Actual Bayley-III Factor

      --------------------------------------------------------------------------------
       VARIABLE                             Yes        No      Diferencia            
      --------------------------------------------------------------------------------
       Total Observaciones = 1331           675       656                            
       Bayley-III Factor n1=657, n0=635    0.042     0.285       -0.243    1,292.000 
                                          (0.082)  (0.087)***  (0.106)**             
      --------------------------------------------------------------------------------
            *** Significance at 1%, ** Significance at 5%, * Significance at 10%
           () Standard errors in brackets, clustered by Fake Municipality ID (bl)


. 
. mat MAT_tabla[5,1] = resultados[1,1..2]

. mat MAT_tabla_s[5,2] = resultados_signif[1,2]

. 
. mat MAT_tabla[6,1] = resultados[1,3..4]

. mat MAT_tabla_s[6,2] = resultados_signif[1,4]

. 
. mat MAT_tabla[5,3] = resultados[1,5..6]

. local p = resultados[1,6]

. mat MAT_tabla_s[5,4] = (`p'<0.1) + (`p'<0.05) + (`p'<0.01)

. 
. mat N[3,1] = resultados[1,7..8]

. 
. 
. * Romano-Wolf: -----------------------------------------------------------------
. * Two step RW
. * 1st: bootstrap matrix (of p-values)
. * 2nd: RW p-values' calculation
. cd "${root}/output/table-8/RW"
C:\Users\dkp28\Dropbox\Research\RA\FAMI\Pilot II\Paper\Revision JEEA\Final Publication\Novemb
> er 2021\replication-data-code\output\table-8\RW

. 
. * 1st. Boostrap matrix
. 
.         * New interaction vars
.         foreach var of varlist escm1 sexo indwa{
  2.                 cap drop T_`var'_1 cap drop T_`var'_0 
  3.                 gen T_`var'_1 = T * `var'
  4.                 gen T_`var'_0 = T * (1 - `var')
  5.         }

.         
.         * Maternal education: Below
.         romwolf_matgen b_total_fac_, indepvar(T)                                           
>                              ///
>                 controls(T_escm1_1 escm1 ${covs} ${anthro_bl} i.encuestadorBayley)         
>      ///
>                 reps(2500) strata(T) cluster(CodigoMu) seed(1234)                          
>                      ///
>                 outmatfile("Or T MatEd0") outfile("Null T MatEd0")
current directory: C:\Users\dkp28\Dropbox\Research\RA\FAMI\Pilot II\Paper\Revision JEEA\Final
>  Publication\November 2021\replication-data-code\output\table-8\RW
Two-tailed Tests
Running 2500 bootstrap replications for each dependent variable. This may take some time

Linear regression                               Number of obs     =      1,292
                                                F(24, 86)         =      16.39
                                                Prob > F          =     0.0000
                                                R-squared         =     0.2189
                                                Root MSE          =     .91325

                                    (Std. err. adjusted for 87 clusters in CodigoMu)
------------------------------------------------------------------------------------
                   |               Robust
      b_total_fac_ | Coefficient  std. err.      t    P>|t|     [95% conf. interval]
-------------------+----------------------------------------------------------------
                 T |   .1420872   .0972572     1.46   0.148    -.0512538    .3354281
         T_escm1_1 |   .0337267    .114693     0.29   0.769    -.1942754    .2617288
             escm1 |   .0715367   .0844726     0.85   0.399    -.0963892    .2394626
              sexo |  -.0600023   .0550748    -1.09   0.279    -.1694874    .0494828
                   |
          CodigoDe |
                2  |  -.1269914   .0990323    -1.28   0.203    -.3238611    .0698784
                3  |   -.158726   .1258201    -1.26   0.211     -.408848    .0913961
                   |
  datosprevios_cdi |   .0614393   .0880443     0.70   0.487    -.1135869    .2364656
      rango_pob_BL |   .0774081   .0774893     1.00   0.321    -.0766355    .2314518
         indw_alto |   .1849549   .0599257     3.09   0.003     .0658265    .3040833
madresadolescentes |  -.0401513   .0546409    -0.73   0.464    -.1487739    .0684713
 puntuaciondirecta |   .0074299   .0037775     1.97   0.052    -.0000795    .0149394
         r_zlen_bl |   .0002865   .0189686     0.02   0.988    -.0374217    .0379948
         d_zlen_bl |  -.0053772    .155806    -0.03   0.973    -.3151093    .3043548
         r_zwei_bl |   .0058342   .0223739     0.26   0.795    -.0386438    .0503121
         d_zwei_bl |  -.0622144   .1736003    -0.36   0.721    -.4073203    .2828915
                   |
 encuestadorBayley |
               P2  |   .0026994   .1807087     0.01   0.988    -.3565377    .3619365
               P3  |  -.1975674   .1566039    -1.26   0.211    -.5088855    .1137508
               P4  |  -.5409268   .1916468    -2.82   0.006    -.9219081   -.1599456
               P5  |  -.3090315   .2109457    -1.46   0.147    -.7283777    .1103146
               P6  |   .4651548   .1843134     2.52   0.013     .0987519    .8315578
               P7  |  -.9092668   .1923487    -4.73   0.000    -1.291643   -.5268903
               P8  |    .028388   .2185251     0.13   0.897    -.4060255    .4628016
               P9  |   .6540992   .1954313     3.35   0.001     .2655946    1.042604
               S2  |  -.4812675   .2121003    -2.27   0.026    -.9029089   -.0596261
                   |
             _cons |  -.1901928   .1745315    -1.09   0.279      -.53715    .1567645
------------------------------------------------------------------------------------
Original regress works for b_total_fac_
For outcome b_total_fac_ and independent variable T the original T is 1.460941895954874 and t
> he original P-Value is 0.1443
Boostrap for b_total_fac_ started at 19:29:00 16 Dec 2021
Bootstrap for b_total_fac_ finished at 19:30:12 16 Dec 2021
file C:\Users\dkp28\Dropbox\Research\RA\FAMI\Pilot II\Paper\Revision JEEA\Final
    Publication\November 2021\replication-data-code\output\table-8\RW/Null T MatEd0.dta
    saved
file C:\Users\dkp28\Dropbox\Research\RA\FAMI\Pilot II\Paper\Revision JEEA\Final
    Publication\November 2021\replication-data-code\output\table-8\RW/Or T MatEd0.dta saved
Program has finished. Two files were created:
File Null T MatEd0 contains bootstrap matrix in varlist order sixe: ( x 2500)
File Or T MatEd0 contains Original T stat and Pvalue by varlist (obs 1 is T and obs 2 is Pval
> )

.                         
.         * Maternal education: Above
.         romwolf_matgen b_total_fac_, indepvar(T)                                           
>                              ///
>                 controls(T_escm1_0 escm1 ${covs} ${anthro_bl} i.encuestadorBayley)         
>      ///
>                 reps(2500) strata(T) cluster(CodigoMu) seed(1234)                          
>                      ///
>                 outmatfile("Or T MatEd1") outfile("Null T MatEd1")
current directory: C:\Users\dkp28\Dropbox\Research\RA\FAMI\Pilot II\Paper\Revision JEEA\Final
>  Publication\November 2021\replication-data-code\output\table-8\RW
Two-tailed Tests
Running 2500 bootstrap replications for each dependent variable. This may take some time

Linear regression                               Number of obs     =      1,292
                                                F(24, 86)         =      16.39
                                                Prob > F          =     0.0000
                                                R-squared         =     0.2189
                                                Root MSE          =     .91325

                                    (Std. err. adjusted for 87 clusters in CodigoMu)
------------------------------------------------------------------------------------
                   |               Robust
      b_total_fac_ | Coefficient  std. err.      t    P>|t|     [95% conf. interval]
-------------------+----------------------------------------------------------------
                 T |   .1758139   .0752941     2.34   0.022     .0261341    .3254936
         T_escm1_0 |  -.0337267    .114693    -0.29   0.769    -.2617288    .1942754
             escm1 |   .0715367   .0844726     0.85   0.399    -.0963892    .2394626
              sexo |  -.0600023   .0550748    -1.09   0.279    -.1694874    .0494828
                   |
          CodigoDe |
                2  |  -.1269914   .0990323    -1.28   0.203    -.3238611    .0698784
                3  |   -.158726   .1258201    -1.26   0.211     -.408848    .0913961
                   |
  datosprevios_cdi |   .0614393   .0880443     0.70   0.487    -.1135869    .2364656
      rango_pob_BL |   .0774081   .0774893     1.00   0.321    -.0766355    .2314518
         indw_alto |   .1849549   .0599257     3.09   0.003     .0658265    .3040833
madresadolescentes |  -.0401513   .0546409    -0.73   0.464    -.1487739    .0684713
 puntuaciondirecta |   .0074299   .0037775     1.97   0.052    -.0000795    .0149394
         r_zlen_bl |   .0002865   .0189686     0.02   0.988    -.0374217    .0379948
         d_zlen_bl |  -.0053772    .155806    -0.03   0.973    -.3151093    .3043548
         r_zwei_bl |   .0058342   .0223739     0.26   0.795    -.0386438    .0503121
         d_zwei_bl |  -.0622144   .1736003    -0.36   0.721    -.4073203    .2828915
                   |
 encuestadorBayley |
               P2  |   .0026994   .1807087     0.01   0.988    -.3565377    .3619365
               P3  |  -.1975674   .1566039    -1.26   0.211    -.5088855    .1137508
               P4  |  -.5409268   .1916468    -2.82   0.006    -.9219081   -.1599456
               P5  |  -.3090315   .2109457    -1.46   0.147    -.7283777    .1103146
               P6  |   .4651548   .1843134     2.52   0.013     .0987519    .8315578
               P7  |  -.9092668   .1923487    -4.73   0.000    -1.291643   -.5268903
               P8  |    .028388   .2185251     0.13   0.897    -.4060255    .4628016
               P9  |   .6540992   .1954313     3.35   0.001     .2655946    1.042604
               S2  |  -.4812675   .2121003    -2.27   0.026    -.9029089   -.0596261
                   |
             _cons |  -.1901928   .1745315    -1.09   0.279      -.53715    .1567645
------------------------------------------------------------------------------------
Original regress works for b_total_fac_
For outcome b_total_fac_ and independent variable T the original T is 2.335028269146198 and t
> he original P-Value is 0.0197
Boostrap for b_total_fac_ started at 19:30:12 16 Dec 2021
Bootstrap for b_total_fac_ finished at 19:31:48 16 Dec 2021
file C:\Users\dkp28\Dropbox\Research\RA\FAMI\Pilot II\Paper\Revision JEEA\Final
    Publication\November 2021\replication-data-code\output\table-8\RW/Null T MatEd1.dta
    saved
file C:\Users\dkp28\Dropbox\Research\RA\FAMI\Pilot II\Paper\Revision JEEA\Final
    Publication\November 2021\replication-data-code\output\table-8\RW/Or T MatEd1.dta saved
Program has finished. Two files were created:
File Null T MatEd1 contains bootstrap matrix in varlist order sixe: ( x 2500)
File Or T MatEd1 contains Original T stat and Pvalue by varlist (obs 1 is T and obs 2 is Pval
> )

.                                 
.         * Maternal education: Difference
.         romwolf_matgen b_total_fac_, indepvar(T_escm1_1)                                   
>                      ///
>                 controls(T escm1 ${covs} ${anthro_bl} i.encuestadorBayley)                 
>              ///
>                 reps(2500) strata(T) cluster(CodigoMu) seed(1234)                          
>                      ///
>                 outmatfile("Or T MatEdDiff") outfile("Null T MatEdDiff")
current directory: C:\Users\dkp28\Dropbox\Research\RA\FAMI\Pilot II\Paper\Revision JEEA\Final
>  Publication\November 2021\replication-data-code\output\table-8\RW
Two-tailed Tests
Running 2500 bootstrap replications for each dependent variable. This may take some time

Linear regression                               Number of obs     =      1,292
                                                F(24, 86)         =      16.39
                                                Prob > F          =     0.0000
                                                R-squared         =     0.2189
                                                Root MSE          =     .91325

                                    (Std. err. adjusted for 87 clusters in CodigoMu)
------------------------------------------------------------------------------------
                   |               Robust
      b_total_fac_ | Coefficient  std. err.      t    P>|t|     [95% conf. interval]
-------------------+----------------------------------------------------------------
         T_escm1_1 |   .0337267    .114693     0.29   0.769    -.1942754    .2617288
                 T |   .1420872   .0972572     1.46   0.148    -.0512538    .3354281
             escm1 |   .0715367   .0844726     0.85   0.399    -.0963892    .2394626
              sexo |  -.0600023   .0550748    -1.09   0.279    -.1694874    .0494828
                   |
          CodigoDe |
                2  |  -.1269914   .0990323    -1.28   0.203    -.3238611    .0698784
                3  |   -.158726   .1258201    -1.26   0.211     -.408848    .0913961
                   |
  datosprevios_cdi |   .0614393   .0880443     0.70   0.487    -.1135869    .2364656
      rango_pob_BL |   .0774081   .0774893     1.00   0.321    -.0766355    .2314518
         indw_alto |   .1849549   .0599257     3.09   0.003     .0658265    .3040833
madresadolescentes |  -.0401513   .0546409    -0.73   0.464    -.1487739    .0684713
 puntuaciondirecta |   .0074299   .0037775     1.97   0.052    -.0000795    .0149394
         r_zlen_bl |   .0002865   .0189686     0.02   0.988    -.0374217    .0379948
         d_zlen_bl |  -.0053772    .155806    -0.03   0.973    -.3151093    .3043548
         r_zwei_bl |   .0058342   .0223739     0.26   0.795    -.0386438    .0503121
         d_zwei_bl |  -.0622144   .1736003    -0.36   0.721    -.4073203    .2828915
                   |
 encuestadorBayley |
               P2  |   .0026994   .1807087     0.01   0.988    -.3565377    .3619365
               P3  |  -.1975674   .1566039    -1.26   0.211    -.5088855    .1137508
               P4  |  -.5409268   .1916468    -2.82   0.006    -.9219081   -.1599456
               P5  |  -.3090315   .2109457    -1.46   0.147    -.7283777    .1103146
               P6  |   .4651548   .1843134     2.52   0.013     .0987519    .8315578
               P7  |  -.9092668   .1923487    -4.73   0.000    -1.291643   -.5268903
               P8  |    .028388   .2185251     0.13   0.897    -.4060255    .4628016
               P9  |   .6540992   .1954313     3.35   0.001     .2655946    1.042604
               S2  |  -.4812675   .2121003    -2.27   0.026    -.9029089   -.0596261
                   |
             _cons |  -.1901928   .1745315    -1.09   0.279      -.53715    .1567645
------------------------------------------------------------------------------------
Original regress works for b_total_fac_
For outcome b_total_fac_ and independent variable T_escm1_1 the original T is .29406079244040
> 15 and the original P-Value is 0.7688
Boostrap for b_total_fac_ started at 19:31:49 16 Dec 2021
Bootstrap for b_total_fac_ finished at 19:33:02 16 Dec 2021
file C:\Users\dkp28\Dropbox\Research\RA\FAMI\Pilot II\Paper\Revision JEEA\Final
    Publication\November 2021\replication-data-code\output\table-8\RW/Null T MatEdDiff.dta
    saved
file C:\Users\dkp28\Dropbox\Research\RA\FAMI\Pilot II\Paper\Revision JEEA\Final
    Publication\November 2021\replication-data-code\output\table-8\RW/Or T MatEdDiff.dta
    saved
Program has finished. Two files were created:
File Null T MatEdDiff contains bootstrap matrix in varlist order sixe: ( x 2500)
File Or T MatEdDiff contains Original T stat and Pvalue by varlist (obs 1 is T and obs 2 is P
> val)

.                 
.         * Gender: Female 
.         romwolf_matgen b_total_fac_, indepvar(T)                                           
>                              ///
>                 controls(T_sexo_1 sexo ${covs} ${anthro_bl} i.encuestadorBayley)           
>      ///
>                 reps(2500) strata(T) cluster(CodigoMu) seed(1234)                          
>                      ///
>                 outmatfile("Or T Gender0") outfile("Null T Gender0")
current directory: C:\Users\dkp28\Dropbox\Research\RA\FAMI\Pilot II\Paper\Revision JEEA\Final
>  Publication\November 2021\replication-data-code\output\table-8\RW
Two-tailed Tests
Running 2500 bootstrap replications for each dependent variable. This may take some time
note: sexo omitted because of collinearity.

Linear regression                               Number of obs     =      1,292
                                                F(23, 86)         =      17.03
                                                Prob > F          =     0.0000
                                                R-squared         =     0.2176
                                                Root MSE          =     .91366

                                    (Std. err. adjusted for 87 clusters in CodigoMu)
------------------------------------------------------------------------------------
                   |               Robust
      b_total_fac_ | Coefficient  std. err.      t    P>|t|     [95% conf. interval]
-------------------+----------------------------------------------------------------
                 T |   .1246142   .0768991     1.62   0.109    -.0282562    .2774845
          T_sexo_1 |   .0738689   .1031797     0.72   0.476    -.1312454    .2789833
              sexo |  -.0943592   .0789273    -1.20   0.235    -.2512616    .0625431
              sexo |          0  (omitted)
                   |
          CodigoDe |
                2  |  -.1301627   .1041337    -1.25   0.215    -.3371736    .0768483
                3  |  -.1497579   .1250517    -1.20   0.234    -.3983523    .0988366
                   |
  datosprevios_cdi |    .058956   .0874664     0.67   0.502    -.1149214    .2328335
      rango_pob_BL |   .0844857   .0783508     1.08   0.284    -.0712705    .2402419
         indw_alto |   .2023181   .0573287     3.53   0.001     .0883524    .3162838
madresadolescentes |  -.0342456    .055096    -0.62   0.536    -.1437728    .0752817
 puntuaciondirecta |   .0083292   .0037974     2.19   0.031     .0007803    .0158782
         r_zlen_bl |  -.0003379     .01885    -0.02   0.986    -.0378105    .0371346
         d_zlen_bl |  -.0049923   .1523724    -0.03   0.974    -.3078987    .2979141
         r_zwei_bl |   .0076856   .0222049     0.35   0.730    -.0364563    .0518275
         d_zwei_bl |  -.0766549   .1698869    -0.45   0.653    -.4143788    .2610691
                   |
 encuestadorBayley |
               P2  |  -.0153628   .1810349    -0.08   0.933    -.3752482    .3445227
               P3  |   -.208287   .1560283    -1.33   0.185    -.5184611     .101887
               P4  |  -.5493603   .1910477    -2.88   0.005    -.9291506   -.1695699
               P5  |  -.3260589   .2085915    -1.56   0.122    -.7407251    .0886073
               P6  |   .4510249   .1827141     2.47   0.016     .0878013    .8142485
               P7  |  -.9087828   .1928121    -4.71   0.000    -1.292081   -.5254851
               P8  |   .0123122   .2183416     0.06   0.955    -.4217365     .446361
               P9  |   .6497369   .1951716     3.33   0.001     .2617486    1.037725
               S2  |  -.4688448   .2140014    -2.19   0.031    -.8942656   -.0434241
                   |
             _cons |  -.1605096   .1737483    -0.92   0.358    -.5059098    .1848907
------------------------------------------------------------------------------------
Original regress works for b_total_fac_
For outcome b_total_fac_ and independent variable T the original T is 1.620489299128515 and t
> he original P-Value is 0.1054
Boostrap for b_total_fac_ started at 19:33:03 16 Dec 2021
Bootstrap for b_total_fac_ finished at 19:34:16 16 Dec 2021
file C:\Users\dkp28\Dropbox\Research\RA\FAMI\Pilot II\Paper\Revision JEEA\Final
    Publication\November 2021\replication-data-code\output\table-8\RW/Null T Gender0.dta
    saved
file C:\Users\dkp28\Dropbox\Research\RA\FAMI\Pilot II\Paper\Revision JEEA\Final
    Publication\November 2021\replication-data-code\output\table-8\RW/Or T Gender0.dta
    saved
Program has finished. Two files were created:
File Null T Gender0 contains bootstrap matrix in varlist order sixe: ( x 2500)
File Or T Gender0 contains Original T stat and Pvalue by varlist (obs 1 is T and obs 2 is Pva
> l)

.                         
.         * Gender: Male
.         romwolf_matgen b_total_fac_, indepvar(T)                                           
>                              ///
>                 controls(T_sexo_0 sexo ${covs} ${anthro_bl} i.encuestadorBayley)           
>      ///
>                 reps(2500) strata(T) cluster(CodigoMu) seed(1234)                          
>                      ///
>                 outmatfile("Or T Gender1") outfile("Null T Gender1")
current directory: C:\Users\dkp28\Dropbox\Research\RA\FAMI\Pilot II\Paper\Revision JEEA\Final
>  Publication\November 2021\replication-data-code\output\table-8\RW
Two-tailed Tests
Running 2500 bootstrap replications for each dependent variable. This may take some time
note: sexo omitted because of collinearity.

Linear regression                               Number of obs     =      1,292
                                                F(23, 86)         =      17.03
                                                Prob > F          =     0.0000
                                                R-squared         =     0.2176
                                                Root MSE          =     .91366

                                    (Std. err. adjusted for 87 clusters in CodigoMu)
------------------------------------------------------------------------------------
                   |               Robust
      b_total_fac_ | Coefficient  std. err.      t    P>|t|     [95% conf. interval]
-------------------+----------------------------------------------------------------
                 T |   .1984831   .0884244     2.24   0.027     .0227012     .374265
          T_sexo_0 |  -.0738689   .1031797    -0.72   0.476    -.2789833    .1312454
              sexo |  -.0943592   .0789273    -1.20   0.235    -.2512616    .0625431
              sexo |          0  (omitted)
                   |
          CodigoDe |
                2  |  -.1301627   .1041337    -1.25   0.215    -.3371736    .0768483
                3  |  -.1497579   .1250517    -1.20   0.234    -.3983523    .0988366
                   |
  datosprevios_cdi |    .058956   .0874664     0.67   0.502    -.1149214    .2328335
      rango_pob_BL |   .0844857   .0783508     1.08   0.284    -.0712705    .2402419
         indw_alto |   .2023181   .0573287     3.53   0.001     .0883524    .3162838
madresadolescentes |  -.0342456    .055096    -0.62   0.536    -.1437728    .0752817
 puntuaciondirecta |   .0083292   .0037974     2.19   0.031     .0007803    .0158782
         r_zlen_bl |  -.0003379     .01885    -0.02   0.986    -.0378105    .0371346
         d_zlen_bl |  -.0049923   .1523724    -0.03   0.974    -.3078987    .2979141
         r_zwei_bl |   .0076856   .0222049     0.35   0.730    -.0364563    .0518275
         d_zwei_bl |  -.0766549   .1698869    -0.45   0.653    -.4143788    .2610691
                   |
 encuestadorBayley |
               P2  |  -.0153628   .1810349    -0.08   0.933    -.3752482    .3445227
               P3  |   -.208287   .1560283    -1.33   0.185    -.5184611     .101887
               P4  |  -.5493603   .1910477    -2.88   0.005    -.9291506   -.1695699
               P5  |  -.3260589   .2085915    -1.56   0.122    -.7407251    .0886073
               P6  |   .4510249   .1827141     2.47   0.016     .0878013    .8142485
               P7  |  -.9087828   .1928121    -4.71   0.000    -1.292081   -.5254851
               P8  |   .0123122   .2183416     0.06   0.955    -.4217365     .446361
               P9  |   .6497369   .1951716     3.33   0.001     .2617486    1.037725
               S2  |  -.4688448   .2140014    -2.19   0.031    -.8942656   -.0434241
                   |
             _cons |  -.1605096   .1737483    -0.92   0.358    -.5059098    .1848907
------------------------------------------------------------------------------------
Original regress works for b_total_fac_
For outcome b_total_fac_ and independent variable T the original T is 2.244663971250855 and t
> he original P-Value is 0.0250
Boostrap for b_total_fac_ started at 19:34:16 16 Dec 2021
Bootstrap for b_total_fac_ finished at 19:35:29 16 Dec 2021
file C:\Users\dkp28\Dropbox\Research\RA\FAMI\Pilot II\Paper\Revision JEEA\Final
    Publication\November 2021\replication-data-code\output\table-8\RW/Null T Gender1.dta
    saved
file C:\Users\dkp28\Dropbox\Research\RA\FAMI\Pilot II\Paper\Revision JEEA\Final
    Publication\November 2021\replication-data-code\output\table-8\RW/Or T Gender1.dta
    saved
Program has finished. Two files were created:
File Null T Gender1 contains bootstrap matrix in varlist order sixe: ( x 2500)
File Or T Gender1 contains Original T stat and Pvalue by varlist (obs 1 is T and obs 2 is Pva
> l)

.                 
.         * Gender: Difference
.         romwolf_matgen b_total_fac_, indepvar(T_sexo_1)                                    
>                      ///
>                 controls(T sexo ${covs} ${anthro_bl} i.encuestadorBayley)                  
>              ///
>                 reps(2500) strata(T) cluster(CodigoMu) seed(1234)                          
>                      ///
>                 outmatfile("Or T GenderDiff") outfile("Null T GenderDiff")
current directory: C:\Users\dkp28\Dropbox\Research\RA\FAMI\Pilot II\Paper\Revision JEEA\Final
>  Publication\November 2021\replication-data-code\output\table-8\RW
Two-tailed Tests
Running 2500 bootstrap replications for each dependent variable. This may take some time
note: sexo omitted because of collinearity.

Linear regression                               Number of obs     =      1,292
                                                F(23, 86)         =      17.03
                                                Prob > F          =     0.0000
                                                R-squared         =     0.2176
                                                Root MSE          =     .91366

                                    (Std. err. adjusted for 87 clusters in CodigoMu)
------------------------------------------------------------------------------------
                   |               Robust
      b_total_fac_ | Coefficient  std. err.      t    P>|t|     [95% conf. interval]
-------------------+----------------------------------------------------------------
          T_sexo_1 |   .0738689   .1031797     0.72   0.476    -.1312454    .2789833
                 T |   .1246142   .0768991     1.62   0.109    -.0282562    .2774845
              sexo |  -.0943592   .0789273    -1.20   0.235    -.2512616    .0625431
              sexo |          0  (omitted)
                   |
          CodigoDe |
                2  |  -.1301627   .1041337    -1.25   0.215    -.3371736    .0768483
                3  |  -.1497579   .1250517    -1.20   0.234    -.3983523    .0988366
                   |
  datosprevios_cdi |    .058956   .0874664     0.67   0.502    -.1149214    .2328335
      rango_pob_BL |   .0844857   .0783508     1.08   0.284    -.0712705    .2402419
         indw_alto |   .2023181   .0573287     3.53   0.001     .0883524    .3162838
madresadolescentes |  -.0342456    .055096    -0.62   0.536    -.1437728    .0752817
 puntuaciondirecta |   .0083292   .0037974     2.19   0.031     .0007803    .0158782
         r_zlen_bl |  -.0003379     .01885    -0.02   0.986    -.0378105    .0371346
         d_zlen_bl |  -.0049923   .1523724    -0.03   0.974    -.3078987    .2979141
         r_zwei_bl |   .0076856   .0222049     0.35   0.730    -.0364563    .0518275
         d_zwei_bl |  -.0766549   .1698869    -0.45   0.653    -.4143788    .2610691
                   |
 encuestadorBayley |
               P2  |  -.0153628   .1810349    -0.08   0.933    -.3752482    .3445227
               P3  |   -.208287   .1560283    -1.33   0.185    -.5184611     .101887
               P4  |  -.5493603   .1910477    -2.88   0.005    -.9291506   -.1695699
               P5  |  -.3260589   .2085915    -1.56   0.122    -.7407251    .0886073
               P6  |   .4510249   .1827141     2.47   0.016     .0878013    .8142485
               P7  |  -.9087828   .1928121    -4.71   0.000    -1.292081   -.5254851
               P8  |   .0123122   .2183416     0.06   0.955    -.4217365     .446361
               P9  |   .6497369   .1951716     3.33   0.001     .2617486    1.037725
               S2  |  -.4688448   .2140014    -2.19   0.031    -.8942656   -.0434241
                   |
             _cons |  -.1605096   .1737483    -0.92   0.358    -.5059098    .1848907
------------------------------------------------------------------------------------
Original regress works for b_total_fac_
For outcome b_total_fac_ and independent variable T_sexo_1 the original T is .715925300161563
> 5 and the original P-Value is 0.4742
Boostrap for b_total_fac_ started at 19:35:29 16 Dec 2021
Bootstrap for b_total_fac_ finished at 19:36:46 16 Dec 2021
file C:\Users\dkp28\Dropbox\Research\RA\FAMI\Pilot II\Paper\Revision JEEA\Final
    Publication\November 2021\replication-data-code\output\table-8\RW/Null T GenderDiff.dta
    saved
file C:\Users\dkp28\Dropbox\Research\RA\FAMI\Pilot II\Paper\Revision JEEA\Final
    Publication\November 2021\replication-data-code\output\table-8\RW/Or T GenderDiff.dta
    saved
Program has finished. Two files were created:
File Null T GenderDiff contains bootstrap matrix in varlist order sixe: ( x 2500)
File Or T GenderDiff contains Original T stat and Pvalue by varlist (obs 1 is T and obs 2 is 
> Pval)

. 
.         * Wealth index: Below
.         romwolf_matgen b_total_fac_, indepvar(T)                                           
>                              ///
>                 controls(T_indwa_1 indwa ${covs} ${anthro_bl} i.encuestadorBayley)         
>      ///
>                 reps(2500) strata(T) cluster(CodigoMu) seed(1234)                          
>                      ///
>                 outmatfile("Or T Indw0") outfile("Null T Indw0")
current directory: C:\Users\dkp28\Dropbox\Research\RA\FAMI\Pilot II\Paper\Revision JEEA\Final
>  Publication\November 2021\replication-data-code\output\table-8\RW
Two-tailed Tests
Running 2500 bootstrap replications for each dependent variable. This may take some time
note: indw_alto omitted because of collinearity.

Linear regression                               Number of obs     =      1,292
                                                F(23, 86)         =      17.87
                                                Prob > F          =     0.0000
                                                R-squared         =     0.2206
                                                Root MSE          =     .91192

                                    (Std. err. adjusted for 87 clusters in CodigoMu)
------------------------------------------------------------------------------------
                   |               Robust
      b_total_fac_ | Coefficient  std. err.      t    P>|t|     [95% conf. interval]
-------------------+----------------------------------------------------------------
                 T |   .2846979   .0871183     3.27   0.002     .1115125    .4578834
         T_indwa_1 |   -.243053   .1056401    -2.30   0.024    -.4530586   -.0330474
             indwa |    .312146   .0607838     5.14   0.000     .1913118    .4329803
              sexo |  -.0589991     .05705    -1.03   0.304    -.1724107    .0544126
                   |
          CodigoDe |
                2  |  -.1458989   .0953245    -1.53   0.130    -.3353977    .0435999
                3  |  -.1507118   .1262782    -1.19   0.236    -.4017445     .100321
                   |
  datosprevios_cdi |   .0626944     .08684     0.72   0.472    -.1099379    .2353267
      rango_pob_BL |    .078897   .0793038     0.99   0.323    -.0787538    .2365477
         indw_alto |          0  (omitted)
madresadolescentes |  -.0455574   .0549295    -0.83   0.409    -.1547536    .0636389
 puntuaciondirecta |   .0081835   .0038553     2.12   0.037     .0005194    .0158477
         r_zlen_bl |   .0013759   .0189595     0.07   0.942    -.0363144    .0390661
         d_zlen_bl |  -.0021098   .1527224    -0.01   0.989    -.3057119    .3014923
         r_zwei_bl |   .0048759   .0224899     0.22   0.829    -.0398325    .0495842
         d_zwei_bl |  -.0683116   .1680696    -0.41   0.685    -.4024229    .2657997
                   |
 encuestadorBayley |
               P2  |  -.0324691   .1762856    -0.18   0.854    -.3829133     .317975
               P3  |  -.2189569   .1551011    -1.41   0.162    -.5272876    .0893738
               P4  |  -.5523935   .1930927    -2.86   0.005     -.936249   -.1685379
               P5  |  -.3503036   .2083233    -1.68   0.096    -.7644366    .0638294
               P6  |   .4407622   .1852858     2.38   0.020     .0724261    .8090983
               P7  |  -.8865643   .1953508    -4.54   0.000    -1.274909   -.4982197
               P8  |   .0251002   .2235869     0.11   0.911    -.4193759    .4695764
               P9  |   .6491105   .1948942     3.33   0.001     .2616737    1.036547
               S2  |  -.4795017   .2130972    -2.25   0.027    -.9031249   -.0558785
                   |
             _cons |  -.2237221   .1745328    -1.28   0.203    -.5706818    .1232377
------------------------------------------------------------------------------------
Original regress works for b_total_fac_
For outcome b_total_fac_ and independent variable T the original T is 3.267945969202931 and t
> he original P-Value is 0.0011
Boostrap for b_total_fac_ started at 19:36:46 16 Dec 2021
Bootstrap for b_total_fac_ finished at 19:37:56 16 Dec 2021
file C:\Users\dkp28\Dropbox\Research\RA\FAMI\Pilot II\Paper\Revision JEEA\Final
    Publication\November 2021\replication-data-code\output\table-8\RW/Null T Indw0.dta
    saved
file C:\Users\dkp28\Dropbox\Research\RA\FAMI\Pilot II\Paper\Revision JEEA\Final
    Publication\November 2021\replication-data-code\output\table-8\RW/Or T Indw0.dta saved
Program has finished. Two files were created:
File Null T Indw0 contains bootstrap matrix in varlist order sixe: ( x 2500)
File Or T Indw0 contains Original T stat and Pvalue by varlist (obs 1 is T and obs 2 is Pval)

.                 
.         * Wealth index: Above
.         romwolf_matgen b_total_fac_, indepvar(T)                                           
>                              ///
>                 controls(T_indwa_0 indwa ${covs} ${anthro_bl} i.encuestadorBayley)         
>      ///
>                 reps(2500) strata(T) cluster(CodigoMu) seed(1234)                          
>                      ///
>                 outmatfile("Or T Indw1") outfile("Null T Indw1")
current directory: C:\Users\dkp28\Dropbox\Research\RA\FAMI\Pilot II\Paper\Revision JEEA\Final
>  Publication\November 2021\replication-data-code\output\table-8\RW
Two-tailed Tests
Running 2500 bootstrap replications for each dependent variable. This may take some time
note: indw_alto omitted because of collinearity.

Linear regression                               Number of obs     =      1,292
                                                F(23, 86)         =      17.87
                                                Prob > F          =     0.0000
                                                R-squared         =     0.2206
                                                Root MSE          =     .91192

                                    (Std. err. adjusted for 87 clusters in CodigoMu)
------------------------------------------------------------------------------------
                   |               Robust
      b_total_fac_ | Coefficient  std. err.      t    P>|t|     [95% conf. interval]
-------------------+----------------------------------------------------------------
                 T |   .0416449   .0819011     0.51   0.612    -.1211691    .2044589
         T_indwa_0 |    .243053   .1056401     2.30   0.024     .0330474    .4530586
             indwa |    .312146   .0607838     5.14   0.000     .1913118    .4329803
              sexo |  -.0589991     .05705    -1.03   0.304    -.1724107    .0544126
                   |
          CodigoDe |
                2  |  -.1458989   .0953245    -1.53   0.130    -.3353977    .0435999
                3  |  -.1507118   .1262782    -1.19   0.236    -.4017445     .100321
                   |
  datosprevios_cdi |   .0626944     .08684     0.72   0.472    -.1099379    .2353267
      rango_pob_BL |    .078897   .0793038     0.99   0.323    -.0787538    .2365477
         indw_alto |          0  (omitted)
madresadolescentes |  -.0455574   .0549295    -0.83   0.409    -.1547536    .0636389
 puntuaciondirecta |   .0081835   .0038553     2.12   0.037     .0005194    .0158477
         r_zlen_bl |   .0013759   .0189595     0.07   0.942    -.0363144    .0390661
         d_zlen_bl |  -.0021098   .1527224    -0.01   0.989    -.3057119    .3014923
         r_zwei_bl |   .0048759   .0224899     0.22   0.829    -.0398325    .0495842
         d_zwei_bl |  -.0683116   .1680696    -0.41   0.685    -.4024229    .2657997
                   |
 encuestadorBayley |
               P2  |  -.0324691   .1762856    -0.18   0.854    -.3829133     .317975
               P3  |  -.2189569   .1551011    -1.41   0.162    -.5272876    .0893738
               P4  |  -.5523935   .1930927    -2.86   0.005     -.936249   -.1685379
               P5  |  -.3503036   .2083233    -1.68   0.096    -.7644366    .0638294
               P6  |   .4407622   .1852858     2.38   0.020     .0724261    .8090983
               P7  |  -.8865643   .1953508    -4.54   0.000    -1.274909   -.4982197
               P8  |   .0251002   .2235869     0.11   0.911    -.4193759    .4695764
               P9  |   .6491105   .1948942     3.33   0.001     .2616737    1.036547
               S2  |  -.4795017   .2130972    -2.25   0.027    -.9031249   -.0558785
                   |
             _cons |  -.2237221   .1745328    -1.28   0.203    -.5706818    .1232377
------------------------------------------------------------------------------------
Original regress works for b_total_fac_
For outcome b_total_fac_ and independent variable T the original T is .5084784535417344 and t
> he original P-Value is 0.6112
Boostrap for b_total_fac_ started at 19:37:56 16 Dec 2021
Bootstrap for b_total_fac_ finished at 19:39:04 16 Dec 2021
file C:\Users\dkp28\Dropbox\Research\RA\FAMI\Pilot II\Paper\Revision JEEA\Final
    Publication\November 2021\replication-data-code\output\table-8\RW/Null T Indw1.dta
    saved
file C:\Users\dkp28\Dropbox\Research\RA\FAMI\Pilot II\Paper\Revision JEEA\Final
    Publication\November 2021\replication-data-code\output\table-8\RW/Or T Indw1.dta saved
Program has finished. Two files were created:
File Null T Indw1 contains bootstrap matrix in varlist order sixe: ( x 2500)
File Or T Indw1 contains Original T stat and Pvalue by varlist (obs 1 is T and obs 2 is Pval)

. 
.         * Wealth index: Difference
.         romwolf_matgen b_total_fac_, indepvar(T_indwa_1)                                   
>                      ///
>                 controls(T indwa ${covs} ${anthro_bl} i.encuestadorBayley)                 
>              ///
>                 reps(2500) strata(T) cluster(CodigoMu) seed(1234)                          
>                      ///
>                 outmatfile("Or T IndwDiff") outfile("Null T IndwDiff")
current directory: C:\Users\dkp28\Dropbox\Research\RA\FAMI\Pilot II\Paper\Revision JEEA\Final
>  Publication\November 2021\replication-data-code\output\table-8\RW
Two-tailed Tests
Running 2500 bootstrap replications for each dependent variable. This may take some time
note: indw_alto omitted because of collinearity.

Linear regression                               Number of obs     =      1,292
                                                F(23, 86)         =      17.87
                                                Prob > F          =     0.0000
                                                R-squared         =     0.2206
                                                Root MSE          =     .91192

                                    (Std. err. adjusted for 87 clusters in CodigoMu)
------------------------------------------------------------------------------------
                   |               Robust
      b_total_fac_ | Coefficient  std. err.      t    P>|t|     [95% conf. interval]
-------------------+----------------------------------------------------------------
         T_indwa_1 |   -.243053   .1056401    -2.30   0.024    -.4530586   -.0330474
                 T |   .2846979   .0871183     3.27   0.002     .1115125    .4578834
             indwa |    .312146   .0607838     5.14   0.000     .1913118    .4329803
              sexo |  -.0589991     .05705    -1.03   0.304    -.1724107    .0544126
                   |
          CodigoDe |
                2  |  -.1458989   .0953245    -1.53   0.130    -.3353977    .0435999
                3  |  -.1507118   .1262782    -1.19   0.236    -.4017445     .100321
                   |
  datosprevios_cdi |   .0626944     .08684     0.72   0.472    -.1099379    .2353267
      rango_pob_BL |    .078897   .0793038     0.99   0.323    -.0787538    .2365477
         indw_alto |          0  (omitted)
madresadolescentes |  -.0455574   .0549295    -0.83   0.409    -.1547536    .0636389
 puntuaciondirecta |   .0081835   .0038553     2.12   0.037     .0005194    .0158477
         r_zlen_bl |   .0013759   .0189595     0.07   0.942    -.0363144    .0390661
         d_zlen_bl |  -.0021098   .1527224    -0.01   0.989    -.3057119    .3014923
         r_zwei_bl |   .0048759   .0224899     0.22   0.829    -.0398325    .0495842
         d_zwei_bl |  -.0683116   .1680696    -0.41   0.685    -.4024229    .2657997
                   |
 encuestadorBayley |
               P2  |  -.0324691   .1762856    -0.18   0.854    -.3829133     .317975
               P3  |  -.2189569   .1551011    -1.41   0.162    -.5272876    .0893738
               P4  |  -.5523935   .1930927    -2.86   0.005     -.936249   -.1685379
               P5  |  -.3503036   .2083233    -1.68   0.096    -.7644366    .0638294
               P6  |   .4407622   .1852858     2.38   0.020     .0724261    .8090983
               P7  |  -.8865643   .1953508    -4.54   0.000    -1.274909   -.4982197
               P8  |   .0251002   .2235869     0.11   0.911    -.4193759    .4695764
               P9  |   .6491105   .1948942     3.33   0.001     .2616737    1.036547
               S2  |  -.4795017   .2130972    -2.25   0.027    -.9031249   -.0558785
                   |
             _cons |  -.2237221   .1745328    -1.28   0.203    -.5706818    .1232377
------------------------------------------------------------------------------------
Original regress works for b_total_fac_
For outcome b_total_fac_ and independent variable T_indwa_1 the original T is 2.3007638091634
> 74 and the original P-Value is 0.0216
Boostrap for b_total_fac_ started at 19:39:04 16 Dec 2021
Bootstrap for b_total_fac_ finished at 19:40:12 16 Dec 2021
file C:\Users\dkp28\Dropbox\Research\RA\FAMI\Pilot II\Paper\Revision JEEA\Final
    Publication\November 2021\replication-data-code\output\table-8\RW/Null T IndwDiff.dta
    saved
file C:\Users\dkp28\Dropbox\Research\RA\FAMI\Pilot II\Paper\Revision JEEA\Final
    Publication\November 2021\replication-data-code\output\table-8\RW/Or T IndwDiff.dta
    saved
Program has finished. Two files were created:
File Null T IndwDiff contains bootstrap matrix in varlist order sixe: ( x 2500)
File Or T IndwDiff contains Original T stat and Pvalue by varlist (obs 1 is T and obs 2 is Pv
> al)

. 
.         
. * Matching matrix
. preserve 

. 
.         foreach name in Gender0 Gender1 GenderDiff Indw0 Indw1 IndwDiff                    
>      ///
>         MatEd0 MatEd1 MatEdDiff{
  2.                 
.                 if "`name'" == "Gender0" | "`name'" == "Gender1"    local vname = " "
  3.                 else if "`name'" == "GenderDiff"                                    loca
> l vname = "_sexo_1"
  4.                 else if "`name'" == "Indw0" | "`name'" == "Indw1"   local vname = " "
  5.                 else if "`name'" == "IndwDiff"                                      loca
> l vname = "_indwa_1"
  6.                 else if "`name'" == "MatEd0" | "`name'" == "MatEd1" local vname = " "
  7.                 else if "`name'" == "MatEdDiff"                                         
> local vname = "_escm1_1"
  8.                 
.                 * Renames
.                 use "Or T `name'", replace
  9.                 cap confirm variable b_total_fac_`name'_T
 10.                 if !_rc di " "
 11.                 else {
 12.                         rename b_total_fac__T`vname' b_total_fac_`name'_T
 13.                         save "Or T `name'", replace
 14.                 }
 15.                 
.                 * Add order of iteration
.                 cap confirm variable n
 16.                 if !_rc di "Variable n already exist"
 17.                 else {
 18.                         cap gen n = _n
 19.                         save "Or T `name'", replace
 20.                 }
 21. 
.                 * Renames
.                 use "Null T `name'", replace
 22.                 cap confirm variable b_total_fac_`name'_T
 23.                 if !_rc di " "
 24.                 else {
 25.                         rename b_total_fac__T`vname' b_total_fac_`name'_T
 26.                         save "Null T `name'", replace
 27.                 }
 28.         }
file Or T Gender0.dta saved
file Or T Gender0.dta saved
file Null T Gender0.dta saved
file Or T Gender1.dta saved
file Or T Gender1.dta saved
file Null T Gender1.dta saved
file Or T GenderDiff.dta saved
file Or T GenderDiff.dta saved
file Null T GenderDiff.dta saved
file Or T Indw0.dta saved
file Or T Indw0.dta saved
file Null T Indw0.dta saved
file Or T Indw1.dta saved
file Or T Indw1.dta saved
file Null T Indw1.dta saved
file Or T IndwDiff.dta saved
file Or T IndwDiff.dta saved
file Null T IndwDiff.dta saved
file Or T MatEd0.dta saved
file Or T MatEd0.dta saved
file Null T MatEd0.dta saved
file Or T MatEd1.dta saved
file Or T MatEd1.dta saved
file Null T MatEd1.dta saved
file Or T MatEdDiff.dta saved
file Or T MatEdDiff.dta saved
file Null T MatEdDiff.dta saved

. 
.         * Null t
.         use "Null T Gender0", replace

.         foreach file in  Gender1 GenderDiff Indw0 Indw1 IndwDiff                           
>              ///
>         MatEd0 MatEd1 MatEdDiff{
  2.                 merge 1:1 iter using "Null T `file'"
  3.                 drop _merge     
  4.         }

    Result                      Number of obs
    -----------------------------------------
    Not matched                             0
    Matched                             2,500  (_merge==3)
    -----------------------------------------

    Result                      Number of obs
    -----------------------------------------
    Not matched                             0
    Matched                             2,500  (_merge==3)
    -----------------------------------------

    Result                      Number of obs
    -----------------------------------------
    Not matched                             0
    Matched                             2,500  (_merge==3)
    -----------------------------------------

    Result                      Number of obs
    -----------------------------------------
    Not matched                             0
    Matched                             2,500  (_merge==3)
    -----------------------------------------

    Result                      Number of obs
    -----------------------------------------
    Not matched                             0
    Matched                             2,500  (_merge==3)
    -----------------------------------------

    Result                      Number of obs
    -----------------------------------------
    Not matched                             0
    Matched                             2,500  (_merge==3)
    -----------------------------------------

    Result                      Number of obs
    -----------------------------------------
    Not matched                             0
    Matched                             2,500  (_merge==3)
    -----------------------------------------

    Result                      Number of obs
    -----------------------------------------
    Not matched                             0
    Matched                             2,500  (_merge==3)
    -----------------------------------------

.         save "Null Ts", replace
file Null Ts.dta saved

.         
.         * Original t
.         use "Or T Gender0", replace

.         foreach file in  Gender1 GenderDiff Indw0 Indw1 IndwDiff                           
>              ///
>         MatEd0 MatEd1 MatEdDiff {
  2.                 merge 1:1 n using "Or T `file'"
  3.                 drop _merge     
  4.         }

    Result                      Number of obs
    -----------------------------------------
    Not matched                             0
    Matched                                 2  (_merge==3)
    -----------------------------------------

    Result                      Number of obs
    -----------------------------------------
    Not matched                             0
    Matched                                 2  (_merge==3)
    -----------------------------------------

    Result                      Number of obs
    -----------------------------------------
    Not matched                             0
    Matched                                 2  (_merge==3)
    -----------------------------------------

    Result                      Number of obs
    -----------------------------------------
    Not matched                             0
    Matched                                 2  (_merge==3)
    -----------------------------------------

    Result                      Number of obs
    -----------------------------------------
    Not matched                             0
    Matched                                 2  (_merge==3)
    -----------------------------------------

    Result                      Number of obs
    -----------------------------------------
    Not matched                             0
    Matched                                 2  (_merge==3)
    -----------------------------------------

    Result                      Number of obs
    -----------------------------------------
    Not matched                             0
    Matched                                 2  (_merge==3)
    -----------------------------------------

    Result                      Number of obs
    -----------------------------------------
    Not matched                             0
    Matched                                 2  (_merge==3)
    -----------------------------------------

.         save "Or Ts", replace
file Or Ts.dta saved

. 
. restore

. 
. * 2nd. RW P Value calculation
. 
.         * Efects by group
.         romwolf_matcalc b_total_fac_Gender0_T b_total_fac_Gender1_T                        
>              ///
>                 b_total_fac_Indw0_T b_total_fac_Indw1_T                                    
>                              ///
>                 b_total_fac_MatEd0_T b_total_fac_MatEd1_T,                                 
>                              ///
>                 inmatfile("Or Ts") infile("Null Ts")
current directory: C:\Users\dkp28\Dropbox\Research\RA\FAMI\Pilot II\Paper\Revision JEEA\Final
>  Publication\November 2021\replication-data-code\output\table-8\RW
Maximum t among remaining candidates is 3.267946004867554 (variable 3)
Prev p-val
P-val antes de acotar.0079968012794882'
P-value for outcome 3=.008
Maximum t among remaining candidates is 2.335028171539307 (variable 6)
Prev p-val.0079968
P-val antes de acotar.0723710515793683'
P-value for outcome 6=.0724
Maximum t among remaining candidates is 2.244663953781128 (variable 2)
Prev p-val.07237105
P-val antes de acotar.0771691323470611'
P-value for outcome 2=.0772
Maximum t among remaining candidates is 1.620489239692688 (variable 1)
Prev p-val.07716913
P-val antes de acotar.2307077169132347'
P-value for outcome 1=.2307
Maximum t among remaining candidates is 1.460941910743713 (variable 5)
Prev p-val.23070772
P-val antes de acotar.23390643742503'
P-value for outcome 5=.2339
Maximum t among remaining candidates is .5084784626960754 (variable 4)
Prev p-val.23390644
P-val antes de acotar.5917632946821272'
P-value for outcome 4=.5918


For the variable b_total_fac_Gender0_T: Original p-value is .1054000034928322. Romano Wolf p-
> value is 0.2307.
For the variable b_total_fac_Gender1_T: Original p-value is .025000000372529. Romano Wolf p-v
> alue is 0.0772.
For the variable b_total_fac_Indw0_T: Original p-value is .0010999999940395. Romano Wolf p-va
> lue is 0.0080.
For the variable b_total_fac_Indw1_T: Original p-value is .6111999750137329. Romano Wolf p-va
> lue is 0.5918.
For the variable b_total_fac_MatEd0_T: Original p-value is .1442999988794327. Romano Wolf p-v
> alue is 0.2339.
For the variable b_total_fac_MatEd1_T: Original p-value is .0197000000625849. Romano Wolf p-v
> alue is 0.0724.

. 
.         local n = 0

.         foreach var of varlist b_total_fac_MatEd1_T b_total_fac_MatEd0_T                   
>      ///
>         b_total_fac_Gender1_T b_total_fac_Gender0_T                                        
>                      ///
>         b_total_fac_Indw1_T b_total_fac_Indw0_T{
  2.                 local ++n
  3.                 
.                 local p = e(rw_`var')
  4.                 mat MAT_tabla[`n',2] = `p'
  5.                 mat MAT_tabla_s[`n',2] = (`p'<0.1) + (`p'<0.05) + (`p'<0.01)
  6.         }

. 
.         * Differential effects
.         romwolf_matcalc b_total_fac_GenderDiff_T                                           
>                              ///
>                 b_total_fac_IndwDiff_T                                                     
>                                              ///
>                 b_total_fac_MatEdDiff_T,                                                   
>                                              ///
>                 inmatfile("Or Ts") infile("Null Ts")
current directory: C:\Users\dkp28\Dropbox\Research\RA\FAMI\Pilot II\Paper\Revision JEEA\Final
>  Publication\November 2021\replication-data-code\output\table-8\RW
Maximum t among remaining candidates is 2.300763845443726 (variable 2)
Prev p-val
P-val antes de acotar.060375849660136'
P-value for outcome 2=.0604
Maximum t among remaining candidates is .7159252762794495 (variable 1)
Prev p-val.06037585
P-val antes de acotar.7165133946421431'
P-value for outcome 1=.7165
Maximum t among remaining candidates is .2940607964992523 (variable 3)
Prev p-val.71651339
P-val antes de acotar.757297081167533'
P-value for outcome 3=.7573


For the variable b_total_fac_GenderDiff_T: Original p-value is .4742000102996826. Romano Wolf
>  p-value is 0.7165.
For the variable b_total_fac_IndwDiff_T: Original p-value is .0216000005602837. Romano Wolf p
> -value is 0.0604.
For the variable b_total_fac_MatEdDiff_T: Original p-value is .7688000202178955. Romano Wolf 
> p-value is 0.7573.

. 
.         local n = 1

.         foreach var of varlist b_total_fac_MatEdDiff_T b_total_fac_GenderDiff_T         ///
>         b_total_fac_IndwDiff_T  {
  2.                 
.                 di "var `n'"
  3.                 local p = e(rw_`var')
  4.                 mat MAT_tabla[`n',4] = `p'
  5.                 mat MAT_tabla_s[`n',4] = (`p'<0.1) + (`p'<0.05) + (`p'<0.01)
  6.                 local ++n
  7.                 local ++n
  8.         }
var 1
var 3
var 5

. 
. * Ns locals
. local n = 0

. foreach var of varlist escmadre_alto1 sexo indw_alto{
  2.         
.         local ++n
  3.         
.         count if encuestadorBayley <. & b_total_fac_ <. & `var' == 1
  4.         local n`n'_1 = r(N)
  5.         
.         count if encuestadorBayley <. & b_total_fac_ <. & `var' == 0
  6.         local n`n'_0 = r(N)
  7. }
  660
  632
  673
  619
  657
  635

. 
. 
. * Table: -----------------------------------------------------------------------
. cd "${root}/output/table-8"
C:\Users\dkp28\Dropbox\Research\RA\FAMI\Pilot II\Paper\Revision JEEA\Final Publication\Novemb
> er 2021\replication-data-code\output\table-8

. 
. frmttable using "cog_heterog", replace                                                     
>                              ///
>         statmat(MAT_tabla) annotate(MAT_tabla_s) asymbol(+,++,+++)                         
>              ///
>         landscape sdec(3,3) sub(1) dbldiv(,)                                               
>                              ///
>         rt(""\"Maternal education ≥ complete high school (N=`n1_1')"\                      
>    ///
>         ""\"Maternal education < complete high school (N=`n1_0')"\                         
>              ///
>         ""\"Male (N=`n2_1')"\                                                              
>                                              ///
>         ""\"Female (N=`n2_0')"\                                                            
>                                              ///
>         ""\"Wealth index above the median (N=`n3_1')"\                                     
>                      ///
>         ""\"Wealth index below the median (N=`n3_0')")                                     
>                      ///
>         ct("{\b Group (Number of observations)}","{\b ITT}","{\b Estimated}"\           ///
>         "","{\b (RW pvalue)}","{\b Difference}"\                                           
>                              ///
>         "","","{\b (RW pvalue)}")

 -------------------------------------------------------------------------------------------
  {\b Group (Number of observations)}                       {\b ITT}       {\b Estimated}  
                                                        {\b (RW pvalue)}  {\b Difference}  
                                                                          {\b (RW pvalue)} 
 -------------------------------------------------------------------------------------------
                                                             0.176             0.034       
  Maternal education ≥ complete high school (N=660)         (0.072)+          (0.757)      
                                                             0.142                         
  Maternal education < complete high school (N=632)         (0.234)                        
                                                             0.198             0.074       
  Male (N=673)                                              (0.077)+          (0.717)      
                                                             0.125                         
  Female (N=619)                                            (0.231)                        
                                                             0.042             -0.243      
  Wealth index above the median (N=657)                     (0.592)           (0.060)+     
                                                             0.285                         
  Wealth index below the median (N=635)                    (0.008)+++                      
 -------------------------------------------------------------------------------------------


.         
. log close 
      name:  <unnamed>
       log:  C:\Users\dkp28\Dropbox\Research\RA\FAMI\Pilot II\Paper\Revision JEEA\Final Publi
> cation\November 2021\replication-data-code/output/table-8/table-8.log
  log type:  text
 closed on:  16 Dec 2021, 19:40:14
---------------------------------------------------------------------------------------------
