# Supplementary material for: Early Stimulation and Nutrition: The Impacts of a Scalable Intervention
Source: J Eur Econ Assoc. 2022 Jan 28;20(4):1395–432. doi: 10.1093/jeea/jvac005 (PMC9372035; doi:10.1093/jeea/jvac005)
Supplement: jvac005_Attanasio_etal_Replication-Data-Code [file jvac005_attanasio_etal_replication-data-code.zip › replication-data-code/output/table-9/table-9.log]

---------------------------------------------------------------------------------------------
      name:  <unnamed>
       log:  C:\Users\dkp28\Dropbox\Research\RA\FAMI\Pilot II\Paper\Revision JEEA\Final Publi
> cation\November 2021\replication-data-code/output/table-9/table-9.log
  log type:  text
 opened on:  16 Dec 2021, 20:08:50

. * EARLY STIMULATION AND NUTRITION: THE IMPACTS OF A SCALABLE INTERVENTION
. * Attanasio, O., Baker-Henningham, H., Bernal, R., Meghir, C., Pineda, D., and
. * Rubio-Codina, M.
. * Name:                 table-9.do
. * Description:  This do file produces Table 9.
. 
. 
. /* Table 9: Program impacts on intermediate outcomes                                       
>              
> --------------------------------------------------------------------------------*/      
. cd "${root}/output/table-9"
C:\Users\dkp28\Dropbox\Research\RA\FAMI\Pilot II\Paper\Revision JEEA\Final Publication\Novemb
> er 2021\replication-data-code\output\table-9

. use "${root}/data-clean/estimation-data.dta", clear

. 
. 
. * Matrix definition: -----------------------------------------------------------
. mat MAT_tabla = J(4,7,.)

. mat MAT_tabla_s = J(4,7,0)

. mat ci = (0,0,1,0,0,0,0,0,0)

. 
. 
. * Standardized outcomes: -------------------------------------------------------
. foreach var of varlist FCI_conjunto know_total auto_eficacia2 inseguridad_bin {
  2.         qui sum `var' if T == 0
  3.         gen `var'_ = (`var'- r(mean))/r(sd)
  4.         
.         gen `var'__T = .
  5. }
(125 missing values generated)
(1,456 missing values generated)
(125 missing values generated)
(1,456 missing values generated)
(125 missing values generated)
(1,456 missing values generated)
(125 missing values generated)
(1,456 missing values generated)

. 
. 
. * Renames: ---------------------------------------------------------------------
. ren (FCI_conjunto_bl auto_eficacia2_bl inseguridad_bin2_bl)                                
>      ///
>         (FCI_conjunto__bl auto_eficacia2__bl inseguridad_bin__bl)

. 
. 
. * ITT estimation: --------------------------------------------------------------
. table_bmj FCI_conjunto_ know_total_ auto_eficacia2_ inseguridad_bin_,                   ///
>         tratamiento(T) ols filename("Intermediate OLS")                                    
>                      ///
>         blvar covariates(${covs} i.encuestadorM2) cluster(CodigoMu)
Actual directory is C:\Users\dkp28\Dropbox\Research\RA\FAMI\Pilot II\Paper\Revision JEEA\Fina
> l Publication\November 2021\replication-data-code\output\table-9
Pruebas de Dos Colas
Cluster var is Fake Municipality ID (bl)
N�mero de variables a exportar = 4
Variable Actual FCI_conjunto_
Acaba FCI_conjunto_
Variable Actual know_total_
Acaba know_total_
Variable Actual auto_eficacia2_
Acaba auto_eficacia2_
Variable Actual inseguridad_bin_
Acaba inseguridad_bin_
(1,456 missing values generated)
(1,456 missing values generated)
(1 real change made)
(1 real change made)
(1 real change made)
(1 real change made)
(1 real change made)
(1 real change made)
(1 real change made)
(1 real change made)

               --------------------------------------------------------------
                VARIABLE   n1=626, n0=705   Beta (95% CI)   P Value    D    
               --------------------------------------------------------------
                FCI_conjunto_                   0.340        0.000   0.340  
                                            (0.207,0.472)     ***           
                know_total_                     -0.016       0.831   -0.016 
                                            (-0.160,0.128)                  
                auto_eficacia2_                 0.039        0.604   0.039  
                                            (-0.108,0.186)                  
                inseguridad_bin_                -0.089       0.220   -0.089 
                                            (-0.231,0.052)                  
               --------------------------------------------------------------
                   Standard Errors Clustered by Fake Municipality ID (bl).
D=(�/SD controls), where SD controls is standard deviation for control group within estimatio
> n sample.
Covariates Included: , Gender: Male, Fake Department ID, Previous attendance to a child care 
> center (bl), Municipality's population category (bl), Household wealth index above the medi
> an (bl), Teenage mother (bl), Mother's PPVT (bl), Interviewer section 2 (fu)


. 
. mat MAT_tabla[1,1] = resultados[1..4,1..5]

. mat MAT_tabla_s[1,3] = resultados_signif[1..4,4]

. 
. 
. * Romano-Wolf: -----------------------------------------------------------------
. * Two step RW
. * 1st: bootstrap matrix (of p-values)
. * 2nd: RW p-values' calculation
. cd "${root}/output/table-9/RW"
C:\Users\dkp28\Dropbox\Research\RA\FAMI\Pilot II\Paper\Revision JEEA\Final Publication\Novemb
> er 2021\replication-data-code\output\table-9\RW

. 
. * 1st. Boostrap matrix
. romwolf_matgen FCI_conjunto_ know_total_ auto_eficacia2_ inseguridad_bin_,              ///
>         indepvar(T) controls(${covs} i.encuestadorM2) blvar                                
>              ///
>         reps(2500) strata(T) cluster(CodigoMu) seed(1234)                                  
>                      ///
>         outmatfile("Or T Int OLS") outfile("Null T Int OLS")
current directory: C:\Users\dkp28\Dropbox\Research\RA\FAMI\Pilot II\Paper\Revision JEEA\Final
>  Publication\November 2021\replication-data-code\output\table-9\RW
Two-tailed Tests
Running 2500 bootstrap replications for each dependent variable. This may take some time

Linear regression                               Number of obs     =      1,327
                                                F(25, 86)         =          .
                                                Prob > F          =          .
                                                R-squared         =     0.4056
                                                Root MSE          =     .75623

                                    (Std. err. adjusted for 87 clusters in CodigoMu)
------------------------------------------------------------------------------------
                   |               Robust
     FCI_conjunto_ | Coefficient  std. err.      t    P>|t|     [95% conf. interval]
-------------------+----------------------------------------------------------------
                 T |   .3396593   .0675033     5.03   0.000     .2054672    .4738514
              sexo |  -.0507526   .0398229    -1.27   0.206    -.1299178    .0284126
                   |
          CodigoDe |
                2  |  -.1598762   .4782841    -0.33   0.739    -1.110673     .790921
                3  |  -.0893809   .0991565    -0.90   0.370    -.2864975    .1077358
                   |
  datosprevios_cdi |  -.0844028   .0907285    -0.93   0.355    -.2647652    .0959596
      rango_pob_BL |   .2398914   .0941285     2.55   0.013     .0527701    .4270127
         indw_alto |    .340109   .0568033     5.99   0.000     .2271877    .4530303
madresadolescentes |   .0074575   .0615736     0.12   0.904    -.1149468    .1298618
 puntuaciondirecta |   .0072797    .003366     2.16   0.033     .0005883     .013971
                   |
     encuestadorM2 |
               A2  |  -.5673736   .1808748    -3.14   0.002    -.9269408   -.2078064
               A3  |  -.6164545   .1451607    -4.25   0.000    -.9050243   -.3278846
               A4  |  -.4537939   .1436637    -3.16   0.002    -.7393879   -.1681999
               A5  |  -1.190573   .1553805    -7.66   0.000     -1.49946    -.881687
               A6  |  -.1943961   .1900738    -1.02   0.309    -.5722503    .1834581
               A7  |  -.5543885   .1509411    -3.67   0.000    -.8544495   -.2543275
               A8  |  -2.143442   .1691871   -12.67   0.000    -2.479774   -1.807109
               A9  |  -.0949536   .1621021    -0.59   0.560    -.4172019    .2272948
               P1  |   .0510647   .6109346     0.08   0.934    -1.163433    1.265563
               P2  |  -.8793213   .1784763    -4.93   0.000     -1.23412   -.5245222
               P3  |  -1.171844   .3893398    -3.01   0.003    -1.945826   -.3978622
               P4  |  -1.912066   .3661283    -5.22   0.000    -2.639905   -1.184227
               P6  |  -.9396972   .2888631    -3.25   0.002    -1.513938   -.3654564
               P7  |  -.9829642   .5706575    -1.72   0.089    -2.117394    .1514654
               P9  |  -.9825407    .186206    -5.28   0.000    -1.352706   -.6123755
               S1  |   -1.79953   .1512195   -11.90   0.000    -2.100144   -1.498915
               S3  |   .4218224    .122322     3.45   0.001     .1786543    .6649905
               S4  |  -.7564287   .2947312    -2.57   0.012    -1.342335   -.1705225
                   |
  FCI_conjunto__bl |   .0666998   .0235079     2.84   0.006     .0199677    .1134318
             _cons |   .2303047   .1636542     1.41   0.163    -.0950291    .5556385
------------------------------------------------------------------------------------
Original regress works for FCI_conjunto_
For outcome FCI_conjunto_ and independent variable T the original T is 5.031745022749459 and 
> the original P-Value is 0.0000
Boostrap for FCI_conjunto_ started at 20:08:50 16 Dec 2021
Bootstrap for FCI_conjunto_ finished at 20:11:31 16 Dec 2021
blvar option specified for outcome know_total_, but variable know_total__bl was not found and
>  not included as a covariate

Linear regression                               Number of obs     =      1,331
                                                F(24, 86)         =          .
                                                Prob > F          =          .
                                                R-squared         =     0.3396
                                                Root MSE          =     .84036

                                    (Std. err. adjusted for 87 clusters in CodigoMu)
------------------------------------------------------------------------------------
                   |               Robust
       know_total_ | Coefficient  std. err.      t    P>|t|     [95% conf. interval]
-------------------+----------------------------------------------------------------
                 T |  -.0157041   .0734624    -0.21   0.831    -.1617425    .1303343
              sexo |  -.0153957    .046289    -0.33   0.740    -.1074152    .0766238
                   |
          CodigoDe |
                2  |  -.5002439   .1264392    -3.96   0.000    -.7515967    -.248891
                3  |   .1238188   .1108285     1.12   0.267    -.0965009    .3441385
                   |
  datosprevios_cdi |  -.0947125   .0674533    -1.40   0.164    -.2288053    .0393802
      rango_pob_BL |   .0974876   .0744249     1.31   0.194    -.0504643    .2454395
         indw_alto |   .0443179   .0575186     0.77   0.443    -.0700252    .1586611
madresadolescentes |   .0504852    .047641     1.06   0.292    -.0442221    .1451924
 puntuaciondirecta |   .0066952   .0042341     1.58   0.117     -.001722    .0151124
                   |
     encuestadorM2 |
               A2  |   1.302525   .1135735    11.47   0.000     1.076748    1.528302
               A3  |   .4098218   .1536924     2.67   0.009     .1042915    .7153521
               A4  |  -.3147241   .1415494    -2.22   0.029    -.5961149   -.0333332
               A5  |  -.7152319   .1246686    -5.74   0.000    -.9630648   -.4673991
               A6  |   .2002171   .1585691     1.26   0.210    -.1150079    .5154422
               A7  |   .4195401    .112792     3.72   0.000      .195317    .6437632
               A8  |   .6856566   .1707392     4.02   0.000     .3462383    1.025075
               A9  |   1.126305   .2266911     4.97   0.000     .6756581    1.576952
               P1  |  -.3396092   .7206277    -0.47   0.639     -1.77217    1.092951
               P2  |   -.762495   .1028229    -7.42   0.000    -.9669003   -.5580898
               P3  |  -.3342337   .1409106    -2.37   0.020    -.6143548   -.0541126
               P4  |  -.1054947   .2839046    -0.37   0.711    -.6698783     .458889
               P6  |   .3432386   .1784012     1.92   0.058    -.0114112    .6978884
               P7  |    .741062   .4210124     1.76   0.082    -.0958829    1.578007
               P9  |  -.0394271   .2560296    -0.15   0.878     -.548397    .4695428
               S1  |   1.686873   .1087231    15.52   0.000     1.470738    1.903007
               S3  |  -.1419768   .1185075    -1.20   0.234     -.377562    .0936084
               S4  |   .7063572   .3015075     2.34   0.021     .1069801    1.305734
                   |
             _cons |  -.5312805   .1777642    -2.99   0.004     -.884664   -.1778971
------------------------------------------------------------------------------------
Original regress works for know_total_
For outcome know_total_ and independent variable T the original T is .213771094795187 and the
>  original P-Value is 0.8308
Boostrap for know_total_ started at 20:11:31 16 Dec 2021
Bootstrap for know_total_ finished at 20:13:42 16 Dec 2021

Linear regression                               Number of obs     =      1,331
                                                F(25, 86)         =          .
                                                Prob > F          =          .
                                                R-squared         =     0.2048
                                                Root MSE          =     .84982

                                    (Std. err. adjusted for 87 clusters in CodigoMu)
------------------------------------------------------------------------------------
                   |               Robust
   auto_eficacia2_ | Coefficient  std. err.      t    P>|t|     [95% conf. interval]
-------------------+----------------------------------------------------------------
                 T |   .0389715   .0748327     0.52   0.604    -.1097909    .1877339
              sexo |  -.0575771   .0469961    -1.23   0.224    -.1510023    .0358481
                   |
          CodigoDe |
                2  |  -.2211132    .136594    -1.62   0.109    -.4926531    .0504267
                3  |   .1412219    .114538     1.23   0.221    -.0864722    .3689159
                   |
  datosprevios_cdi |  -.0467426    .078045    -0.60   0.551    -.2018911    .1084058
      rango_pob_BL |   .1218828   .0761557     1.60   0.113    -.0295097    .2732753
         indw_alto |   .0534573   .0522287     1.02   0.309    -.0503699    .1572845
madresadolescentes |  -.0841193    .053817    -1.56   0.122    -.1911039    .0228653
 puntuaciondirecta |   .0063035   .0033441     1.88   0.063    -.0003444    .0129514
                   |
     encuestadorM2 |
               A2  |   .8691344   .1928158     4.51   0.000     .4858294    1.252439
               A3  |   .4774309   .2052436     2.33   0.022     .0694201    .8854417
               A4  |   .5300612   .1968921     2.69   0.009     .1386526    .9214697
               A5  |    1.64487   .1722629     9.55   0.000     1.302423    1.987317
               A6  |   .5548524   .1699326     3.27   0.002     .2170375    .8926672
               A7  |   .5105597   .1620661     3.15   0.002      .188383    .8327364
               A8  |   .9677152   .1941885     4.98   0.000     .5816812    1.353749
               A9  |   .5335004   .1897711     2.81   0.006     .1562479    .9107528
               P1  |   1.126552    .164629     6.84   0.000     .7992805    1.453824
               P2  |   .2264508   .1655638     1.37   0.175    -.1026792    .5555809
               P3  |   .3594572   .2955989     1.22   0.227    -.2281739    .9470883
               P4  |   .5259094   .3861732     1.36   0.177    -.2417776    1.293596
               P6  |   .9706388   .2486193     3.90   0.000        .4764    1.464878
               P7  |    .333542   .4987144     0.67   0.505    -.6578695    1.324953
               P9  |   1.088171   .1963483     5.54   0.000     .6978436    1.478498
               S1  |   1.343031   .1940033     6.92   0.000     .9573656    1.728697
               S3  |   1.300712   .1922238     6.77   0.000     .9185837     1.68284
               S4  |   .3047596   .3353094     0.91   0.366    -.3618135    .9713327
                   |
auto_eficacia2__bl |   .0087368   .0043028     2.03   0.045     .0001832    .0172905
             _cons |  -.9641511   .2062649    -4.67   0.000    -1.374192   -.5541099
------------------------------------------------------------------------------------
Original regress works for auto_eficacia2_
For outcome auto_eficacia2_ and independent variable T the original T is .5207819094531504 an
> d the original P-Value is 0.6026
Boostrap for auto_eficacia2_ started at 20:13:42 16 Dec 2021
Bootstrap for auto_eficacia2_ finished at 20:15:45 16 Dec 2021

Linear regression                               Number of obs     =      1,331
                                                F(25, 86)         =          .
                                                Prob > F          =          .
                                                R-squared         =     0.3558
                                                Root MSE          =     .83994

                                     (Std. err. adjusted for 87 clusters in CodigoMu)
-------------------------------------------------------------------------------------
                    |               Robust
   inseguridad_bin_ | Coefficient  std. err.      t    P>|t|     [95% conf. interval]
--------------------+----------------------------------------------------------------
                  T |  -.0892973   .0722994    -1.24   0.220    -.2330238    .0544293
               sexo |  -.1177077   .0486549    -2.42   0.018    -.2144303    -.020985
                    |
           CodigoDe |
                 2  |  -.2095555    .208926    -1.00   0.319    -.6248867    .2057756
                 3  |  -.0000289    .117415    -0.00   1.000    -.2334423    .2333844
                    |
   datosprevios_cdi |   -.055732    .094991    -0.59   0.559    -.2445679    .1331039
       rango_pob_BL |  -.0181791   .0943657    -0.19   0.848    -.2057719    .1694138
          indw_alto |  -.2208307   .0528055    -4.18   0.000    -.3258045   -.1158569
 madresadolescentes |  -.0481706   .0537183    -0.90   0.372     -.154959    .0586177
  puntuaciondirecta |  -.0021457    .003327    -0.64   0.521    -.0087597    .0044682
                    |
      encuestadorM2 |
                A2  |  -1.372859   .1488502    -9.22   0.000    -1.668763   -1.076954
                A3  |  -.6778793   .1290071    -5.25   0.000     -.934337   -.4214217
                A4  |  -.4884204   .1646913    -2.97   0.004    -.8158159   -.1610249
                A5  |  -1.684634   .1363002   -12.36   0.000    -1.955589   -1.413678
                A6  |   .1239132   .1353457     0.92   0.362    -.1451452    .3929717
                A7  |  -.5499714   .1421535    -3.87   0.000    -.8325631   -.2673796
                A8  |  -.9427214   .2010046    -4.69   0.000    -1.342305   -.5431374
                A9  |   .1519697   .1379474     1.10   0.274    -.1222608    .4262001
                P1  |  -1.105985   .3989153    -2.77   0.007    -1.899002   -.3129679
                P2  |  -1.735496   .1198143   -14.48   0.000    -1.973679   -1.497313
                P3  |   -.351653    .497179    -0.71   0.481    -1.340012    .6367061
                P4  |  -.4137085    .372995    -1.11   0.270    -1.155198    .3277809
                P6  |  -1.287336   .2773691    -4.64   0.000    -1.838727   -.7359443
                P7  |  -.8652934   .4584871    -1.89   0.062    -1.776736    .0461488
                P9  |  -1.002708   .3602188    -2.78   0.007    -1.718799   -.2866167
                S1  |  -1.766995   .1049054   -16.84   0.000     -1.97554    -1.55845
                S3  |  -1.781286   .1396812   -12.75   0.000    -2.058963   -1.503609
                S4  |  -.4999397   .3737389    -1.34   0.185    -1.242908    .2430287
                    |
inseguridad_bin__bl |   .2417497   .1049345     2.30   0.024     .0331469    .4503525
              _cons |   .7128222    .138402     5.15   0.000     .4376881    .9879563
-------------------------------------------------------------------------------------
Original regress works for inseguridad_bin_
For outcome inseguridad_bin_ and independent variable T the original T is 1.235102890763741 a
> nd the original P-Value is 0.2170
Boostrap for inseguridad_bin_ started at 20:15:45 16 Dec 2021
Bootstrap for inseguridad_bin_ finished at 20:17:48 16 Dec 2021
file C:\Users\dkp28\Dropbox\Research\RA\FAMI\Pilot II\Paper\Revision JEEA\Final
    Publication\November 2021\replication-data-code\output\table-9\RW/Null T Int OLS.dta
    saved
aca 9.1.4
aca 9.1.4
aca 9.1.4
file C:\Users\dkp28\Dropbox\Research\RA\FAMI\Pilot II\Paper\Revision JEEA\Final
    Publication\November 2021\replication-data-code\output\table-9\RW/Or T Int OLS.dta
    saved
Program has finished. Two files were created:
File Null T Int OLS contains bootstrap matrix in varlist order sixe: ( x 2500)
File Or T Int OLS contains Original T stat and Pvalue by varlist (obs 1 is T and obs 2 is Pva
> l)

. 
.                 
. * 2nd. RW P Value calculation
. romwolf_matcalc FCI_conjunto__T know_total__T auto_eficacia2__T                            
>      ///
>         inseguridad_bin__T,                                                                
>                                              ///
>         inmatfile("Or T Int OLS") infile("Null T Int OLS")
current directory: C:\Users\dkp28\Dropbox\Research\RA\FAMI\Pilot II\Paper\Revision JEEA\Final
>  Publication\November 2021\replication-data-code\output\table-9\RW
Maximum t among remaining candidates is 5.031744956970215 (variable 1)
Prev p-val
P-val antes de acotar.0003998400639744'
P-value for outcome 1=.0004
Maximum t among remaining candidates is 1.235102891921997 (variable 4)
Prev p-val.00039984
P-val antes de acotar.4962015193922431'
P-value for outcome 4=.4962
Maximum t among remaining candidates is .520781934261322 (variable 3)
Prev p-val.49620152
P-val antes de acotar.8280687724910036'
P-value for outcome 3=.8281
Maximum t among remaining candidates is .2137710899114609 (variable 2)
Prev p-val.82806877
P-val antes de acotar.8256697321071571'
P-value for outcome 2=.8281


For the variable FCI_conjunto__T: Original p-value is 0. Romano Wolf p-value is 0.0004.
For the variable know_total__T: Original p-value is .8307999968528748. Romano Wolf p-value is
>  0.8281.
For the variable auto_eficacia2__T: Original p-value is .6025999784469604. Romano Wolf p-valu
> e is 0.8281.
For the variable inseguridad_bin__T: Original p-value is .2169999927282333. Romano Wolf p-val
> ue is 0.4962.

. 
. local n = 0

. foreach var of varlist FCI_conjunto__T know_total__T auto_eficacia2__T                  ///
> inseguridad_bin__T {
  2.         local ++n
  3.         
.         local p = e(rw_`var')
  4.         mat MAT_tabla[`n',6] = `p'
  5.         mat MAT_tabla_s[`n',5] = (`p'<0.1) + (`p'<0.05) + (`p'<0.01)
  6.         
. }

. 
. 
. * Table: -----------------------------------------------------------------------
. cd "${root}/output/table-9"
C:\Users\dkp28\Dropbox\Research\RA\FAMI\Pilot II\Paper\Revision JEEA\Final Publication\Novemb
> er 2021\replication-data-code\output\table-9

.         
. frmttable using "itt_intermediate", replace                                                
>                      ///
>         statmat(MAT_tabla) annotate(MAT_tabla_s) asymbol(+,++,+++)                         
>              ///
>         doubles(ci) landscape sdec(3,3) sub(1) dbldiv(,)                                   
>                      ///
>         rt("FCI Home Environment Quality"\""\                                              
>                              ///
>         "Parental Knowledge (Raw Score)"\""\                                               
>                              ///
>         "Maternal Self-Efficacy (Raw Score)"\""\                                           
>                              ///
>         "ELCSA Food Insecurity Status")                                                    
>                                      ///
>         ct("{\b VARIABLE}","{\b Beta (95% CI)}","{\b P Value}","{\b RW P Value}")

  -----------------------------------------------------------------------------------------
   {\b VARIABLE}                        {\b Beta (95% CI)}  {\b P Value}  {\b RW P Value} 
  -----------------------------------------------------------------------------------------
   FCI Home Environment Quality               0.340           0.000+++       0.000+++     
                                          (0.207,0.472)                                   
   Parental Knowledge (Raw Score)             -0.016           0.831           0.828      
                                          (-0.160,0.128)                                  
   Maternal Self-Efficacy (Raw Score)         0.039            0.604           0.828      
                                          (-0.108,0.186)                                  
   ELCSA Food Insecurity Status               -0.089           0.220           0.496      
                                          (-0.231,0.052)                                  
  -----------------------------------------------------------------------------------------


. 
. log close 
      name:  <unnamed>
       log:  C:\Users\dkp28\Dropbox\Research\RA\FAMI\Pilot II\Paper\Revision JEEA\Final Publi
> cation\November 2021\replication-data-code/output/table-9/table-9.log
  log type:  text
 closed on:  16 Dec 2021, 20:17:52
---------------------------------------------------------------------------------------------
