# Supplementary material for: Early Stimulation and Nutrition: The Impacts of a Scalable Intervention
Source: J Eur Econ Assoc. 2022 Jan 28;20(4):1395–432. doi: 10.1093/jeea/jvac005 (PMC9372035; doi:10.1093/jeea/jvac005)
Supplement: jvac005_Attanasio_etal_Replication-Data-Code [file jvac005_attanasio_etal_replication-data-code.zip › replication-data-code/output/table-d1/table-d1.log]

---------------------------------------------------------------------------------------------
      name:  <unnamed>
       log:  C:\Users\dkp28\Dropbox\Research\RA\FAMI\Pilot II\Paper\Revision JEEA\Final Publi
> cation\November 2021\replication-data-code/output/table-d1/table-d1.log
  log type:  text
 opened on:  16 Dec 2021, 20:35:10

. * EARLY STIMULATION AND NUTRITION: THE IMPACTS OF A SCALABLE INTERVENTION
. * Attanasio, O., Baker-Henningham, H., Bernal, R., Meghir, C., Pineda, D., and
. * Rubio-Codina, M.
. * Name:                 table-d1.do
. * Description:  This do file produces Table D1.
. 
. 
. /* Table d1: Signal-to-noise ratios                                                        
>                                      
> --------------------------------------------------------------------------------*/      
. cd "${root}/output/table-d1"
C:\Users\dkp28\Dropbox\Research\RA\FAMI\Pilot II\Paper\Revision JEEA\Final Publication\Novemb
> er 2021\replication-data-code\output\table-d1

. use "${root}/data-clean/estimation-data.dta", clear

. 
. 
. * Matrix definition: -----------------------------------------------------------
. mat MAT_tabla = J(11,1,.)

. 
. 
. * Signal-to-noise ratios for Bayley-III Factor: --------------------------------
. 
. * Factor model estimation
. factor b_Cog_k_ b_Lrc_k_ b_Lec_k_ b_mf_k_ b_mg_k_ if bayley_outlier_ == 0, fa(1)
(obs=1,292)

Factor analysis/correlation                      Number of obs    =      1,292
    Method: principal factors                    Retained factors =          1
    Rotation: (unrotated)                        Number of params =          5

    --------------------------------------------------------------------------
         Factor  |   Eigenvalue   Difference        Proportion   Cumulative
    -------------+------------------------------------------------------------
        Factor1  |      2.33131      2.27808            1.1596       1.1596
        Factor2  |      0.05323      0.11999            0.0265       1.1861
        Factor3  |     -0.06676      0.07188           -0.0332       1.1529
        Factor4  |     -0.13863      0.03011           -0.0690       1.0839
        Factor5  |     -0.16874            .           -0.0839       1.0000
    --------------------------------------------------------------------------
    LR test: independent vs. saturated:  chi2(10) = 2146.34 Prob>chi2 = 0.0000

Factor loadings (pattern matrix) and unique variances

    ---------------------------------------
        Variable |  Factor1 |   Uniqueness 
    -------------+----------+--------------
        b_Cog_k_ |   0.7054 |      0.5024  
        b_Lrc_k_ |   0.7920 |      0.3728  
        b_Lec_k_ |   0.6809 |      0.5364  
         b_mf_k_ |   0.6450 |      0.5840  
         b_mg_k_ |   0.5716 |      0.6732  
    ---------------------------------------

. 
. * Loadings' adjustment
.         
.         * Loadings' matrix
.         mat l e(L)

e(L)[5,1]
            Factor1
b_Cog_k_  .70541201
b_Lrc_k_  .79198651
b_Lec_k_  .68091295
 b_mf_k_  .64500869
 b_mg_k_  .57164804

.         mat A = e(L)

. 
.         * Loadings' adjustment
.         local nrow = rowsof(A)

.         mat toscale = A[1,1]

. 
.         foreach j of numlist 2/`nrow' 1 {
  2.                 mat A[`j',1]=A[`j',1]/A[1,1]
  3.         }

. 
.         * Comparing original and adjusted loadings
.         di "Original loadings:"
Original loadings:

.         mat l e(L)

e(L)[5,1]
            Factor1
b_Cog_k_  .70541201
b_Lrc_k_  .79198651
b_Lec_k_  .68091295
 b_mf_k_  .64500869
 b_mg_k_  .57164804

. 
.         di "Adjusted loadings:"
Adjusted loadings:

.         mat l A

A[5,1]
            Factor1
b_Cog_k_          1
b_Lrc_k_   1.122729
b_Lec_k_  .96526985
 b_mf_k_  .91437157
 b_mg_k_   .8103747

. 
.         * Overwritting loadings in return list
.         estadd matrix L = A, replace

added matrix:
                  e(L) :  5 x 1

.         
.         * Checking new loadings
.         mat l e(L)

e(L)[5,1]
            Factor1
b_Cog_k_          1
b_Lrc_k_   1.122729
b_Lec_k_  .96526985
 b_mf_k_  .91437157
 b_mg_k_   .8103747

. 
. * Signal-to-noise matrix 
. 
.         * Storing loadings and error terms' variance
.         mat L = e(L)

.         mat Psi = e(Psi)

.         
.         * Number of measures
.         local nmeasures = rowsof(L)

.         
.         * Filling signal-to-noise matrix
.         local n = 1

.         foreach j of numlist 1/`nmeasures' {
  2.                 local ++n 
  3.                 mat MAT_tabla[`n',1] = L[`j',1]^2*toscale[1,1]^2/(L[`j',1]^2*toscale[1,1
> ]^2+Psi[1,`j'])
  4.         }

. 
. * Signal-to-noise ratios for Parental investment Factor: -----------------------
. factor toysources playmaterials playactivities materiales, pcf means
(obs=1,331)

Factor analysis/correlation                      Number of obs    =      1,331
    Method: principal-component factors          Retained factors =          1
    Rotation: (unrotated)                        Number of params =          4

    --------------------------------------------------------------------------
         Factor  |   Eigenvalue   Difference        Proportion   Cumulative
    -------------+------------------------------------------------------------
        Factor1  |      1.89345      0.97373            0.4734       0.4734
        Factor2  |      0.91972      0.11877            0.2299       0.7033
        Factor3  |      0.80095      0.41507            0.2002       0.9035
        Factor4  |      0.38588            .            0.0965       1.0000
    --------------------------------------------------------------------------
    LR test: independent vs. saturated:  chi2(6)  =  823.17 Prob>chi2 = 0.0000

Factor loadings (pattern matrix) and unique variances

    ---------------------------------------
        Variable |  Factor1 |   Uniqueness 
    -------------+----------+--------------
      toysources |   0.4011 |      0.8391  
    playmateri~s |   0.8348 |      0.3030  
    playactivi~s |   0.8388 |      0.2963  
      materiales |   0.5761 |      0.6681  
    ---------------------------------------

Summary statistics of the variables

  -------------------------------------------------------------------
      Variable |         Mean      Std. dev.         Min          Max
  -------------+-----------------------------------------------------
    toysources |     2.637115      .5827898            0            3
  playmateri~s |     3.990984      1.716328            0            6
  playactivi~s |     7.927874       2.44043            0           11
    materiales |     5.358377      3.930989            0           12
  -------------------------------------------------------------------
(Factor analysis correlation matrix)

. 
. * Signal-to-noise matrix 
. 
.         * Storing loadings and error terms' variance
.         mat L = e(L)

.         mat Psi = e(Psi)

.         
.         * Number of measures
.         local nmeasures = rowsof(L)

.         
.         * Filling signal-to-noise matrix
.         local n = 7

.         foreach j of numlist 1/`nmeasures' {
  2.                 local ++n 
  3.                 mat MAT_tabla[`n',1] = L[`j',1]^2/(L[`j',1]^2+Psi[1,`j'])
  4.         }

. 
. * E. Output
. * -------------------------------------------------------------------------------
. frmttable using "Signal_to_noise", replace                                                 
>                      ///
>         statmat(MAT_tabla) sdec(3)                                                         
>                                              ///
>         ct("Measurement","Signal")                                                         
>                                              ///
>         rt("{\b Bayley-III factor}"\                                                       
>                                      ///
>         "Bayley: Cognitive"\"Bayley: Receptive language"\                                  
>                      ///
>         "Bayley: Expressive language"\"Bayley: Fine motor"\                                
>                      ///
>         "Bayley: Gross motor"\                                                             
>                                              ///
>         "{\b Parental investment}"\                                                        
>                                              ///
>         "FCI: Number of toy sources"\"FCI: Number of types of play materials"\          ///
>         "FCI: Number of types of play activities in last 3 days"\                          
>              ///
>         "FCI: Number of books, magazines and newspapers")

             ------------------------------------------------------------------
              Measurement                                              Signal 
             ------------------------------------------------------------------
              {\b Bayley-III factor}                                          
              Bayley: Cognitive                                        0.498  
              Bayley: Receptive language                               0.627  
              Bayley: Expressive language                              0.464  
              Bayley: Fine motor                                       0.416  
              Bayley: Gross motor                                      0.327  
              {\b Parental investment}                                        
              FCI: Number of toy sources                               0.161  
              FCI: Number of types of play materials                   0.697  
              FCI: Number of types of play activities in last 3 days   0.704  
              FCI: Number of books, magazines and newspapers           0.332  
             ------------------------------------------------------------------


. 
. cap log close 
