# Supplementary material for: Early Stimulation and Nutrition: The Impacts of a Scalable Intervention
Source: J Eur Econ Assoc. 2022 Jan 28;20(4):1395–432. doi: 10.1093/jeea/jvac005 (PMC9372035; doi:10.1093/jeea/jvac005)
Supplement: jvac005_Attanasio_etal_Replication-Data-Code [file jvac005_attanasio_etal_replication-data-code.zip › replication-data-code/output/table-e1/caract_miss.xls]

Tabla de Missings
	missings
	Número Total Missings	Tratamiento	Control	Chi2 Stat	P-value
Total Observaciones	340	171	169	.	.
edad_fami	0	0	0	.	.
escfami	0	0	0	.	.
exp_fami	2	0	2	.	.
II_209_1	0	0	0	.	.
personas_hogar_FAMI	0	0	0	.	.
XII_1201	0	0	0	.	.
XII_1249	0	0	0	.	.
IV_413V1	4	2	2	0	.991
IV_415V1	4	1	3	.	.
VIII_801	3	3	0	.	.
z_puntuaciondirecta	0	0	0	.	.
know_total_1	0	0	0	.	.
singledivwidow	0	0	0	.	.
