# Supplementary material for: Early Stimulation and Nutrition: The Impacts of a Scalable Intervention
Source: J Eur Econ Assoc. 2022 Jan 28;20(4):1395–432. doi: 10.1093/jeea/jvac005 (PMC9372035; doi:10.1093/jeea/jvac005)
Supplement: jvac005_Attanasio_etal_Replication-Data-Code [file jvac005_attanasio_etal_replication-data-code.zip › replication-data-code/output/table-e1/table-e1.log]

---------------------------------------------------------------------------------------------
      name:  <unnamed>
       log:  C:\Users\dkp28\Dropbox\Research\RA\FAMI\Pilot II\Paper\Revision JEEA\Final Publi
> cation\November 2021\replication-data-code/output/table-e1/table-e1.log
  log type:  text
 opened on:  16 Dec 2021, 20:35:10

. * EARLY STIMULATION AND NUTRITION: THE IMPACTS OF A SCALABLE INTERVENTION
. * Attanasio, O., Baker-Henningham, H., Bernal, R., Meghir, C., Pineda, D., and
. * Rubio-Codina, M.
. * Name:                 table-e1.do
. * Description:  This do file produces Table E1.
. 
. 
. /* Table e1: Baseline characteristics of FAMI program facilitators by 
>                          randomization status                                              
>                                              
> --------------------------------------------------------------------------------*/      
. cd "${root}/output/table-e1"
C:\Users\dkp28\Dropbox\Research\RA\FAMI\Pilot II\Paper\Revision JEEA\Final Publication\Novemb
> er 2021\replication-data-code\output\table-e1

. use "${root}/data-clean/baseline-fami-characteristics.dta", clear

.         
. 
. * Mean differences table:                                                
. equivalence ${caract}, filename("caract") tratamiento(T) cluster(CodigoMu) miss
Cluster var is Fake Municipality ID (bl)
Actual directory is C:\Users\dkp28\Dropbox\Research\RA\FAMI\Pilot II\Paper\Revision JEEA\Fina
> l Publication\November 2021\replication-data-code\output\table-e1
warning: matrix in addcols option has varying size rows:
   "Treatment - Control"\ "Differencia", "p-value"

       -------------------------------------------------------------------------------
        VARIABLE                    Treatment  Control  Treatment - Control          
       -------------------------------------------------------------------------------
        Total Observaciones = 340      171       169        Differencia      p-value 
       -------------------------------------------------------------------------------
            *** Significance at 1%, ** Significance at 5%, * Significance at 10%
                               () Standard errors in brackets
                  [] Chi2 Statistic, clustered by Fake Municipality ID (bl)

Variable Actual edad_fami
edad_fami: continua

     ----------------------------------------------------------------------------------
      VARIABLE                      Treatment  Control   Treatment - Control          
     ----------------------------------------------------------------------------------
      Total Observaciones = 340        171       169         Differencia      p-value 
      Age (years) n1=171, n0=169     41.789     41.408          0.381          0.790  
                                    (10.041)   (10.367)        (1.428)                
     ----------------------------------------------------------------------------------
            *** Significance at 1%, ** Significance at 5%, * Significance at 10%
                               () Standard errors in brackets
                  [] Chi2 Statistic, clustered by Fake Municipality ID (bl)

(0 real changes made)

    Variable |        Obs        Mean    Std. dev.       Min        Max
-------------+---------------------------------------------------------
    __000000 |        171           0           0          0          0

    Variable |        Obs        Mean    Std. dev.       Min        Max
-------------+---------------------------------------------------------
    __000000 |        169           0           0          0          0
Missing edad_fami No
Variable Actual escfami
escfami: continua

  ----------------------------------------------------------------------------------------
   VARIABLE                            Treatment  Control   Treatment - Control          
  ----------------------------------------------------------------------------------------
   Total Observaciones = 340              171       169         Differencia      p-value 
   Age (years) n1=171, n0=169           41.789     41.408          0.381          0.790  
                                       (10.041)   (10.367)        (1.428)                
   Education (years) n1=171, n0=169     13.263     13.000          0.263          0.378  
                                        (1.661)   (1.967)         (0.299)                
  ----------------------------------------------------------------------------------------
            *** Significance at 1%, ** Significance at 5%, * Significance at 10%
                               () Standard errors in brackets
                  [] Chi2 Statistic, clustered by Fake Municipality ID (bl)

(0 real changes made)

    Variable |        Obs        Mean    Std. dev.       Min        Max
-------------+---------------------------------------------------------
    __000000 |        171           0           0          0          0

    Variable |        Obs        Mean    Std. dev.       Min        Max
-------------+---------------------------------------------------------
    __000000 |        169           0           0          0          0
Missing escfami No
Variable Actual exp_fami
exp_fami: continua

  -----------------------------------------------------------------------------------------
   VARIABLE                             Treatment  Control   Treatment - Control          
  -----------------------------------------------------------------------------------------
   Total Observaciones = 340               171       169         Differencia      p-value 
   Age (years) n1=171, n0=169            41.789     41.408          0.381          0.790  
                                        (10.041)   (10.367)        (1.428)                
   Education (years) n1=171, n0=169      13.263     13.000          0.263          0.378  
                                         (1.661)   (1.967)         (0.299)                
   Experience (years) n1=171, n0=167     11.706     11.884         -0.178          0.856  
                                         (7.974)   (8.519)         (0.979)                
  -----------------------------------------------------------------------------------------
            *** Significance at 1%, ** Significance at 5%, * Significance at 10%
                               () Standard errors in brackets
                  [] Chi2 Statistic, clustered by Fake Municipality ID (bl)

(2 real changes made)

    Variable |        Obs        Mean    Std. dev.       Min        Max
-------------+---------------------------------------------------------
    __000000 |        171           0           0          0          0

    Variable |        Obs        Mean    Std. dev.       Min        Max
-------------+---------------------------------------------------------
    __000000 |        169    .0118343    .1084614          0          1
Missing exp_fami No
Variable Actual II_209_1
II_209_1: continua

  -----------------------------------------------------------------------------------------
   VARIABLE                             Treatment  Control   Treatment - Control          
  -----------------------------------------------------------------------------------------
   Total Observaciones = 340               171       169         Differencia      p-value 
   Age (years) n1=171, n0=169            41.789     41.408          0.381          0.790  
                                        (10.041)   (10.367)        (1.428)                
   Education (years) n1=171, n0=169      13.263     13.000          0.263          0.378  
                                         (1.661)   (1.967)         (0.299)                
   Experience (years) n1=171, n0=167     11.706     11.884         -0.178          0.856  
                                         (7.974)   (8.519)         (0.979)                
   Number of children n1=171, n0=169      2.713     2.550           0.163          0.307  
                                         (1.357)   (1.500)         (0.160)                
  -----------------------------------------------------------------------------------------
            *** Significance at 1%, ** Significance at 5%, * Significance at 10%
                               () Standard errors in brackets
                  [] Chi2 Statistic, clustered by Fake Municipality ID (bl)

(0 real changes made)

    Variable |        Obs        Mean    Std. dev.       Min        Max
-------------+---------------------------------------------------------
    __000000 |        171           0           0          0          0

    Variable |        Obs        Mean    Std. dev.       Min        Max
-------------+---------------------------------------------------------
    __000000 |        169           0           0          0          0
Missing II_209_1 No
Variable Actual personas_hogar_FAMI
personas_hogar_FAMI: continua

 ------------------------------------------------------------------------------------------
  VARIABLE                              Treatment  Control   Treatment - Control          
 ------------------------------------------------------------------------------------------
  Total Observaciones = 340                171       169         Differencia      p-value 
  Age (years) n1=171, n0=169             41.789     41.408          0.381          0.790  
                                        (10.041)   (10.367)        (1.428)                
  Education (years) n1=171, n0=169       13.263     13.000          0.263          0.378  
                                         (1.661)   (1.967)         (0.299)                
  Experience (years) n1=171, n0=167      11.706     11.884         -0.178          0.856  
                                         (7.974)   (8.519)         (0.979)                
  Number of children n1=171, n0=169       2.713     2.550           0.163          0.307  
                                         (1.357)   (1.500)         (0.160)                
  MC's household size n1=171, n0=169      3.936     3.947          -0.011          0.949  
                                         (1.480)   (1.432)         (0.175)                
 ------------------------------------------------------------------------------------------
            *** Significance at 1%, ** Significance at 5%, * Significance at 10%
                               () Standard errors in brackets
                  [] Chi2 Statistic, clustered by Fake Municipality ID (bl)

(0 real changes made)

    Variable |        Obs        Mean    Std. dev.       Min        Max
-------------+---------------------------------------------------------
    __000000 |        171           0           0          0          0

    Variable |        Obs        Mean    Std. dev.       Min        Max
-------------+---------------------------------------------------------
    __000000 |        169           0           0          0          0
Missing personas_hogar_FAMI No
Variable Actual XII_1201
XII_1201: continua

---------------------------------------------------------------------------------------------
> --------------------
VARIABLE                                                     Treatment  Control   Treatment -
>  Control          
---------------------------------------------------------------------------------------------
> --------------------
Total Observaciones = 340                                       171       169         Differe
> ncia      p-value 
Age (years) n1=171, n0=169                                    41.789     41.408          0.38
> 1          0.790  
                                                             (10.041)   (10.367)        (1.42
> 8)                
Education (years) n1=171, n0=169                              13.263     13.000          0.26
> 3          0.378  
                                                              (1.661)   (1.967)         (0.29
> 9)                
Experience (years) n1=171, n0=167                             11.706     11.884         -0.17
> 8          0.856  
                                                              (7.974)   (8.519)         (0.97
> 9)                
Number of children n1=171, n0=169                              2.713     2.550           0.16
> 3          0.307  
                                                              (1.357)   (1.500)         (0.16
> 0)                
MC's household size n1=171, n0=169                             3.936     3.947          -0.01
> 1          0.949  
                                                              (1.480)   (1.432)         (0.17
> 5)                
Number of children (0-12 months) attending n1=171, n0=169      4.865     5.118          -0.25
> 3          0.504  
                                                              (2.058)   (2.291)         (0.37
> 9)                
---------------------------------------------------------------------------------------------
> --------------------
            *** Significance at 1%, ** Significance at 5%, * Significance at 10%
                               () Standard errors in brackets
                  [] Chi2 Statistic, clustered by Fake Municipality ID (bl)

(0 real changes made)

    Variable |        Obs        Mean    Std. dev.       Min        Max
-------------+---------------------------------------------------------
    __000000 |        171           0           0          0          0

    Variable |        Obs        Mean    Std. dev.       Min        Max
-------------+---------------------------------------------------------
    __000000 |        169           0           0          0          0
Missing XII_1201 No
Variable Actual XII_1249
XII_1249: continua

---------------------------------------------------------------------------------------------
> --------------------
VARIABLE                                                     Treatment  Control   Treatment -
>  Control          
---------------------------------------------------------------------------------------------
> --------------------
Total Observaciones = 340                                       171       169         Differe
> ncia      p-value 
Age (years) n1=171, n0=169                                    41.789     41.408          0.38
> 1          0.790  
                                                             (10.041)   (10.367)        (1.42
> 8)                
Education (years) n1=171, n0=169                              13.263     13.000          0.26
> 3          0.378  
                                                              (1.661)   (1.967)         (0.29
> 9)                
Experience (years) n1=171, n0=167                             11.706     11.884         -0.17
> 8          0.856  
                                                              (7.974)   (8.519)         (0.97
> 9)                
Number of children n1=171, n0=169                              2.713     2.550           0.16
> 3          0.307  
                                                              (1.357)   (1.500)         (0.16
> 0)                
MC's household size n1=171, n0=169                             3.936     3.947          -0.01
> 1          0.949  
                                                              (1.480)   (1.432)         (0.17
> 5)                
Number of children (0-12 months) attending n1=171, n0=169      4.865     5.118          -0.25
> 3          0.504  
                                                              (2.058)   (2.291)         (0.37
> 9)                
Number of pregnant women attending n1=171, n0=169              1.860     1.959          -0.09
> 9          0.588  
                                                              (1.343)   (1.445)         (0.18
> 3)                
---------------------------------------------------------------------------------------------
> --------------------
            *** Significance at 1%, ** Significance at 5%, * Significance at 10%
                               () Standard errors in brackets
                  [] Chi2 Statistic, clustered by Fake Municipality ID (bl)

(0 real changes made)

    Variable |        Obs        Mean    Std. dev.       Min        Max
-------------+---------------------------------------------------------
    __000000 |        171           0           0          0          0

    Variable |        Obs        Mean    Std. dev.       Min        Max
-------------+---------------------------------------------------------
    __000000 |        169           0           0          0          0
Missing XII_1249 No
Variable Actual IV_413V1
IV_413V1: continua

---------------------------------------------------------------------------------------------
> --------------------
VARIABLE                                                     Treatment  Control   Treatment -
>  Control          
---------------------------------------------------------------------------------------------
> --------------------
Total Observaciones = 340                                       171       169         Differe
> ncia      p-value 
Age (years) n1=171, n0=169                                    41.789     41.408          0.38
> 1          0.790  
                                                             (10.041)   (10.367)        (1.42
> 8)                
Education (years) n1=171, n0=169                              13.263     13.000          0.26
> 3          0.378  
                                                              (1.661)   (1.967)         (0.29
> 9)                
Experience (years) n1=171, n0=167                             11.706     11.884         -0.17
> 8          0.856  
                                                              (7.974)   (8.519)         (0.97
> 9)                
Number of children n1=171, n0=169                              2.713     2.550           0.16
> 3          0.307  
                                                              (1.357)   (1.500)         (0.16
> 0)                
MC's household size n1=171, n0=169                             3.936     3.947          -0.01
> 1          0.949  
                                                              (1.480)   (1.432)         (0.17
> 5)                
Number of children (0-12 months) attending n1=171, n0=169      4.865     5.118          -0.25
> 3          0.504  
                                                              (2.058)   (2.291)         (0.37
> 9)                
Number of pregnant women attending n1=171, n0=169              1.860     1.959          -0.09
> 9          0.588  
                                                              (1.343)   (1.445)         (0.18
> 3)                
Number of group sessions held last month n1=169, n0=167        5.456     5.090           0.36
> 6          0.608  
                                                              (4.500)   (3.395)         (0.71
> 3)                
---------------------------------------------------------------------------------------------
> --------------------
            *** Significance at 1%, ** Significance at 5%, * Significance at 10%
                               () Standard errors in brackets
                  [] Chi2 Statistic, clustered by Fake Municipality ID (bl)

(4 real changes made)

    Variable |        Obs        Mean    Std. dev.       Min        Max
-------------+---------------------------------------------------------
    __000000 |        171    .0116959    .1078291          0          1

    Variable |        Obs        Mean    Std. dev.       Min        Max
-------------+---------------------------------------------------------
    __000000 |        169    .0118343    .1084614          0          1
Missing IV_413V1 Sí

 __000000 by T, clustered by CodigoMu
 ------------------------------------------------------
  Inter-cluster correlation =           0.0000
      ICC 95% Asymptotic CI =      [0.0000,0.0890]
         Pearson's Chi-2(1) =    0.0001     Pr = 0.9906
 Pooled adjustment Chi-2(1) =    0.0001     Pr = 0.9906
  Group adjustment Chi-2(1) =    0.0001     Pr = 0.9906
Variable Actual IV_415V1
IV_415V1: continua

---------------------------------------------------------------------------------------------
> --------------------
VARIABLE                                                     Treatment  Control   Treatment -
>  Control          
---------------------------------------------------------------------------------------------
> --------------------
Total Observaciones = 340                                       171       169         Differe
> ncia      p-value 
Age (years) n1=171, n0=169                                    41.789     41.408          0.38
> 1          0.790  
                                                             (10.041)   (10.367)        (1.42
> 8)                
Education (years) n1=171, n0=169                              13.263     13.000          0.26
> 3          0.378  
                                                              (1.661)   (1.967)         (0.29
> 9)                
Experience (years) n1=171, n0=167                             11.706     11.884         -0.17
> 8          0.856  
                                                              (7.974)   (8.519)         (0.97
> 9)                
Number of children n1=171, n0=169                              2.713     2.550           0.16
> 3          0.307  
                                                              (1.357)   (1.500)         (0.16
> 0)                
MC's household size n1=171, n0=169                             3.936     3.947          -0.01
> 1          0.949  
                                                              (1.480)   (1.432)         (0.17
> 5)                
Number of children (0-12 months) attending n1=171, n0=169      4.865     5.118          -0.25
> 3          0.504  
                                                              (2.058)   (2.291)         (0.37
> 9)                
Number of pregnant women attending n1=171, n0=169              1.860     1.959          -0.09
> 9          0.588  
                                                              (1.343)   (1.445)         (0.18
> 3)                
Number of group sessions held last month n1=169, n0=167        5.456     5.090           0.36
> 6          0.608  
                                                              (4.500)   (3.395)         (0.71
> 3)                
Number of home visits held last month n1=170, n0=166          12.047     13.512         -1.46
> 5          0.209  
                                                              (6.661)   (7.127)         (1.16
> 7)                
---------------------------------------------------------------------------------------------
> --------------------
            *** Significance at 1%, ** Significance at 5%, * Significance at 10%
                               () Standard errors in brackets
                  [] Chi2 Statistic, clustered by Fake Municipality ID (bl)

(4 real changes made)

    Variable |        Obs        Mean    Std. dev.       Min        Max
-------------+---------------------------------------------------------
    __000000 |        171     .005848    .0764719          0          1

    Variable |        Obs        Mean    Std. dev.       Min        Max
-------------+---------------------------------------------------------
    __000000 |        169    .0177515    .1324392          0          1
Missing IV_415V1 No
Variable Actual VIII_801
VIII_801: continua

---------------------------------------------------------------------------------------------
> --------------------
VARIABLE                                                     Treatment  Control   Treatment -
>  Control          
---------------------------------------------------------------------------------------------
> --------------------
Total Observaciones = 340                                       171       169         Differe
> ncia      p-value 
Age (years) n1=171, n0=169                                    41.789     41.408          0.38
> 1          0.790  
                                                             (10.041)   (10.367)        (1.42
> 8)                
Education (years) n1=171, n0=169                              13.263     13.000          0.26
> 3          0.378  
                                                              (1.661)   (1.967)         (0.29
> 9)                
Experience (years) n1=171, n0=167                             11.706     11.884         -0.17
> 8          0.856  
                                                              (7.974)   (8.519)         (0.97
> 9)                
Number of children n1=171, n0=169                              2.713     2.550           0.16
> 3          0.307  
                                                              (1.357)   (1.500)         (0.16
> 0)                
MC's household size n1=171, n0=169                             3.936     3.947          -0.01
> 1          0.949  
                                                              (1.480)   (1.432)         (0.17
> 5)                
Number of children (0-12 months) attending n1=171, n0=169      4.865     5.118          -0.25
> 3          0.504  
                                                              (2.058)   (2.291)         (0.37
> 9)                
Number of pregnant women attending n1=171, n0=169              1.860     1.959          -0.09
> 9          0.588  
                                                              (1.343)   (1.445)         (0.18
> 3)                
Number of group sessions held last month n1=169, n0=167        5.456     5.090           0.36
> 6          0.608  
                                                              (4.500)   (3.395)         (0.71
> 3)                
Number of home visits held last month n1=170, n0=166          12.047     13.512         -1.46
> 5          0.209  
                                                              (6.661)   (7.127)         (1.16
> 7)                
Hours devoted to planning activities n1=168, n0=169            4.952     6.858          -1.90
> 6         0.013** 
                                                              (3.021)   (6.928)         (0.76
> 8)                
---------------------------------------------------------------------------------------------
> --------------------
            *** Significance at 1%, ** Significance at 5%, * Significance at 10%
                               () Standard errors in brackets
                  [] Chi2 Statistic, clustered by Fake Municipality ID (bl)

(3 real changes made)

    Variable |        Obs        Mean    Std. dev.       Min        Max
-------------+---------------------------------------------------------
    __000000 |        171    .0175439    .1316718          0          1

    Variable |        Obs        Mean    Std. dev.       Min        Max
-------------+---------------------------------------------------------
    __000000 |        169           0           0          0          0
Missing VIII_801 No
Variable Actual z_puntuaciondirecta
z_puntuaciondirecta: continua

---------------------------------------------------------------------------------------------
> --------------------
VARIABLE                                                     Treatment  Control   Treatment -
>  Control          
---------------------------------------------------------------------------------------------
> --------------------
Total Observaciones = 340                                       171       169         Differe
> ncia      p-value 
Age (years) n1=171, n0=169                                    41.789     41.408          0.38
> 1          0.790  
                                                             (10.041)   (10.367)        (1.42
> 8)                
Education (years) n1=171, n0=169                              13.263     13.000          0.26
> 3          0.378  
                                                              (1.661)   (1.967)         (0.29
> 9)                
Experience (years) n1=171, n0=167                             11.706     11.884         -0.17
> 8          0.856  
                                                              (7.974)   (8.519)         (0.97
> 9)                
Number of children n1=171, n0=169                              2.713     2.550           0.16
> 3          0.307  
                                                              (1.357)   (1.500)         (0.16
> 0)                
MC's household size n1=171, n0=169                             3.936     3.947          -0.01
> 1          0.949  
                                                              (1.480)   (1.432)         (0.17
> 5)                
Number of children (0-12 months) attending n1=171, n0=169      4.865     5.118          -0.25
> 3          0.504  
                                                              (2.058)   (2.291)         (0.37
> 9)                
Number of pregnant women attending n1=171, n0=169              1.860     1.959          -0.09
> 9          0.588  
                                                              (1.343)   (1.445)         (0.18
> 3)                
Number of group sessions held last month n1=169, n0=167        5.456     5.090           0.36
> 6          0.608  
                                                              (4.500)   (3.395)         (0.71
> 3)                
Number of home visits held last month n1=170, n0=166          12.047     13.512         -1.46
> 5          0.209  
                                                              (6.661)   (7.127)         (1.16
> 7)                
Hours devoted to planning activities n1=168, n0=169            4.952     6.858          -1.90
> 6         0.013** 
                                                              (3.021)   (6.928)         (0.76
> 8)                
PPVT z-score n1=171, n0=169                                    0.163     -0.165          0.32
> 8         0.062*  
                                                              (1.028)   (0.946)         (0.17
> 5)                
---------------------------------------------------------------------------------------------
> --------------------
            *** Significance at 1%, ** Significance at 5%, * Significance at 10%
                               () Standard errors in brackets
                  [] Chi2 Statistic, clustered by Fake Municipality ID (bl)

(0 real changes made)

    Variable |        Obs        Mean    Std. dev.       Min        Max
-------------+---------------------------------------------------------
    __000000 |        171           0           0          0          0

    Variable |        Obs        Mean    Std. dev.       Min        Max
-------------+---------------------------------------------------------
    __000000 |        169           0           0          0          0
Missing z_puntuaciondirecta No
Variable Actual know_total_1
know_total_1: continua

---------------------------------------------------------------------------------------------
> --------------------
VARIABLE                                                     Treatment  Control   Treatment -
>  Control          
---------------------------------------------------------------------------------------------
> --------------------
Total Observaciones = 340                                       171       169         Differe
> ncia      p-value 
Age (years) n1=171, n0=169                                    41.789     41.408          0.38
> 1          0.790  
                                                             (10.041)   (10.367)        (1.42
> 8)                
Education (years) n1=171, n0=169                              13.263     13.000          0.26
> 3          0.378  
                                                              (1.661)   (1.967)         (0.29
> 9)                
Experience (years) n1=171, n0=167                             11.706     11.884         -0.17
> 8          0.856  
                                                              (7.974)   (8.519)         (0.97
> 9)                
Number of children n1=171, n0=169                              2.713     2.550           0.16
> 3          0.307  
                                                              (1.357)   (1.500)         (0.16
> 0)                
MC's household size n1=171, n0=169                             3.936     3.947          -0.01
> 1          0.949  
                                                              (1.480)   (1.432)         (0.17
> 5)                
Number of children (0-12 months) attending n1=171, n0=169      4.865     5.118          -0.25
> 3          0.504  
                                                              (2.058)   (2.291)         (0.37
> 9)                
Number of pregnant women attending n1=171, n0=169              1.860     1.959          -0.09
> 9          0.588  
                                                              (1.343)   (1.445)         (0.18
> 3)                
Number of group sessions held last month n1=169, n0=167        5.456     5.090           0.36
> 6          0.608  
                                                              (4.500)   (3.395)         (0.71
> 3)                
Number of home visits held last month n1=170, n0=166          12.047     13.512         -1.46
> 5          0.209  
                                                              (6.661)   (7.127)         (1.16
> 7)                
Hours devoted to planning activities n1=168, n0=169            4.952     6.858          -1.90
> 6         0.013** 
                                                              (3.021)   (6.928)         (0.76
> 8)                
PPVT z-score n1=171, n0=169                                    0.163     -0.165          0.32
> 8         0.062*  
                                                              (1.028)   (0.946)         (0.17
> 5)                
Knowledge of child dev. (raw) n1=171, n0=169                   7.287     7.112           0.17
> 4          0.383  
                                                              (1.723)   (1.399)         (0.20
> 0)                
---------------------------------------------------------------------------------------------
> --------------------
            *** Significance at 1%, ** Significance at 5%, * Significance at 10%
                               () Standard errors in brackets
                  [] Chi2 Statistic, clustered by Fake Municipality ID (bl)

(0 real changes made)

    Variable |        Obs        Mean    Std. dev.       Min        Max
-------------+---------------------------------------------------------
    __000000 |        171           0           0          0          0

    Variable |        Obs        Mean    Std. dev.       Min        Max
-------------+---------------------------------------------------------
    __000000 |        169           0           0          0          0
Missing know_total_1 No
Variable Actual singledivwidow
singledivwidow: binaria

 singledivwidow by T, clustered by CodigoMu
 ------------------------------------------------------
  Inter-cluster correlation =           0.0458
      ICC 95% Asymptotic CI =      [0.0000,0.1421]
         Pearson's Chi-2(1) =    0.3471     Pr = 0.5557
 Pooled adjustment Chi-2(1) =    0.2895     Pr = 0.5905
  Group adjustment Chi-2(1) =    0.2896     Pr = 0.5905

       0.591

 singledivwidow by T, clustered by CodigoMu
 ------------------------------------------------------
  Inter-cluster correlation =           0.0458
      ICC 95% Asymptotic CI =      [0.0000,0.1421]
         Pearson's Chi-2(1) =    0.3471     Pr = 0.5557
 Pooled adjustment Chi-2(1) =    0.2895     Pr = 0.5905
  Group adjustment Chi-2(1) =    0.2896     Pr = 0.5905

---------------------------------------------------------------------------------------------
> --------------------
VARIABLE                                                     Treatment  Control   Treatment -
>  Control          
---------------------------------------------------------------------------------------------
> --------------------
Total Observaciones = 340                                       171       169         Differe
> ncia      p-value 
Age (years) n1=171, n0=169                                    41.789     41.408          0.38
> 1          0.790  
                                                             (10.041)   (10.367)        (1.42
> 8)                
Education (years) n1=171, n0=169                              13.263     13.000          0.26
> 3          0.378  
                                                              (1.661)   (1.967)         (0.29
> 9)                
Experience (years) n1=171, n0=167                             11.706     11.884         -0.17
> 8          0.856  
                                                              (7.974)   (8.519)         (0.97
> 9)                
Number of children n1=171, n0=169                              2.713     2.550           0.16
> 3          0.307  
                                                              (1.357)   (1.500)         (0.16
> 0)                
MC's household size n1=171, n0=169                             3.936     3.947          -0.01
> 1          0.949  
                                                              (1.480)   (1.432)         (0.17
> 5)                
Number of children (0-12 months) attending n1=171, n0=169      4.865     5.118          -0.25
> 3          0.504  
                                                              (2.058)   (2.291)         (0.37
> 9)                
Number of pregnant women attending n1=171, n0=169              1.860     1.959          -0.09
> 9          0.588  
                                                              (1.343)   (1.445)         (0.18
> 3)                
Number of group sessions held last month n1=169, n0=167        5.456     5.090           0.36
> 6          0.608  
                                                              (4.500)   (3.395)         (0.71
> 3)                
Number of home visits held last month n1=170, n0=166          12.047     13.512         -1.46
> 5          0.209  
                                                              (6.661)   (7.127)         (1.16
> 7)                
Hours devoted to planning activities n1=168, n0=169            4.952     6.858          -1.90
> 6         0.013** 
                                                              (3.021)   (6.928)         (0.76
> 8)                
PPVT z-score n1=171, n0=169                                    0.163     -0.165          0.32
> 8         0.062*  
                                                              (1.028)   (0.946)         (0.17
> 5)                
Knowledge of child dev. (raw) n1=171, n0=169                   7.287     7.112           0.17
> 4          0.383  
                                                              (1.723)   (1.399)         (0.20
> 0)                
Single, divorced, or widowed (%) n1=171, n0=169                0.240     0.213           0.02
> 7         0.591   
                                                              (0.428)   (0.411)         [0.29
> 0]                
---------------------------------------------------------------------------------------------
> --------------------
            *** Significance at 1%, ** Significance at 5%, * Significance at 10%
                               () Standard errors in brackets
                  [] Chi2 Statistic, clustered by Fake Municipality ID (bl)

(0 real changes made)

    Variable |        Obs        Mean    Std. dev.       Min        Max
-------------+---------------------------------------------------------
    __000000 |        171           0           0          0          0

    Variable |        Obs        Mean    Std. dev.       Min        Max
-------------+---------------------------------------------------------
    __000000 |        169           0           0          0          0
Missing singledivwidow No
(output written to C:\Users\dkp28\Dropbox\Research\RA\FAMI\Pilot II\Paper\Revision JEEA\Final
>  Publication\November 2021\replication-data-code\output\table-e1/caract_miss.xls)

. 
. 
. * Romano-Wolf for MHT:
. rwolf ${caract}, indepvar(T) cluster(CodigoMu) seed(1941) reps(2000)                    ///
>                                  vce(cluster CodigoMu)
Bootstrap replications (2000). This may take some time.
----+--- 1 ---+--- 2 ---+--- 3 ---+--- 4 ---+--- 5
..................................................     50
..................................................     100
..................................................     150
..................................................     200
..................................................     250
..................................................     300
..................................................     350
..................................................     400
..................................................     450
..................................................     500
..................................................     550
..................................................     600
..................................................     650
..................................................     700
..................................................     750
..................................................     800
..................................................     850
..................................................     900
..................................................     950
..................................................     1000
..................................................     1050
..................................................     1100
..................................................     1150
..................................................     1200
..................................................     1250
..................................................     1300
..................................................     1350
..................................................     1400
..................................................     1450
..................................................     1500
..................................................     1550
..................................................     1600
..................................................     1650
..................................................     1700
..................................................     1750
..................................................     1800
..................................................     1850
..................................................     1900
..................................................     1950
..................................................     2000


Romano-Wolf step-down adjusted p-values


Independent variable:  T
Outcome variables:   edad_fami escfami exp_fami II_209_1 personas_hogar_FAMI
                     XII_1201 XII_1249 IV_413V1 IV_415V1 VIII_801
                     z_puntuaciondirecta know_total_1 singledivwidow
Number of resamples: 2000


------------------------------------------------------------------------------
   Outcome Variable | Model p-value    Resample p-value    Romano-Wolf p-value
--------------------+---------------------------------------------------------
          edad_fami |    0.7902             0.7961              0.9920
            escfami |    0.3807             0.3873              0.9860
           exp_fami |    0.8561             0.8546              0.9920
           II_209_1 |    0.3099             0.3328              0.9675
personas_hogar_FAMI |    0.9496             0.9460              0.9920
           XII_1201 |    0.5060             0.5337              0.9920
           XII_1249 |    0.5893             0.5977              0.9920
           IV_413V1 |    0.6090             0.6172              0.9920
           IV_415V1 |    0.2126             0.2139              0.9110
           VIII_801 |    0.0150             0.0315              0.2099
z_puntuaciondirecta |    0.0650             0.0785              0.5452
       know_total_1 |    0.3856             0.3973              0.9860
     singledivwidow |    0.5561             0.5552              0.9920
------------------------------------------------------------------------------

. 
. cap log close
