# Supplementary material for: Early Stimulation and Nutrition: The Impacts of a Scalable Intervention
Source: J Eur Econ Assoc. 2022 Jan 28;20(4):1395–432. doi: 10.1093/jeea/jvac005 (PMC9372035; doi:10.1093/jeea/jvac005)
Supplement: jvac005_Attanasio_etal_Replication-Data-Code [file jvac005_attanasio_etal_replication-data-code.zip › replication-data-code/output/table-f1/Attrition_analysis.txt]

		(1)	(2)	(3)
VARIABLES	LABELS	Dependent variable -> Lost at FU		Attrition - Cov*ITT
T	Treatment assignment	0.0383*	0.0401*	-0.0283
		(0.0213)	(0.0208)	(0.0462)
edad	Age (months) (bl)		0.0159*	0.0139
			(0.0088)	(0.0092)
edad2	Age sqrt (months) (bl)		-0.0010	-0.0012
			(0.0008)	(0.0008)
sexo	Gender: Male		-0.0176
			(0.0127)
first_born	First born		0.0394**	0.0277
			(0.0165)	(0.0253)
indw_alto	Household wealth index above the median (bl)		-0.0279*	-0.0028
			(0.0148)	(0.0191)
escmadre	Mother's education (years) (bl)		-0.0011
			(0.0026)
padre_presente	Father present (bl)		-0.0450**	-0.0585**
			(0.0208)	(0.0269)
personas_hogar	Household size (bl)		-0.0094
			(0.0066)
puntuaciondirecta	Mother's PPVT (bl)		-0.0018
			(0.0011)
T_edad	T * edad			0.0090**
				(0.0039)
T_first_born	T * first_born			0.0400
				(0.0337)
T_indw_alto	T * indw_alto			-0.0524*
				(0.0284)
T_padre_presente	T * padre_presente			0.0290
				(0.0411)
Constant	Constant	0.0675***	0.1408***	0.0718**
		(0.0116)	(0.0469)	(0.0344)
Observations		1,456	1,456	1,456
R-squared		0.0047	0.0334	0.0334
F-test		3.229	2.908	3.281
Prob > F		0.0759	0.00351	0.00123
Robust standard errors in parentheses
*** p<0.01, ** p<0.05, * p<0.1
