# Supplementary material for: Early Stimulation and Nutrition: The Impacts of a Scalable Intervention
Source: J Eur Econ Assoc. 2022 Jan 28;20(4):1395–432. doi: 10.1093/jeea/jvac005 (PMC9372035; doi:10.1093/jeea/jvac005)
Supplement: jvac005_Attanasio_etal_Replication-Data-Code [file jvac005_attanasio_etal_replication-data-code.zip › replication-data-code/output/table-f1/table-f1.log]

---------------------------------------------------------------------------------------------
      name:  <unnamed>
       log:  C:\Users\dkp28\Dropbox\Research\RA\FAMI\Pilot II\Paper\Revision JEEA\Final Publi
> cation\November 2021\replication-data-code/output/table-f1/table-f1.log
  log type:  text
 opened on:  16 Dec 2021, 20:51:08

. * EARLY STIMULATION AND NUTRITION: THE IMPACTS OF A SCALABLE INTERVENTION
. * Attanasio, O., Baker-Henningham, H., Bernal, R., Meghir, C., Pineda, D., and
. * Rubio-Codina, M.
. * Name:                 table-f1.do
. * Description:  This do file produces Table F1.
. 
. 
. /* Table f1: Attrition analysis                                                            
>                                      
> --------------------------------------------------------------------------------*/
. cd "${root}/output/table-f1"
C:\Users\dkp28\Dropbox\Research\RA\FAMI\Pilot II\Paper\Revision JEEA\Final Publication\Novemb
> er 2021\replication-data-code\output\table-f1

. use "${root}/data-clean/estimation-data.dta", clear

.         
. 
. * Simple linear regression: ----------------------------------------------------
. reg atr T, cluster(CodigoMu)

Linear regression                               Number of obs     =      1,456
                                                F(1, 86)          =       3.23
                                                Prob > F          =     0.0759
                                                R-squared         =     0.0047
                                                Root MSE          =     .27968

                              (Std. err. adjusted for 87 clusters in CodigoMu)
------------------------------------------------------------------------------
             |               Robust
         atr | Coefficient  std. err.      t    P>|t|     [95% conf. interval]
-------------+----------------------------------------------------------------
           T |    .038254    .021288     1.80   0.076    -.0040652    .0805732
       _cons |   .0674603    .011559     5.84   0.000     .0444817    .0904389
------------------------------------------------------------------------------

. local pval=1-F(`e(df_m)',`e(df_r)',`e(F)')

. 
. outreg2 using "Attrition_analysis.doc", replace word dec(4)                                
>      ///
>         cti("Dependent variable -> Lost at FU") label                                      
>                      ///
>         adds(F-test, `e(F)', Prob > F, `pval')
Attrition_analysis.doc
dir : seeout

. 
. * Multivariate linear regression: ----------------------------------------------
. reg atr T edad edad2 sexo first_born indw_alto escmadre padre_presente                  ///
>         personas_hogar puntuaciondirecta, cluster(CodigoMu)     

Linear regression                               Number of obs     =      1,456
                                                F(10, 86)         =       2.91
                                                Prob > F          =     0.0035
                                                R-squared         =     0.0334
                                                Root MSE          =     .27648

                                   (Std. err. adjusted for 87 clusters in CodigoMu)
-----------------------------------------------------------------------------------
                  |               Robust
              atr | Coefficient  std. err.      t    P>|t|     [95% conf. interval]
------------------+----------------------------------------------------------------
                T |   .0401419   .0208355     1.93   0.057    -.0012778    .0815615
             edad |   .0159051   .0087747     1.81   0.073    -.0015384    .0333486
            edad2 |  -.0009721   .0008028    -1.21   0.229     -.002568    .0006238
             sexo |  -.0176174   .0126734    -1.39   0.168    -.0428112    .0075765
       first_born |   .0393711   .0165181     2.38   0.019     .0065342     .072208
        indw_alto |  -.0279022   .0147969    -1.89   0.063    -.0573174     .001513
         escmadre |   -.001095   .0026186    -0.42   0.677    -.0063006    .0041106
   padre_presente |  -.0449614   .0207594    -2.17   0.033    -.0862298   -.0036931
   personas_hogar |  -.0093787   .0066154    -1.42   0.160    -.0225297    .0037723
puntuaciondirecta |  -.0017542   .0010674    -1.64   0.104    -.0038761    .0003678
            _cons |   .1408279   .0468744     3.00   0.003     .0476448     .234011
-----------------------------------------------------------------------------------

. local pval=1-F(`e(df_m)',`e(df_r)',`e(F)')

. 
. outreg2 using "Attrition_analysis.doc", append word dec(4)                                 
>              ///
>         cti(" ") label adds(F-test, `e(F)', Prob > F, `pval')
Attrition_analysis.doc
dir : seeout

.         
. * Heterogeneous effects of ITT: ------------------------------------------------
. 
. * Interaction terms
. foreach var of var edad first_born indw_alto padre_presente {
  2.         cap drop T_`var'
  3.         gen T_`var' = T*`var'
  4.         label var T_`var' "T * `var'"
  5. }

. 
. * Estimation
. reg atr T edad edad2 first_born indw_alto padre_presente T_*, cluster(CodigoMu)

Linear regression                               Number of obs     =      1,456
                                                F(10, 86)         =       3.28
                                                Prob > F          =     0.0012
                                                R-squared         =     0.0334
                                                Root MSE          =     .27648

                                  (Std. err. adjusted for 87 clusters in CodigoMu)
----------------------------------------------------------------------------------
                 |               Robust
             atr | Coefficient  std. err.      t    P>|t|     [95% conf. interval]
-----------------+----------------------------------------------------------------
               T |  -.0282652   .0461897    -0.61   0.542    -.1200873    .0635569
            edad |   .0139171   .0091857     1.52   0.133    -.0043435    .0321778
           edad2 |  -.0011772   .0008275    -1.42   0.158    -.0028221    .0004678
      first_born |   .0277466   .0253496     1.09   0.277    -.0226468      .07814
       indw_alto |  -.0028169   .0191408    -0.15   0.883    -.0408676    .0352339
  padre_presente |  -.0585044   .0268866    -2.18   0.032    -.1119531   -.0050557
          T_edad |   .0089557   .0039306     2.28   0.025     .0011419    .0167696
    T_first_born |   .0400095   .0336987     1.19   0.238    -.0269813    .1070004
     T_indw_alto |  -.0523712   .0283772    -1.85   0.068    -.1087832    .0040408
T_padre_presente |   .0289857   .0410543     0.71   0.482    -.0526275    .1105989
           _cons |   .0718312   .0343851     2.09   0.040     .0034759    .1401864
----------------------------------------------------------------------------------

. local pval=1-F(`e(df_m)',`e(df_r)',`e(F)')

. 
. outreg2 using "Attrition_analysis.doc", append word dec(4)                                 
>              ///
>         cti("Attrition - Cov*ITT") label adds(F-test, `e(F)', Prob > F, `pval')
Attrition_analysis.doc
dir : seeout

. 
. cap log close
