# Supplementary material for: Early Stimulation and Nutrition: The Impacts of a Scalable Intervention
Source: J Eur Econ Assoc. 2022 Jan 28;20(4):1395–432. doi: 10.1093/jeea/jvac005 (PMC9372035; doi:10.1093/jeea/jvac005)
Supplement: jvac005_Attanasio_etal_Replication-Data-Code [file jvac005_attanasio_etal_replication-data-code.zip › replication-data-code/output/table-f2/DropoutMFCCDecision.txt]

		(1)	(2)	(3)	(4)	(5)	(6)
VARIABLES	LABELS	Dropout from FAMI	Dropout from FAMI	y1	y1	y1	y1
1.T	Treatment Assignment = 1, Treatment	-0.100*	-0.123**	-0.100*	-0.119**	-0.100*	-0.123**
		(0.056)	(0.051)	(0.056)	(0.051)	(0.056)	(0.051)
1.sexo	Gender: Male = 1, Male		0.008		0.010		0.010
			(0.028)		(0.027)		(0.027)
1.datosprevios_cdi	Previous attendance to a child care center (bl) = 1, Yes		0.027		0.031		0.035
			(0.056)		(0.058)		(0.059)
1.rango_pob_BL	Municipality's population category (bl) = 1, Over 10.000		-0.105*		-0.104*		-0.106*
			(0.055)		(0.054)		(0.055)
1.indw_alto	Household wealth index above the median (bl) = 1, Yes		0.068**		0.069**		0.071**
			(0.034)		(0.033)		(0.033)
1.madresadolescentes	Teenage mother (bl) = 1, Yes		-0.016		-0.014		-0.017
			(0.033)		(0.032)		(0.033)
puntuaciondirecta	Mother's PPVT (bl)		0.012***		0.012***		0.011***
			(0.002)		(0.002)		(0.002)
2.CodigoDe	Fake Department ID = 2		-0.052		-0.056		-0.044
			(0.225)		(0.224)		(0.213)
3.CodigoDe	Fake Department ID = 3		0.032		0.032		0.026
			(0.060)		(0.063)		(0.064)
Observations		989	989	989	989	989	989
Robust standard errors in parentheses
*** p<0.01, ** p<0.05, * p<0.1
