# Supplementary material for: Early Stimulation and Nutrition: The Impacts of a Scalable Intervention
Source: J Eur Econ Assoc. 2022 Jan 28;20(4):1395–432. doi: 10.1093/jeea/jvac005 (PMC9372035; doi:10.1093/jeea/jvac005)
Supplement: jvac005_Attanasio_etal_Replication-Data-Code [file jvac005_attanasio_etal_replication-data-code.zip › replication-data-code/output/table-f2/table-f2.log]

---------------------------------------------------------------------------------------------
      name:  <unnamed>
       log:  C:\Users\dkp28\Dropbox\Research\RA\FAMI\Pilot II\Paper\Revision JEEA\Final Publi
> cation\November 2021\replication-data-code/output/table-f2/table-f2.log
  log type:  text
 opened on:  16 Dec 2021, 20:51:09

. * EARLY STIMULATION AND NUTRITION: THE IMPACTS OF A SCALABLE INTERVENTION
. * Attanasio, O., Baker-Henningham, H., Bernal, R., Meghir, C., Pineda, D., and
. * Rubio-Codina, M.
. * Name:                 table-f2.do
. * Description:  This do file produces Table F2.
. 
. 
. /* Table f2: Compliance analysis: impact of the program on the probability of   
>                          leaving FAMI foran alternative ECD program                        
>                              
> --------------------------------------------------------------------------------*/
. cd "${root}/output/table-f2"
C:\Users\dkp28\Dropbox\Research\RA\FAMI\Pilot II\Paper\Revision JEEA\Final Publication\Novemb
> er 2021\replication-data-code\output\table-f2

. use "${root}/data-clean/compliance-analysis.dta", clear

. 
. * Simple LPM: ------------------------------------------------------------------
. reg dropout i.T if dropout == 0 | dropout_razon_ag == 2 |                                  
>              ///
>                                    dropout_razon_ag == 3, cl(CodigoMu)

Linear regression                               Number of obs     =        989
                                                F(1, 86)          =       3.19
                                                Prob > F          =     0.0776
                                                R-squared         =     0.0117
                                                Root MSE          =     .46245

                              (Std. err. adjusted for 87 clusters in CodigoMu)
------------------------------------------------------------------------------
             |               Robust
     dropout | Coefficient  std. err.      t    P>|t|     [95% conf. interval]
-------------+----------------------------------------------------------------
           T |
  Treatment  |  -.1003938   .0562095    -1.79   0.078    -.2121345    .0113468
       _cons |   .3639922   .0485945     7.49   0.000     .2673894    .4605949
------------------------------------------------------------------------------

. outreg2 using "DropoutMFCCDecision.doc", replace dec(3) word nor2 label nocons
DropoutMFCCDecision.doc
dir : seeout

. 
. * Multivariate LPM: ------------------------------------------------------------
. reg dropout i.T ${covs_nlm} if dropout == 0 | dropout_razon_ag == 2 |                   ///
>                                                            dropout_razon_ag == 3, cl(Codigo
> Mu)

Linear regression                               Number of obs     =        989
                                                F(9, 86)          =       5.01
                                                Prob > F          =     0.0000
                                                R-squared         =     0.0759
                                                Root MSE          =     .44901

                                    (Std. err. adjusted for 87 clusters in CodigoMu)
------------------------------------------------------------------------------------
                   |               Robust
           dropout | Coefficient  std. err.      t    P>|t|     [95% conf. interval]
-------------------+----------------------------------------------------------------
                 T |
        Treatment  |  -.1225933   .0507782    -2.41   0.018     -.223537   -.0216496
                   |
              sexo |
             Male  |   .0080934   .0275886     0.29   0.770    -.0467509    .0629376
                   |
  datosprevios_cdi |
              Yes  |   .0265653   .0555981     0.48   0.634    -.0839602    .1370907
                   |
      rango_pob_BL |
      Over 10.000  |  -.1047582   .0550716    -1.90   0.060    -.2142368    .0047205
                   |
         indw_alto |
              Yes  |   .0680307   .0338607     2.01   0.048      .000718    .1353435
                   |
madresadolescentes |
              Yes  |  -.0156444   .0326112    -0.48   0.633    -.0804733    .0491845
 puntuaciondirecta |   .0120268   .0023676     5.08   0.000     .0073202    .0167333
                   |
          CodigoDe |
                2  |      -.052   .2253313    -0.23   0.818    -.4999439    .3959439
                3  |   .0315808   .0600952     0.53   0.601    -.0878846    .1510461
                   |
             _cons |   .0994886   .0698831     1.42   0.158    -.0394344    .2384116
------------------------------------------------------------------------------------

. outreg2 using "DropoutMFCCDecision.doc", append dec(3) word nor2 label nocons
DropoutMFCCDecision.doc
dir : seeout

. 
. * Simple Probit: ---------------------------------------------------------------
. probit dropout i.T if dropout == 0 | dropout_razon_ag == 2 |                               
>      ///
>                                           dropout_razon_ag == 3, cl(CodigoMu)

Iteration 0:   log pseudolikelihood = -616.55025  
Iteration 1:   log pseudolikelihood = -610.75877  
Iteration 2:   log pseudolikelihood = -610.75703  
Iteration 3:   log pseudolikelihood = -610.75703  

Probit regression                                       Number of obs =    989
                                                        Wald chi2(1)  =   3.34
                                                        Prob > chi2   = 0.0674
Log pseudolikelihood = -610.75703                       Pseudo R2     = 0.0094

                              (Std. err. adjusted for 87 clusters in CodigoMu)
------------------------------------------------------------------------------
             |               Robust
     dropout | Coefficient  std. err.      z    P>|z|     [95% conf. interval]
-------------+----------------------------------------------------------------
           T |
  Treatment  |  -.2844831    .155563    -1.83   0.067     -.589381    .0204148
       _cons |   -.347808   .1293379    -2.69   0.007    -.6013057   -.0943104
------------------------------------------------------------------------------

. margins, dydx(*) post

Conditional marginal effects                               Number of obs = 989
Model VCE: Robust

Expression: Pr(dropout), predict()
dy/dx wrt:  1.T

------------------------------------------------------------------------------
             |            Delta-method
             |      dy/dx   std. err.      z    P>|z|     [95% conf. interval]
-------------+----------------------------------------------------------------
           T |
  Treatment  |  -.1003938    .056181    -1.79   0.074    -.2105066    .0097189
------------------------------------------------------------------------------
Note: dy/dx for factor levels is the discrete change from the base level.

. outreg2 using "DropoutMFCCDecision.doc", append dec(3) word nor2 label
DropoutMFCCDecision.doc
dir : seeout

. 
. * Multivariate Probit: ---------------------------------------------------------
. probit dropout i.T ${covs_nlm} if dropout == 0 | dropout_razon_ag == 2 |                ///
>                                                                   dropout_razon_ag == 3, cl
> (CodigoMu)

Iteration 0:   log pseudolikelihood = -616.55025  
Iteration 1:   log pseudolikelihood = -578.63706  
Iteration 2:   log pseudolikelihood = -578.46677  
Iteration 3:   log pseudolikelihood = -578.46675  

Probit regression                                       Number of obs =    989
                                                        Wald chi2(9)  =  41.10
                                                        Prob > chi2   = 0.0000
Log pseudolikelihood = -578.46675                       Pseudo R2     = 0.0618

                                    (Std. err. adjusted for 87 clusters in CodigoMu)
------------------------------------------------------------------------------------
                   |               Robust
           dropout | Coefficient  std. err.      z    P>|z|     [95% conf. interval]
-------------------+----------------------------------------------------------------
                 T |
        Treatment  |  -.3565257   .1495131    -2.38   0.017     -.649566   -.0634854
                   |
              sexo |
             Male  |   .0292732   .0817712     0.36   0.720    -.1309953    .1895417
                   |
  datosprevios_cdi |
              Yes  |   .0927807   .1740663     0.53   0.594     -.248383    .4339443
                   |
      rango_pob_BL |
      Over 10.000  |   -.320097   .1743646    -1.84   0.066    -.6618454    .0216515
                   |
         indw_alto |
              Yes  |   .2081232   .0991922     2.10   0.036       .01371    .4025364
                   |
madresadolescentes |
              Yes  |  -.0418274   .0979836    -0.43   0.669    -.2338716    .1502169
 puntuaciondirecta |   .0347369   .0070709     4.91   0.000     .0208781    .0485956
                   |
          CodigoDe |
                2  |   -.180103   .7522707    -0.24   0.811    -1.654526    1.294321
                3  |   .0963433   .1887091     0.51   0.610    -.2735198    .4662064
                   |
             _cons |  -1.145001   .2180386    -5.25   0.000    -1.572348   -.7176529
------------------------------------------------------------------------------------

. margins, dydx(*) post

Average marginal effects                                   Number of obs = 989
Model VCE: Robust

Expression: Pr(dropout), predict()
dy/dx wrt:  1.T 1.sexo 1.datosprevios_cdi 1.rango_pob_BL 1.indw_alto 1.madresadolescentes
            puntuaciondirecta 2.CodigoDe 3.CodigoDe

------------------------------------------------------------------------------------
                   |            Delta-method
                   |      dy/dx   std. err.      z    P>|z|     [95% conf. interval]
-------------------+----------------------------------------------------------------
                 T |
        Treatment  |  -.1186091   .0509699    -2.33   0.020    -.2185083   -.0187098
                   |
              sexo |
             Male  |   .0097355    .027243     0.36   0.721    -.0436597    .0631308
                   |
  datosprevios_cdi |
              Yes  |   .0309092   .0581886     0.53   0.595    -.0831384    .1449569
                   |
      rango_pob_BL |
      Over 10.000  |   -.103966   .0537272    -1.94   0.053    -.2092694    .0013373
                   |
         indw_alto |
              Yes  |   .0693443   .0331969     2.09   0.037     .0042795    .1344091
                   |
madresadolescentes |
              Yes  |  -.0138476   .0323684    -0.43   0.669    -.0772884    .0495933
 puntuaciondirecta |   .0115537   .0022029     5.24   0.000      .007236    .0158713
                   |
          CodigoDe |
                2  |  -.0563586   .2236266    -0.25   0.801    -.4946586    .3819414
                3  |   .0322861   .0633037     0.51   0.610    -.0917869    .1563592
------------------------------------------------------------------------------------
Note: dy/dx for factor levels is the discrete change from the base level.

. outreg2 using "DropoutMFCCDecision.doc", append dec(3) word nor2 label
DropoutMFCCDecision.doc
dir : seeout

. 
. * Simple Logit: ----------------------------------------------------------------
. logit dropout i.T if dropout == 0 | dropout_razon_ag == 2 |                                
>      ///
>                                          dropout_razon_ag == 3, cl(CodigoMu)

Iteration 0:   log pseudolikelihood = -616.55025  
Iteration 1:   log pseudolikelihood = -610.76815  
Iteration 2:   log pseudolikelihood = -610.75703  
Iteration 3:   log pseudolikelihood = -610.75703  

Logistic regression                                     Number of obs =    989
                                                        Wald chi2(1)  =   3.38
                                                        Prob > chi2   = 0.0660
Log pseudolikelihood = -610.75703                       Pseudo R2     = 0.0094

                              (Std. err. adjusted for 87 clusters in CodigoMu)
------------------------------------------------------------------------------
             |               Robust
     dropout | Coefficient  std. err.      z    P>|z|     [95% conf. interval]
-------------+----------------------------------------------------------------
           T |
  Treatment  |  -.4692708   .2552964    -1.84   0.066    -.9696425     .031101
       _cons |  -.5580785   .2098036    -2.66   0.008    -.9692861    -.146871
------------------------------------------------------------------------------

. margins, dydx(*) post

Conditional marginal effects                               Number of obs = 989
Model VCE: Robust

Expression: Pr(dropout), predict()
dy/dx wrt:  1.T

------------------------------------------------------------------------------
             |            Delta-method
             |      dy/dx   std. err.      z    P>|z|     [95% conf. interval]
-------------+----------------------------------------------------------------
           T |
  Treatment  |  -.1003938    .056181    -1.79   0.074    -.2105066    .0097189
------------------------------------------------------------------------------
Note: dy/dx for factor levels is the discrete change from the base level.

. outreg2 using "DropoutMFCCDecision.doc", append dec(3) word nor2 label
DropoutMFCCDecision.doc
dir : seeout

. 
. * Multivariate Logit: ----------------------------------------------------------
. logit dropout i.T ${covs_nlm} if dropout == 0 | dropout_razon_ag == 2 |                 ///
>                                                                  dropout_razon_ag == 3, cl(
> CodigoMu)

Iteration 0:   log pseudolikelihood = -616.55025  
Iteration 1:   log pseudolikelihood = -578.57597  
Iteration 2:   log pseudolikelihood = -578.04875  
Iteration 3:   log pseudolikelihood = -578.04822  
Iteration 4:   log pseudolikelihood = -578.04822  

Logistic regression                                     Number of obs =    989
                                                        Wald chi2(9)  =  40.12
                                                        Prob > chi2   = 0.0000
Log pseudolikelihood = -578.04822                       Pseudo R2     = 0.0624

                                    (Std. err. adjusted for 87 clusters in CodigoMu)
------------------------------------------------------------------------------------
                   |               Robust
           dropout | Coefficient  std. err.      z    P>|z|     [95% conf. interval]
-------------------+----------------------------------------------------------------
                 T |
        Treatment  |  -.6173048   .2517941    -2.45   0.014    -1.110812   -.1237975
                   |
              sexo |
             Male  |   .0503136   .1357921     0.37   0.711    -.2158341    .3164613
                   |
  datosprevios_cdi |
              Yes  |   .1739784   .2963723     0.59   0.557    -.4069005    .7548574
                   |
      rango_pob_BL |
      Over 10.000  |  -.5461267   .3039475    -1.80   0.072    -1.141853    .0495996
                   |
         indw_alto |
              Yes  |   .3540883   .1642961     2.16   0.031     .0320738    .6761027
                   |
madresadolescentes |
              Yes  |  -.0881122   .1666048    -0.53   0.597    -.4146516    .2384273
 puntuaciondirecta |   .0575519   .0118784     4.85   0.000     .0342706    .0808332
                   |
          CodigoDe |
                2  |  -.2351044   1.182831    -0.20   0.842    -2.553411    2.083202
                3  |   .1270897   .3205297     0.40   0.692     -.501137    .7553164
                   |
             _cons |  -1.874065   .3650106    -5.13   0.000    -2.589472   -1.158657
------------------------------------------------------------------------------------

. margins, dydx(*) post

Average marginal effects                                   Number of obs = 989
Model VCE: Robust

Expression: Pr(dropout), predict()
dy/dx wrt:  1.T 1.sexo 1.datosprevios_cdi 1.rango_pob_BL 1.indw_alto 1.madresadolescentes
            puntuaciondirecta 2.CodigoDe 3.CodigoDe

------------------------------------------------------------------------------------
                   |            Delta-method
                   |      dy/dx   std. err.      z    P>|z|     [95% conf. interval]
-------------------+----------------------------------------------------------------
                 T |
        Treatment  |   -.122966    .051323    -2.40   0.017    -.2235573   -.0223747
                   |
              sexo |
             Male  |   .0100253   .0271036     0.37   0.711    -.0430969    .0631474
                   |
  datosprevios_cdi |
              Yes  |   .0347352   .0593913     0.58   0.559    -.0816696      .15114
                   |
      rango_pob_BL |
      Over 10.000  |  -.1056454   .0550168    -1.92   0.055    -.2134763    .0021855
                   |
         indw_alto |
              Yes  |   .0706662    .032942     2.15   0.032      .006101    .1352313
                   |
madresadolescentes |
              Yes  |  -.0174362   .0328621    -0.53   0.596    -.0818448    .0469723
 puntuaciondirecta |   .0114694   .0021893     5.24   0.000     .0071785    .0157603
                   |
          CodigoDe |
                2  |  -.0443369   .2133123    -0.21   0.835    -.4624213    .3737474
                3  |   .0255095   .0644491     0.40   0.692    -.1008084    .1518274
------------------------------------------------------------------------------------
Note: dy/dx for factor levels is the discrete change from the base level.

. outreg2 using "DropoutMFCCDecision.doc", append dec(3) word nor2 label
DropoutMFCCDecision.doc
dir : seeout

.   
. cap log close
