# Supplementary material for: Early Stimulation and Nutrition: The Impacts of a Scalable Intervention
Source: J Eur Econ Assoc. 2022 Jan 28;20(4):1395–432. doi: 10.1093/jeea/jvac005 (PMC9372035; doi:10.1093/jeea/jvac005)
Supplement: jvac005_Attanasio_etal_Replication-Data-Code [file jvac005_attanasio_etal_replication-data-code.zip › replication-data-code/output/table-f3/DropoutMFDecision.txt]

		(1)	(2)	(3)	(4)	(5)	(6)
VARIABLES	LABELS	Dropout from FAMI	Dropout from FAMI	y1	y1	y1	y1
1.T	Treatment Assignment = 1, Treatment	-0.029	-0.051	-0.029	-0.053	-0.029	-0.054
		(0.048)	(0.046)	(0.048)	(0.047)	(0.048)	(0.048)
1.sexo	Gender: Male = 1, Male		-0.023		-0.020		-0.021
			(0.021)		(0.021)		(0.021)
1.datosprevios_cdi	Previous attendance to a child care center (bl) = 1, Yes		0.015		0.025		0.023
			(0.042)		(0.047)		(0.050)
1.rango_pob_BL	Municipality's population category (bl) = 1, Over 10.000		-0.039		-0.044		-0.041
			(0.049)		(0.049)		(0.053)
1.indw_alto	Household wealth index above the median (bl) = 1, Yes		0.020		0.023		0.022
			(0.025)		(0.025)		(0.025)
1.madresadolescentes	Teenage mother (bl) = 1, Yes		-0.032		-0.032		-0.034
			(0.025)		(0.026)		(0.026)
puntuaciondirecta	Mother's PPVT (bl)		0.008***		0.007***		0.007***
			(0.003)		(0.002)		(0.002)
2.CodigoDe	Fake Department ID = 2		-0.126***
			(0.035)
3.CodigoDe	Fake Department ID = 3		-0.006		-0.013		-0.014
			(0.040)		(0.045)		(0.045)
2o.CodigoDe	Fake Department ID = 2, omitted				-		-
Observations		770	770	770	752	770	752
Robust standard errors in parentheses
*** p<0.01, ** p<0.05, * p<0.1
