# Supplementary material for: Early Stimulation and Nutrition: The Impacts of a Scalable Intervention
Source: J Eur Econ Assoc. 2022 Jan 28;20(4):1395–432. doi: 10.1093/jeea/jvac005 (PMC9372035; doi:10.1093/jeea/jvac005)
Supplement: jvac005_Attanasio_etal_Replication-Data-Code [file jvac005_attanasio_etal_replication-data-code.zip › replication-data-code/output/table-f3/table-f3.log]

---------------------------------------------------------------------------------------------
      name:  <unnamed>
       log:  C:\Users\dkp28\Dropbox\Research\RA\FAMI\Pilot II\Paper\Revision JEEA\Final Publi
> cation\November 2021\replication-data-code/output/table-f3/table-f3.log
  log type:  text
 opened on:  16 Dec 2021, 20:51:23

. * EARLY STIMULATION AND NUTRITION: THE IMPACTS OF A SCALABLE INTERVENTION
. * Attanasio, O., Baker-Henningham, H., Bernal, R., Meghir, C., Pineda, D., and
. * Rubio-Codina, M.
. * Name:                 table-f3.do
. * Description:  This do file produces Table F3.
. 
. 
. /* Table f3: Compliance analysis: impact of the program on the probability of 
>                          leaving FAMI for Modalidad Familiar (MF)                          
>                              
> --------------------------------------------------------------------------------*/
. cd "${root}/output/table-f3"
C:\Users\dkp28\Dropbox\Research\RA\FAMI\Pilot II\Paper\Revision JEEA\Final Publication\Novemb
> er 2021\replication-data-code\output\table-f3

. use "${root}/data-clean/compliance-analysis.dta", clear

. 
. 
. * Simple LPM: ------------------------------------------------------------------
. reg dropout i.T if dropout == 0 | dropout_razon_ag == 2, cl(CodigoMu)

Linear regression                               Number of obs     =        770
                                                F(1, 84)          =       0.37
                                                Prob > F          =     0.5437
                                                R-squared         =     0.0020
                                                Root MSE          =     .32597

                              (Std. err. adjusted for 85 clusters in CodigoMu)
------------------------------------------------------------------------------
             |               Robust
     dropout | Coefficient  std. err.      t    P>|t|     [95% conf. interval]
-------------+----------------------------------------------------------------
           T |
  Treatment  |  -.0290393   .0476292    -0.61   0.544    -.1237553    .0656766
       _cons |   .1356383   .0360343     3.76   0.000     .0639801    .2072965
------------------------------------------------------------------------------

. outreg2 using "DropoutMFDecision.doc", replace dec(3) word nor2 label nocons
DropoutMFDecision.doc
dir : seeout

. 
. * Multivariate LPM: ------------------------------------------------------------
. reg dropout i.T ${covs_nlm} if dropout == 0 | dropout_razon_ag == 2,                    ///
>         cl(CodigoMu)

Linear regression                               Number of obs     =        770
                                                F(8, 84)          =          .
                                                Prob > F          =          .
                                                R-squared         =     0.0509
                                                Root MSE          =     .31955

                                    (Std. err. adjusted for 85 clusters in CodigoMu)
------------------------------------------------------------------------------------
                   |               Robust
           dropout | Coefficient  std. err.      t    P>|t|     [95% conf. interval]
-------------------+----------------------------------------------------------------
                 T |
        Treatment  |  -.0513458   .0458428    -1.12   0.266    -.1425091    .0398176
                   |
              sexo |
             Male  |  -.0227878   .0206422    -1.10   0.273    -.0638371    .0182614
                   |
  datosprevios_cdi |
              Yes  |   .0145606   .0418906     0.35   0.729    -.0687435    .0978647
                   |
      rango_pob_BL |
      Over 10.000  |  -.0394008   .0491048    -0.80   0.425    -.1370512    .0582495
                   |
         indw_alto |
              Yes  |   .0201157   .0251663     0.80   0.426    -.0299303    .0701616
                   |
madresadolescentes |
              Yes  |  -.0324858   .0254667    -1.28   0.206    -.0831291    .0181575
 puntuaciondirecta |   .0078445   .0027766     2.83   0.006     .0023228    .0133661
                   |
          CodigoDe |
                2  |  -.1262756   .0354186    -3.57   0.001    -.1967095   -.0558418
                3  |  -.0060134    .040096    -0.15   0.881    -.0857486    .0737219
                   |
             _cons |    .008414   .0674747     0.12   0.901    -.1257668    .1425949
------------------------------------------------------------------------------------

. outreg2 using "DropoutMFDecision.doc", append dec(3) word nor2 label nocons
DropoutMFDecision.doc
dir : seeout

. 
. * Simple Probit: ---------------------------------------------------------------
. probit dropout i.T if dropout == 0 | dropout_razon_ag == 2, cl(CodigoMu)

Iteration 0:   log pseudolikelihood = -283.72549  
Iteration 1:   log pseudolikelihood =  -282.9616  
Iteration 2:   log pseudolikelihood = -282.96119  
Iteration 3:   log pseudolikelihood = -282.96119  

Probit regression                                       Number of obs =    770
                                                        Wald chi2(1)  =   0.37
                                                        Prob > chi2   = 0.5409
Log pseudolikelihood = -282.96119                       Pseudo R2     = 0.0027

                              (Std. err. adjusted for 85 clusters in CodigoMu)
------------------------------------------------------------------------------
             |               Robust
     dropout | Coefficient  std. err.      z    P>|z|     [95% conf. interval]
-------------+----------------------------------------------------------------
           T |
  Treatment  |  -.1446924   .2366415    -0.61   0.541    -.6085013    .3191165
       _cons |  -1.100127   .1653229    -6.65   0.000    -1.424154   -.7761006
------------------------------------------------------------------------------

. margins, dydx(*) post

Conditional marginal effects                               Number of obs = 770
Model VCE: Robust

Expression: Pr(dropout), predict()
dy/dx wrt:  1.T

------------------------------------------------------------------------------
             |            Delta-method
             |      dy/dx   std. err.      z    P>|z|     [95% conf. interval]
-------------+----------------------------------------------------------------
           T |
  Treatment  |  -.0290393   .0475983    -0.61   0.542    -.1223302    .0642516
------------------------------------------------------------------------------
Note: dy/dx for factor levels is the discrete change from the base level.

. outreg2 using "DropoutMFDecision.doc", append dec(3) word nor2 label
DropoutMFDecision.doc
dir : seeout

. 
. * Multivariate Probit: ---------------------------------------------------------
. probit dropout i.T ${covs_nlm} if dropout == 0 | dropout_razon_ag == 2,                 ///
>            cl(CodigoMu)

note: 2.CodigoDe != 0 predicts failure perfectly;
      2.CodigoDe omitted and 18 obs not used.

Iteration 0:   log pseudolikelihood = -281.37915  
Iteration 1:   log pseudolikelihood = -263.69955  
Iteration 2:   log pseudolikelihood = -263.42806  
Iteration 3:   log pseudolikelihood = -263.42777  
Iteration 4:   log pseudolikelihood = -263.42777  

Probit regression                                       Number of obs =    752
                                                        Wald chi2(8)  =  21.91
                                                        Prob > chi2   = 0.0051
Log pseudolikelihood = -263.42777                       Pseudo R2     = 0.0638

                                    (Std. err. adjusted for 84 clusters in CodigoMu)
------------------------------------------------------------------------------------
                   |               Robust
           dropout | Coefficient  std. err.      z    P>|z|     [95% conf. interval]
-------------------+----------------------------------------------------------------
                 T |
        Treatment  |  -.2765235   .2386395    -1.16   0.247    -.7442483    .1912013
                   |
              sexo |
             Male  |  -.1046742   .1096705    -0.95   0.340    -.3196243     .110276
                   |
  datosprevios_cdi |
              Yes  |   .1264609   .2403242     0.53   0.599    -.3445659    .5974878
                   |
      rango_pob_BL |
      Over 10.000  |  -.2420035   .2879472    -0.84   0.401    -.8063696    .3223625
                   |
         indw_alto |
              Yes  |   .1207668   .1261912     0.96   0.339    -.1265634    .3680969
                   |
madresadolescentes |
              Yes  |  -.1783618   .1458812    -1.22   0.221    -.4642837    .1075601
 puntuaciondirecta |   .0377487   .0113848     3.32   0.001     .0154349    .0600625
                   |
          CodigoDe |
                2  |          0  (empty)
                3  |  -.0695869    .237754    -0.29   0.770    -.5355762    .3964025
                   |
             _cons |  -1.771165   .3438868    -5.15   0.000    -2.445171    -1.09716
------------------------------------------------------------------------------------

. margins, dydx(*) post

Average marginal effects                                   Number of obs = 752
Model VCE: Robust

Expression: Pr(dropout), predict()
dy/dx wrt:  1.T 1.sexo 1.datosprevios_cdi 1.rango_pob_BL 1.indw_alto 1.madresadolescentes
            puntuaciondirecta 2.CodigoDe 3.CodigoDe

------------------------------------------------------------------------------------
                   |            Delta-method
                   |      dy/dx   std. err.      z    P>|z|     [95% conf. interval]
-------------------+----------------------------------------------------------------
                 T |
        Treatment  |  -.0529115   .0467208    -1.13   0.257    -.1444826    .0386597
                   |
              sexo |
             Male  |   -.020015    .020551    -0.97   0.330    -.0602943    .0202643
                   |
  datosprevios_cdi |
              Yes  |   .0245298   .0470665     0.52   0.602    -.0677187    .1167784
                   |
      rango_pob_BL |
      Over 10.000  |  -.0442284   .0487954    -0.91   0.365    -.1398656    .0514087
                   |
         indw_alto |
              Yes  |   .0231258   .0245938     0.94   0.347    -.0250773    .0713288
                   |
madresadolescentes |
              Yes  |  -.0324144   .0256564    -1.26   0.206       -.0827    .0178712
 puntuaciondirecta |   .0072254   .0024065     3.00   0.003     .0025088     .011942
                   |
          CodigoDe |
                2  |          .  (not estimable)
                3  |  -.0131551   .0447579    -0.29   0.769     -.100879    .0745689
------------------------------------------------------------------------------------
Note: dy/dx for factor levels is the discrete change from the base level.

. outreg2 using "DropoutMFDecision.doc", append dec(3) word nor2 label
DropoutMFDecision.doc
dir : seeout

. 
. * Simple Logit: ----------------------------------------------------------------
. logit dropout i.T if dropout == 0 | dropout_razon_ag == 2, cl(CodigoMu)

Iteration 0:   log pseudolikelihood = -283.72549  
Iteration 1:   log pseudolikelihood = -282.96324  
Iteration 2:   log pseudolikelihood = -282.96119  
Iteration 3:   log pseudolikelihood = -282.96119  

Logistic regression                                     Number of obs =    770
                                                        Wald chi2(1)  =   0.37
                                                        Prob > chi2   = 0.5413
Log pseudolikelihood = -282.96119                       Pseudo R2     = 0.0027

                              (Std. err. adjusted for 85 clusters in CodigoMu)
------------------------------------------------------------------------------
             |               Robust
     dropout | Coefficient  std. err.      z    P>|z|     [95% conf. interval]
-------------+----------------------------------------------------------------
           T |
  Treatment  |   -.273962    .448509    -0.61   0.541    -1.153023    .6050994
       _cons |     -1.852   .3071539    -6.03   0.000     -2.45401   -1.249989
------------------------------------------------------------------------------

. margins, dydx(*) post

Conditional marginal effects                               Number of obs = 770
Model VCE: Robust

Expression: Pr(dropout), predict()
dy/dx wrt:  1.T

------------------------------------------------------------------------------
             |            Delta-method
             |      dy/dx   std. err.      z    P>|z|     [95% conf. interval]
-------------+----------------------------------------------------------------
           T |
  Treatment  |  -.0290393   .0475983    -0.61   0.542    -.1223302    .0642516
------------------------------------------------------------------------------
Note: dy/dx for factor levels is the discrete change from the base level.

. outreg2 using "DropoutMFDecision.doc", append dec(3) word nor2 label
DropoutMFDecision.doc
dir : seeout

. 
. * Multivariate Logit: ----------------------------------------------------------
. logit dropout i.T ${covs_nlm} if dropout == 0 | dropout_razon_ag == 2,                  ///
>           cl(CodigoMu)

note: 2.CodigoDe != 0 predicts failure perfectly;
      2.CodigoDe omitted and 18 obs not used.

Iteration 0:   log pseudolikelihood = -281.37915  
Iteration 1:   log pseudolikelihood = -264.82182  
Iteration 2:   log pseudolikelihood = -263.60981  
Iteration 3:   log pseudolikelihood = -263.60527  
Iteration 4:   log pseudolikelihood = -263.60527  

Logistic regression                                     Number of obs =    752
                                                        Wald chi2(8)  =  24.02
                                                        Prob > chi2   = 0.0023
Log pseudolikelihood = -263.60527                       Pseudo R2     = 0.0632

                                    (Std. err. adjusted for 84 clusters in CodigoMu)
------------------------------------------------------------------------------------
                   |               Robust
           dropout | Coefficient  std. err.      z    P>|z|     [95% conf. interval]
-------------------+----------------------------------------------------------------
                 T |
        Treatment  |  -.5248181   .4552163    -1.15   0.249    -1.417026    .3673894
                   |
              sexo |
             Male  |  -.2039403   .2113702    -0.96   0.335    -.6182184    .2103377
                   |
  datosprevios_cdi |
              Yes  |   .2225817   .4687084     0.47   0.635    -.6960698    1.141233
                   |
      rango_pob_BL |
      Over 10.000  |   -.424754   .5960989    -0.71   0.476    -1.593086    .7435785
                   |
         indw_alto |
              Yes  |   .2184177   .2393433     0.91   0.361    -.2506866    .6875219
                   |
madresadolescentes |
              Yes  |   -.351313   .2771191    -1.27   0.205    -.8944564    .1918305
 puntuaciondirecta |   .0693335   .0207023     3.35   0.001     .0287577    .1099093
                   |
          CodigoDe |
                2  |          0  (empty)
                3  |  -.1358609   .4443605    -0.31   0.760    -1.006792    .7350698
                   |
             _cons |  -3.090893   .6546107    -4.72   0.000    -4.373906    -1.80788
------------------------------------------------------------------------------------

. margins, dydx(*) post

Average marginal effects                                   Number of obs = 752
Model VCE: Robust

Expression: Pr(dropout), predict()
dy/dx wrt:  1.T 1.sexo 1.datosprevios_cdi 1.rango_pob_BL 1.indw_alto 1.madresadolescentes
            puntuaciondirecta 2.CodigoDe 3.CodigoDe

------------------------------------------------------------------------------------
                   |            Delta-method
                   |      dy/dx   std. err.      z    P>|z|     [95% conf. interval]
-------------------+----------------------------------------------------------------
                 T |
        Treatment  |  -.0539843   .0481138    -1.12   0.262    -.1482855     .040317
                   |
              sexo |
             Male  |  -.0209035   .0210971    -0.99   0.322    -.0622531    .0204461
                   |
  datosprevios_cdi |
              Yes  |    .023278   .0495552     0.47   0.639    -.0738484    .1204043
                   |
      rango_pob_BL |
      Over 10.000  |  -.0413099   .0532051    -0.78   0.437    -.1455899    .0629701
                   |
         indw_alto |
              Yes  |   .0224414   .0250289     0.90   0.370    -.0266144    .0714973
                   |
madresadolescentes |
              Yes  |   -.033808    .025588    -1.32   0.186    -.0839595    .0163435
 puntuaciondirecta |   .0071215   .0023999     2.97   0.003     .0024177    .0118252
                   |
          CodigoDe |
                2  |          .  (not estimable)
                3  |  -.0137305   .0446464    -0.31   0.758    -.1012359    .0737749
------------------------------------------------------------------------------------
Note: dy/dx for factor levels is the discrete change from the base level.

. outreg2 using "DropoutMFDecision.doc", append dec(3) word nor2 label
DropoutMFDecision.doc
dir : seeout

. 
. cap log close
