# Supplementary material for: Early Stimulation and Nutrition: The Impacts of a Scalable Intervention
Source: J Eur Econ Assoc. 2022 Jan 28;20(4):1395–432. doi: 10.1093/jeea/jvac005 (PMC9372035; doi:10.1093/jeea/jvac005)
Supplement: jvac005_Attanasio_etal_Replication-Data-Code [file jvac005_attanasio_etal_replication-data-code.zip › replication-data-code/output/table-f4/intermediate_app - Mediana_miss.xls]

Tabla de Missings
	missings
	Número Total Missings	Tratamiento	Control	Chi2 Stat	P-value
Total Observaciones	701	366	335	.	.
materiales	1	1	0	.	.
toysources	0	0	0	.	.
playmaterials	0	0	0	.	.
playactivities	0	0	0	.	.
careactivities	0	0	0	.	.
FCI_conjunto	1	1	0	.	.
apoyosocialpuntaje_bl	8	4	4	.008	.929
auto_eficacia2_b_bl	1	0	1	.	.
depresion10_bl	6	3	3	.006	.937
disciplina_violenta	0	0	0	.	.
