# Supplementary material for: Early Stimulation and Nutrition: The Impacts of a Scalable Intervention
Source: J Eur Econ Assoc. 2022 Jan 28;20(4):1395–432. doi: 10.1093/jeea/jvac005 (PMC9372035; doi:10.1093/jeea/jvac005)
Supplement: jvac005_Attanasio_etal_Replication-Data-Code [file jvac005_attanasio_etal_replication-data-code.zip › replication-data-code/output/table-f4/nutrition_app - Mediana_miss.xls]

Tabla de Missings
	missings				
	Número Total Missings	Tratamiento	Control	Chi2 Stat	P-value
Total Observaciones	701	366	335	.	.
_zwei	40	15	25	1.173	.279
_zlen	48	21	27	.476	.49
_zbmi	65	28	37	.7	.403
_zwfl	76	35	41	.431	.512
inseguridad_bin	0	0	0	.	.
