# Supplementary material for: Early Stimulation and Nutrition: The Impacts of a Scalable Intervention
Source: J Eur Econ Assoc. 2022 Jan 28;20(4):1395–432. doi: 10.1093/jeea/jvac005 (PMC9372035; doi:10.1093/jeea/jvac005)
Supplement: jvac005_Attanasio_etal_Replication-Data-Code [file jvac005_attanasio_etal_replication-data-code.zip › replication-data-code/output/table-f4/table-f4.log]

---------------------------------------------------------------------------------------------
      name:  <unnamed>
       log:  C:\Users\dkp28\Dropbox\Research\RA\FAMI\Pilot II\Paper\Revision JEEA\Final Publi
> cation\November 2021\replication-data-code/output/table-f4/table-f4.log
  log type:  text
 opened on:  16 Dec 2021, 20:51:30

. * EARLY STIMULATION AND NUTRITION: THE IMPACTS OF A SCALABLE INTERVENTION
. * Attanasio, O., Baker-Henningham, H., Bernal, R., Meghir, C., Pineda, D., and
. * Rubio-Codina, M.
. * Name:                 table-f4.do
. * Description:  This do file produces Table F4.
. 
. 
. /* Table f4: Differences  in  child  and  household  characteristics  by  
>                          duration  of  exposure  to  theprogram                            
>                              
> --------------------------------------------------------------------------------*/
. cd "${root}/output/table-f4"
C:\Users\dkp28\Dropbox\Research\RA\FAMI\Pilot II\Paper\Revision JEEA\Final Publication\Novemb
> er 2021\replication-data-code\output\table-f4

. use "${root}/data-clean/duration-analysis.dta",clear 

. keep if T==1
(765 observations deleted)

. 
. * Mean differences table:
. foreach g in sociodemographic_app intermediate_app nutrition_app  {
  2.         equivalence ${`g'}, filename("`g' - Mediana") tratamiento(exposure_m_4)         
> ///
>                                           cluster(CodigoMu) miss
  3. }
Cluster var is Fake Municipality ID (bl)
Actual directory is C:\Users\dkp28\Dropbox\Research\RA\FAMI\Pilot II\Paper\Revision JEEA\Fina
> l Publication\November 2021\replication-data-code\output\table-f4
warning: matrix in addcols option has varying size rows:
   "22 o más Contactos - Menor a 22 contactos"\ "Differencia", "p-value"

          ------------------------------------------------------------------------
           VARIABLE                    22 o más Contactos   Menor a 22 contactos 
          ------------------------------------------------------------------------
           Total Observaciones = 701           366                  335          
          ------------------------------------------------------------------------
            *** Significance at 1%, ** Significance at 5%, * Significance at 10%
                               () Standard errors in brackets
                  [] Chi2 Statistic, clustered by Fake Municipality ID (bl)


     ----------------------------------------------------------------------------------
      VARIABLE                    22 o más Contactos - Menor a 22 contactos           
     ----------------------------------------------------------------------------------
      Total Observaciones = 701                  Differencia                  p-value 
     ----------------------------------------------------------------------------------
            *** Significance at 1%, ** Significance at 5%, * Significance at 10%
                               () Standard errors in brackets
                  [] Chi2 Statistic, clustered by Fake Municipality ID (bl)

Variable Actual agemons
agemons: continua

      --------------------------------------------------------------------------------
       VARIABLE                            22 o más Contactos   Menor a 22 contactos 
      --------------------------------------------------------------------------------
       Total Observaciones = 701                   366                  335          
       Age (months) (bl) n1=366, n0=335           5.434                6.066         
                                                 (3.312)              (3.474)        
      --------------------------------------------------------------------------------
            *** Significance at 1%, ** Significance at 5%, * Significance at 10%
                               () Standard errors in brackets
                  [] Chi2 Statistic, clustered by Fake Municipality ID (bl)


 -------------------------------------------------------------------------------------------
  VARIABLE                            22 o más Contactos - Menor a 22 contactos            
 -------------------------------------------------------------------------------------------
  Total Observaciones = 701                          Differencia                  p-value  
  Age (months) (bl) n1=366, n0=335                      -0.631                    0.008*** 
                                                       (0.236)                             
 -------------------------------------------------------------------------------------------
            *** Significance at 1%, ** Significance at 5%, * Significance at 10%
                               () Standard errors in brackets
                  [] Chi2 Statistic, clustered by Fake Municipality ID (bl)

(0 real changes made)

    Variable |        Obs        Mean    Std. dev.       Min        Max
-------------+---------------------------------------------------------
    __000000 |        366           0           0          0          0

    Variable |        Obs        Mean    Std. dev.       Min        Max
-------------+---------------------------------------------------------
    __000000 |        335           0           0          0          0
Missing agemons No
Variable Actual sexo
sexo: binaria

 sexo by exposure_m_4, clustered by CodigoMu
 ------------------------------------------------------
  Inter-cluster correlation =           0.0000
      ICC 95% Asymptotic CI =      [0.0000,0.0282]
         Pearson's Chi-2(1) =    0.4583     Pr = 0.4984
 Pooled adjustment Chi-2(1) =    0.4583     Pr = 0.4984
  Group adjustment Chi-2(1) =    0.4583     Pr = 0.4984

       0.498

 sexo by exposure_m_4, clustered by CodigoMu
 ------------------------------------------------------
  Inter-cluster correlation =           0.0000
      ICC 95% Asymptotic CI =      [0.0000,0.0282]
         Pearson's Chi-2(1) =    0.4583     Pr = 0.4984
 Pooled adjustment Chi-2(1) =    0.4583     Pr = 0.4984
  Group adjustment Chi-2(1) =    0.4583     Pr = 0.4984

      --------------------------------------------------------------------------------
       VARIABLE                            22 o más Contactos   Menor a 22 contactos 
      --------------------------------------------------------------------------------
       Total Observaciones = 701                   366                  335          
       Age (months) (bl) n1=366, n0=335           5.434                6.066         
                                                 (3.312)              (3.474)        
       Gender: Male (%) n1=366, n0=335            0.530                0.504         
                                                 (0.500)              (0.501)        
      --------------------------------------------------------------------------------
            *** Significance at 1%, ** Significance at 5%, * Significance at 10%
                               () Standard errors in brackets
                  [] Chi2 Statistic, clustered by Fake Municipality ID (bl)


 -------------------------------------------------------------------------------------------
  VARIABLE                            22 o más Contactos - Menor a 22 contactos            
 -------------------------------------------------------------------------------------------
  Total Observaciones = 701                          Differencia                  p-value  
  Age (months) (bl) n1=366, n0=335                      -0.631                    0.008*** 
                                                       (0.236)                             
  Gender: Male (%) n1=366, n0=335                       0.026                      0.498   
                                                       [0.458]                             
 -------------------------------------------------------------------------------------------
            *** Significance at 1%, ** Significance at 5%, * Significance at 10%
                               () Standard errors in brackets
                  [] Chi2 Statistic, clustered by Fake Municipality ID (bl)

(0 real changes made)

    Variable |        Obs        Mean    Std. dev.       Min        Max
-------------+---------------------------------------------------------
    __000000 |        366           0           0          0          0

    Variable |        Obs        Mean    Std. dev.       Min        Max
-------------+---------------------------------------------------------
    __000000 |        335           0           0          0          0
Missing sexo No
Variable Actual III_319V
III_319V: continua

  ----------------------------------------------------------------------------------------
   VARIABLE                                    22 o más Contactos   Menor a 22 contactos 
  ----------------------------------------------------------------------------------------
   Total Observaciones = 701                           366                  335          
   Age (months) (bl) n1=366, n0=335                   5.434                6.066         
                                                     (3.312)              (3.474)        
   Gender: Male (%) n1=366, n0=335                    0.530                0.504         
                                                     (0.500)              (0.501)        
   Child's birth weight (gr) n1=358, n0=326           3,141                3,245         
                                                      (543)                (599)         
  ----------------------------------------------------------------------------------------
            *** Significance at 1%, ** Significance at 5%, * Significance at 10%
                               () Standard errors in brackets
                  [] Chi2 Statistic, clustered by Fake Municipality ID (bl)


  -----------------------------------------------------------------------------------------
   VARIABLE                                    22 o más Contactos - Menor a 22 contactos  
  -----------------------------------------------------------------------------------------
   Total Observaciones = 701                                  Differencia                 
   Age (months) (bl) n1=366, n0=335                              -0.631                   
                                                                (0.236)                   
   Gender: Male (%) n1=366, n0=335                               0.026                    
                                                                [0.458]                   
   Child's birth weight (gr) n1=358, n0=326                       -103                    
                                                                  (50)                    
  -----------------------------------------------------------------------------------------
            *** Significance at 1%, ** Significance at 5%, * Significance at 10%
                               () Standard errors in brackets
                  [] Chi2 Statistic, clustered by Fake Municipality ID (bl)


                   -------------------------------------------------------
                    VARIABLE                                             
                   -------------------------------------------------------
                    Total Observaciones = 701                   p-value  
                    Age (months) (bl) n1=366, n0=335            0.008*** 
                                                                         
                    Gender: Male (%) n1=366, n0=335              0.498   
                                                                         
                    Child's birth weight (gr) n1=358, n0=326    0.037**  
                                                                         
                   -------------------------------------------------------
            *** Significance at 1%, ** Significance at 5%, * Significance at 10%
                               () Standard errors in brackets
                  [] Chi2 Statistic, clustered by Fake Municipality ID (bl)

(17 real changes made)

    Variable |        Obs        Mean    Std. dev.       Min        Max
-------------+---------------------------------------------------------
    __000000 |        366    .0218579    .1464197          0          1

    Variable |        Obs        Mean    Std. dev.       Min        Max
-------------+---------------------------------------------------------
    __000000 |        335    .0268657    .1619326          0          1
Missing III_319V Sí

 __000000 by exposure_m_4, clustered by CodigoMu
 ------------------------------------------------------
  Inter-cluster correlation =           0.0073
      ICC 95% Asymptotic CI =      [0.0000,0.0382]
         Pearson's Chi-2(1) =    0.1854     Pr = 0.6668
 Pooled adjustment Chi-2(1) =    0.1629     Pr = 0.6865
  Group adjustment Chi-2(1) =    0.1629     Pr = 0.6865
Variable Actual III_301V
III_301V: continua

  ----------------------------------------------------------------------------------------
   VARIABLE                                    22 o más Contactos   Menor a 22 contactos 
  ----------------------------------------------------------------------------------------
   Total Observaciones = 701                           366                  335          
   Age (months) (bl) n1=366, n0=335                   5.434                6.066         
                                                     (3.312)              (3.474)        
   Gender: Male (%) n1=366, n0=335                    0.530                0.504         
                                                     (0.500)              (0.501)        
   Child's birth weight (gr) n1=358, n0=326           3,141                3,245         
                                                      (543)                (599)         
   Birth order n1=366, n0=335                         1.112                1.003         
                                                     (1.349)              (1.346)        
  ----------------------------------------------------------------------------------------
            *** Significance at 1%, ** Significance at 5%, * Significance at 10%
                               () Standard errors in brackets
                  [] Chi2 Statistic, clustered by Fake Municipality ID (bl)


  -----------------------------------------------------------------------------------------
   VARIABLE                                    22 o más Contactos - Menor a 22 contactos  
  -----------------------------------------------------------------------------------------
   Total Observaciones = 701                                  Differencia                 
   Age (months) (bl) n1=366, n0=335                              -0.631                   
                                                                (0.236)                   
   Gender: Male (%) n1=366, n0=335                               0.026                    
                                                                [0.458]                   
   Child's birth weight (gr) n1=358, n0=326                       -103                    
                                                                  (50)                    
   Birth order n1=366, n0=335                                    0.109                    
                                                                (0.104)                   
  -----------------------------------------------------------------------------------------
            *** Significance at 1%, ** Significance at 5%, * Significance at 10%
                               () Standard errors in brackets
                  [] Chi2 Statistic, clustered by Fake Municipality ID (bl)


                   -------------------------------------------------------
                    VARIABLE                                             
                   -------------------------------------------------------
                    Total Observaciones = 701                   p-value  
                    Age (months) (bl) n1=366, n0=335            0.008*** 
                                                                         
                    Gender: Male (%) n1=366, n0=335              0.498   
                                                                         
                    Child's birth weight (gr) n1=358, n0=326    0.037**  
                                                                         
                    Birth order n1=366, n0=335                   0.293   
                                                                         
                   -------------------------------------------------------
            *** Significance at 1%, ** Significance at 5%, * Significance at 10%
                               () Standard errors in brackets
                  [] Chi2 Statistic, clustered by Fake Municipality ID (bl)

(0 real changes made)

    Variable |        Obs        Mean    Std. dev.       Min        Max
-------------+---------------------------------------------------------
    __000000 |        366           0           0          0          0

    Variable |        Obs        Mean    Std. dev.       Min        Max
-------------+---------------------------------------------------------
    __000000 |        335           0           0          0          0
Missing III_301V No
Variable Actual first_born
first_born: binaria

 first_born by exposure_m_4, clustered by CodigoMu
 ------------------------------------------------------
  Inter-cluster correlation =           0.0167
      ICC 95% Asymptotic CI =      [0.0000,0.0513]
         Pearson's Chi-2(1) =    2.8871     Pr = 0.0893
 Pooled adjustment Chi-2(1) =    2.1931     Pr = 0.1386
  Group adjustment Chi-2(1) =    2.1922     Pr = 0.1387

       0.139

 first_born by exposure_m_4, clustered by CodigoMu
 ------------------------------------------------------
  Inter-cluster correlation =           0.0167
      ICC 95% Asymptotic CI =      [0.0000,0.0513]
         Pearson's Chi-2(1) =    2.8871     Pr = 0.0893
 Pooled adjustment Chi-2(1) =    2.1931     Pr = 0.1386
  Group adjustment Chi-2(1) =    2.1922     Pr = 0.1387

  ----------------------------------------------------------------------------------------
   VARIABLE                                    22 o más Contactos   Menor a 22 contactos 
  ----------------------------------------------------------------------------------------
   Total Observaciones = 701                           366                  335          
   Age (months) (bl) n1=366, n0=335                   5.434                6.066         
                                                     (3.312)              (3.474)        
   Gender: Male (%) n1=366, n0=335                    0.530                0.504         
                                                     (0.500)              (0.501)        
   Child's birth weight (gr) n1=358, n0=326           3,141                3,245         
                                                      (543)                (599)         
   Birth order n1=366, n0=335                         1.112                1.003         
                                                     (1.349)              (1.346)        
   First born (%) n1=366, n0=335                      0.434                0.499         
                                                     (0.496)              (0.501)        
  ----------------------------------------------------------------------------------------
            *** Significance at 1%, ** Significance at 5%, * Significance at 10%
                               () Standard errors in brackets
                  [] Chi2 Statistic, clustered by Fake Municipality ID (bl)


  -----------------------------------------------------------------------------------------
   VARIABLE                                    22 o más Contactos - Menor a 22 contactos  
  -----------------------------------------------------------------------------------------
   Total Observaciones = 701                                  Differencia                 
   Age (months) (bl) n1=366, n0=335                              -0.631                   
                                                                (0.236)                   
   Gender: Male (%) n1=366, n0=335                               0.026                    
                                                                [0.458]                   
   Child's birth weight (gr) n1=358, n0=326                       -103                    
                                                                  (50)                    
   Birth order n1=366, n0=335                                    0.109                    
                                                                (0.104)                   
   First born (%) n1=366, n0=335                                 -0.064                   
                                                                [2.192]                   
  -----------------------------------------------------------------------------------------
            *** Significance at 1%, ** Significance at 5%, * Significance at 10%
                               () Standard errors in brackets
                  [] Chi2 Statistic, clustered by Fake Municipality ID (bl)


                   -------------------------------------------------------
                    VARIABLE                                             
                   -------------------------------------------------------
                    Total Observaciones = 701                   p-value  
                    Age (months) (bl) n1=366, n0=335            0.008*** 
                                                                         
                    Gender: Male (%) n1=366, n0=335              0.498   
                                                                         
                    Child's birth weight (gr) n1=358, n0=326    0.037**  
                                                                         
                    Birth order n1=366, n0=335                   0.293   
                                                                         
                    First born (%) n1=366, n0=335                0.139   
                                                                         
                   -------------------------------------------------------
            *** Significance at 1%, ** Significance at 5%, * Significance at 10%
                               () Standard errors in brackets
                  [] Chi2 Statistic, clustered by Fake Municipality ID (bl)

(0 real changes made)

    Variable |        Obs        Mean    Std. dev.       Min        Max
-------------+---------------------------------------------------------
    __000000 |        366           0           0          0          0

    Variable |        Obs        Mean    Std. dev.       Min        Max
-------------+---------------------------------------------------------
    __000000 |        335           0           0          0          0
Missing first_born No
Variable Actual escmadre
escmadre: continua

---------------------------------------------------------------------------------------------
> -------------------------------------------------------
VARIABLE                                          22 o más Contactos   Menor a 22 contactos  
> 22 o más Contactos - Menor a 22 contactos            
---------------------------------------------------------------------------------------------
> -------------------------------------------------------
Total Observaciones = 701                                 366                  335           
>                Differencia                  p-value  
Age (months) (bl) n1=366, n0=335                         5.434                6.066          
>                   -0.631                    0.008*** 
                                                        (3.312)              (3.474)         
>                  (0.236)                             
Gender: Male (%) n1=366, n0=335                          0.530                0.504          
>                   0.026                      0.498   
                                                        (0.500)              (0.501)         
>                  [0.458]                             
Child's birth weight (gr) n1=358, n0=326                 3,141                3,245          
>                    -103                     0.037**  
                                                         (543)                (599)          
>                    (50)                              
Birth order n1=366, n0=335                               1.112                1.003          
>                   0.109                      0.293   
                                                        (1.349)              (1.346)         
>                  (0.104)                             
First born (%) n1=366, n0=335                            0.434                0.499          
>                   -0.064                     0.139   
                                                        (0.496)              (0.501)         
>                  [2.192]                             
Mother's education (years) (bl) n1=366, n0=335           8.581                9.148          
>                   -0.567                     0.090*  
                                                        (3.481)              (3.332)         
>                  (0.334)                             
---------------------------------------------------------------------------------------------
> -------------------------------------------------------
            *** Significance at 1%, ** Significance at 5%, * Significance at 10%
                               () Standard errors in brackets
                  [] Chi2 Statistic, clustered by Fake Municipality ID (bl)

(0 real changes made)

    Variable |        Obs        Mean    Std. dev.       Min        Max
-------------+---------------------------------------------------------
    __000000 |        366           0           0          0          0

    Variable |        Obs        Mean    Std. dev.       Min        Max
-------------+---------------------------------------------------------
    __000000 |        335           0           0          0          0
Missing escmadre No
Variable Actual padre_presente
padre_presente: binaria

 padre_presente by exposure_m_4, clustered by CodigoMu
 ------------------------------------------------------
  Inter-cluster correlation =           0.0066
      ICC 95% Asymptotic CI =      [0.0000,0.0373]
         Pearson's Chi-2(1) =    5.8463     Pr = 0.0156
 Pooled adjustment Chi-2(1) =    5.1990     Pr = 0.0226
  Group adjustment Chi-2(1) =    5.1980     Pr = 0.0226
**
       0.023

 padre_presente by exposure_m_4, clustered by CodigoMu
 ------------------------------------------------------
  Inter-cluster correlation =           0.0066
      ICC 95% Asymptotic CI =      [0.0000,0.0373]
         Pearson's Chi-2(1) =    5.8463     Pr = 0.0156
 Pooled adjustment Chi-2(1) =    5.1990     Pr = 0.0226
  Group adjustment Chi-2(1) =    5.1980     Pr = 0.0226

---------------------------------------------------------------------------------------------
> -------------------------------------------------------
VARIABLE                                          22 o más Contactos   Menor a 22 contactos  
> 22 o más Contactos - Menor a 22 contactos            
---------------------------------------------------------------------------------------------
> -------------------------------------------------------
Total Observaciones = 701                                 366                  335           
>                Differencia                  p-value  
Age (months) (bl) n1=366, n0=335                         5.434                6.066          
>                   -0.631                    0.008*** 
                                                        (3.312)              (3.474)         
>                  (0.236)                             
Gender: Male (%) n1=366, n0=335                          0.530                0.504          
>                   0.026                      0.498   
                                                        (0.500)              (0.501)         
>                  [0.458]                             
Child's birth weight (gr) n1=358, n0=326                 3,141                3,245          
>                    -103                     0.037**  
                                                         (543)                (599)          
>                    (50)                              
Birth order n1=366, n0=335                               1.112                1.003          
>                   0.109                      0.293   
                                                        (1.349)              (1.346)         
>                  (0.104)                             
First born (%) n1=366, n0=335                            0.434                0.499          
>                   -0.064                     0.139   
                                                        (0.496)              (0.501)         
>                  [2.192]                             
Mother's education (years) (bl) n1=366, n0=335           8.581                9.148          
>                   -0.567                     0.090*  
                                                        (3.481)              (3.332)         
>                  (0.334)                             
Father present (bl) (%) n1=366, n0=335                   0.738                0.654          
>                   0.084                     0.023**  
                                                        (0.440)              (0.476)         
>                  [5.198]                             
---------------------------------------------------------------------------------------------
> -------------------------------------------------------
            *** Significance at 1%, ** Significance at 5%, * Significance at 10%
                               () Standard errors in brackets
                  [] Chi2 Statistic, clustered by Fake Municipality ID (bl)

(0 real changes made)

    Variable |        Obs        Mean    Std. dev.       Min        Max
-------------+---------------------------------------------------------
    __000000 |        366           0           0          0          0

    Variable |        Obs        Mean    Std. dev.       Min        Max
-------------+---------------------------------------------------------
    __000000 |        335           0           0          0          0
Missing padre_presente No
Variable Actual II_211V9
II_211V9: continua

---------------------------------------------------------------------------------------------
> -------------------------------------------------------
VARIABLE                                          22 o más Contactos   Menor a 22 contactos  
> 22 o más Contactos - Menor a 22 contactos            
---------------------------------------------------------------------------------------------
> -------------------------------------------------------
Total Observaciones = 701                                 366                  335           
>                Differencia                  p-value  
Age (months) (bl) n1=366, n0=335                         5.434                6.066          
>                   -0.631                    0.008*** 
                                                        (3.312)              (3.474)         
>                  (0.236)                             
Gender: Male (%) n1=366, n0=335                          0.530                0.504          
>                   0.026                      0.498   
                                                        (0.500)              (0.501)         
>                  [0.458]                             
Child's birth weight (gr) n1=358, n0=326                 3,141                3,245          
>                    -103                     0.037**  
                                                         (543)                (599)          
>                    (50)                              
Birth order n1=366, n0=335                               1.112                1.003          
>                   0.109                      0.293   
                                                        (1.349)              (1.346)         
>                  (0.104)                             
First born (%) n1=366, n0=335                            0.434                0.499          
>                   -0.064                     0.139   
                                                        (0.496)              (0.501)         
>                  [2.192]                             
Mother's education (years) (bl) n1=366, n0=335           8.581                9.148          
>                   -0.567                     0.090*  
                                                        (3.481)              (3.332)         
>                  (0.334)                             
Father present (bl) (%) n1=366, n0=335                   0.738                0.654          
>                   0.084                     0.023**  
                                                        (0.440)              (0.476)         
>                  [5.198]                             
Number of siblings (bl) n1=366, n0=335                   1.060                0.997          
>                   0.063                      0.536   
                                                        (1.246)              (1.328)         
>                  (0.102)                             
---------------------------------------------------------------------------------------------
> -------------------------------------------------------
            *** Significance at 1%, ** Significance at 5%, * Significance at 10%
                               () Standard errors in brackets
                  [] Chi2 Statistic, clustered by Fake Municipality ID (bl)

(0 real changes made)

    Variable |        Obs        Mean    Std. dev.       Min        Max
-------------+---------------------------------------------------------
    __000000 |        366           0           0          0          0

    Variable |        Obs        Mean    Std. dev.       Min        Max
-------------+---------------------------------------------------------
    __000000 |        335           0           0          0          0
Missing II_211V9 No
Variable Actual madre_casada
madre_casada: binaria

 madre_casada by exposure_m_4, clustered by CodigoMu
 ------------------------------------------------------
  Inter-cluster correlation =           0.0667
      ICC 95% Asymptotic CI =      [0.0136,0.1198]
         Pearson's Chi-2(1) =    0.0061     Pr = 0.9379
 Pooled adjustment Chi-2(1) =    0.0027     Pr = 0.9587
  Group adjustment Chi-2(1) =    0.0027     Pr = 0.9587

       0.959

 madre_casada by exposure_m_4, clustered by CodigoMu
 ------------------------------------------------------
  Inter-cluster correlation =           0.0667
      ICC 95% Asymptotic CI =      [0.0136,0.1198]
         Pearson's Chi-2(1) =    0.0061     Pr = 0.9379
 Pooled adjustment Chi-2(1) =    0.0027     Pr = 0.9587
  Group adjustment Chi-2(1) =    0.0027     Pr = 0.9587

---------------------------------------------------------------------------------------------
> -------------------------------------------------------------
VARIABLE                                                22 o más Contactos   Menor a 22 conta
> ctos  22 o más Contactos - Menor a 22 contactos            
---------------------------------------------------------------------------------------------
> -------------------------------------------------------------
Total Observaciones = 701                                       366                  335     
>                      Differencia                  p-value  
Age (months) (bl) n1=366, n0=335                               5.434                6.066    
>                         -0.631                    0.008*** 
                                                              (3.312)              (3.474)   
>                        (0.236)                             
Gender: Male (%) n1=366, n0=335                                0.530                0.504    
>                         0.026                      0.498   
                                                              (0.500)              (0.501)   
>                        [0.458]                             
Child's birth weight (gr) n1=358, n0=326                       3,141                3,245    
>                          -103                     0.037**  
                                                               (543)                (599)    
>                          (50)                              
Birth order n1=366, n0=335                                     1.112                1.003    
>                         0.109                      0.293   
                                                              (1.349)              (1.346)   
>                        (0.104)                             
First born (%) n1=366, n0=335                                  0.434                0.499    
>                         -0.064                     0.139   
                                                              (0.496)              (0.501)   
>                        [2.192]                             
Mother's education (years) (bl) n1=366, n0=335                 8.581                9.148    
>                         -0.567                     0.090*  
                                                              (3.481)              (3.332)   
>                        (0.334)                             
Father present (bl) (%) n1=366, n0=335                         0.738                0.654    
>                         0.084                     0.023**  
                                                              (0.440)              (0.476)   
>                        [5.198]                             
Number of siblings (bl) n1=366, n0=335                         1.060                0.997    
>                         0.063                      0.536   
                                                              (1.246)              (1.328)   
>                        (0.102)                             
Mother is married/cohabiting (bl) (%) n1=366, n0=335           0.713                0.710    
>                         0.003                      0.959   
                                                              (0.453)              (0.454)   
>                        [0.003]                             
---------------------------------------------------------------------------------------------
> -------------------------------------------------------------
            *** Significance at 1%, ** Significance at 5%, * Significance at 10%
                               () Standard errors in brackets
                  [] Chi2 Statistic, clustered by Fake Municipality ID (bl)

(0 real changes made)

    Variable |        Obs        Mean    Std. dev.       Min        Max
-------------+---------------------------------------------------------
    __000000 |        366           0           0          0          0

    Variable |        Obs        Mean    Std. dev.       Min        Max
-------------+---------------------------------------------------------
    __000000 |        335           0           0          0          0
Missing madre_casada No
Variable Actual madre_sola
madre_sola: binaria

 madre_sola by exposure_m_4, clustered by CodigoMu
 ------------------------------------------------------
  Inter-cluster correlation =           0.0250
      ICC 95% Asymptotic CI =      [0.0000,0.0626]
         Pearson's Chi-2(1) =    3.2766     Pr = 0.0703
 Pooled adjustment Chi-2(1) =    2.2261     Pr = 0.1357
  Group adjustment Chi-2(1) =    2.2250     Pr = 0.1358

       0.136

 madre_sola by exposure_m_4, clustered by CodigoMu
 ------------------------------------------------------
  Inter-cluster correlation =           0.0250
      ICC 95% Asymptotic CI =      [0.0000,0.0626]
         Pearson's Chi-2(1) =    3.2766     Pr = 0.0703
 Pooled adjustment Chi-2(1) =    2.2261     Pr = 0.1357
  Group adjustment Chi-2(1) =    2.2250     Pr = 0.1358

---------------------------------------------------------------------------------------------
> -------------------------------------------------------------
VARIABLE                                                22 o más Contactos   Menor a 22 conta
> ctos  22 o más Contactos - Menor a 22 contactos            
---------------------------------------------------------------------------------------------
> -------------------------------------------------------------
Total Observaciones = 701                                       366                  335     
>                      Differencia                  p-value  
Age (months) (bl) n1=366, n0=335                               5.434                6.066    
>                         -0.631                    0.008*** 
                                                              (3.312)              (3.474)   
>                        (0.236)                             
Gender: Male (%) n1=366, n0=335                                0.530                0.504    
>                         0.026                      0.498   
                                                              (0.500)              (0.501)   
>                        [0.458]                             
Child's birth weight (gr) n1=358, n0=326                       3,141                3,245    
>                          -103                     0.037**  
                                                               (543)                (599)    
>                          (50)                              
Birth order n1=366, n0=335                                     1.112                1.003    
>                         0.109                      0.293   
                                                              (1.349)              (1.346)   
>                        (0.104)                             
First born (%) n1=366, n0=335                                  0.434                0.499    
>                         -0.064                     0.139   
                                                              (0.496)              (0.501)   
>                        [2.192]                             
Mother's education (years) (bl) n1=366, n0=335                 8.581                9.148    
>                         -0.567                     0.090*  
                                                              (3.481)              (3.332)   
>                        (0.334)                             
Father present (bl) (%) n1=366, n0=335                         0.738                0.654    
>                         0.084                     0.023**  
                                                              (0.440)              (0.476)   
>                        [5.198]                             
Number of siblings (bl) n1=366, n0=335                         1.060                0.997    
>                         0.063                      0.536   
                                                              (1.246)              (1.328)   
>                        (0.102)                             
Mother is married/cohabiting (bl) (%) n1=366, n0=335           0.713                0.710    
>                         0.003                      0.959   
                                                              (0.453)              (0.454)   
>                        [0.003]                             
Mother is single (bl) (%) n1=366, n0=335                       0.216                0.275    
>                         -0.059                     0.136   
                                                              (0.412)              (0.447)   
>                        [2.225]                             
---------------------------------------------------------------------------------------------
> -------------------------------------------------------------
            *** Significance at 1%, ** Significance at 5%, * Significance at 10%
                               () Standard errors in brackets
                  [] Chi2 Statistic, clustered by Fake Municipality ID (bl)

(0 real changes made)

    Variable |        Obs        Mean    Std. dev.       Min        Max
-------------+---------------------------------------------------------
    __000000 |        366           0           0          0          0

    Variable |        Obs        Mean    Std. dev.       Min        Max
-------------+---------------------------------------------------------
    __000000 |        335           0           0          0          0
Missing madre_sola No
Variable Actual madre_div
madre_div: binaria

 madre_div by exposure_m_4, clustered by CodigoMu
 ------------------------------------------------------
  Inter-cluster correlation =           0.0000
      ICC 95% Asymptotic CI =      [0.0000,0.0282]
         Pearson's Chi-2(1) =    0.3433     Pr = 0.5579
 Pooled adjustment Chi-2(1) =    0.3433     Pr = 0.5579
  Group adjustment Chi-2(1) =    0.3433     Pr = 0.5579

       0.558

 madre_div by exposure_m_4, clustered by CodigoMu
 ------------------------------------------------------
  Inter-cluster correlation =           0.0000
      ICC 95% Asymptotic CI =      [0.0000,0.0282]
         Pearson's Chi-2(1) =    0.3433     Pr = 0.5579
 Pooled adjustment Chi-2(1) =    0.3433     Pr = 0.5579
  Group adjustment Chi-2(1) =    0.3433     Pr = 0.5579

---------------------------------------------------------------------------------------------
> -------------------------------------------------------------
VARIABLE                                                22 o más Contactos   Menor a 22 conta
> ctos  22 o más Contactos - Menor a 22 contactos            
---------------------------------------------------------------------------------------------
> -------------------------------------------------------------
Total Observaciones = 701                                       366                  335     
>                      Differencia                  p-value  
Age (months) (bl) n1=366, n0=335                               5.434                6.066    
>                         -0.631                    0.008*** 
                                                              (3.312)              (3.474)   
>                        (0.236)                             
Gender: Male (%) n1=366, n0=335                                0.530                0.504    
>                         0.026                      0.498   
                                                              (0.500)              (0.501)   
>                        [0.458]                             
Child's birth weight (gr) n1=358, n0=326                       3,141                3,245    
>                          -103                     0.037**  
                                                               (543)                (599)    
>                          (50)                              
Birth order n1=366, n0=335                                     1.112                1.003    
>                         0.109                      0.293   
                                                              (1.349)              (1.346)   
>                        (0.104)                             
First born (%) n1=366, n0=335                                  0.434                0.499    
>                         -0.064                     0.139   
                                                              (0.496)              (0.501)   
>                        [2.192]                             
Mother's education (years) (bl) n1=366, n0=335                 8.581                9.148    
>                         -0.567                     0.090*  
                                                              (3.481)              (3.332)   
>                        (0.334)                             
Father present (bl) (%) n1=366, n0=335                         0.738                0.654    
>                         0.084                     0.023**  
                                                              (0.440)              (0.476)   
>                        [5.198]                             
Number of siblings (bl) n1=366, n0=335                         1.060                0.997    
>                         0.063                      0.536   
                                                              (1.246)              (1.328)   
>                        (0.102)                             
Mother is married/cohabiting (bl) (%) n1=366, n0=335           0.713                0.710    
>                         0.003                      0.959   
                                                              (0.453)              (0.454)   
>                        [0.003]                             
Mother is single (bl) (%) n1=366, n0=335                       0.216                0.275    
>                         -0.059                     0.136   
                                                              (0.412)              (0.447)   
>                        [2.225]                             
Mother is divorced (bl) (%) n1=366, n0=335                     0.014                0.009    
>                         0.005                      0.558   
                                                              (0.116)              (0.094)   
>                        [0.343]                             
---------------------------------------------------------------------------------------------
> -------------------------------------------------------------
            *** Significance at 1%, ** Significance at 5%, * Significance at 10%
                               () Standard errors in brackets
                  [] Chi2 Statistic, clustered by Fake Municipality ID (bl)

(0 real changes made)

    Variable |        Obs        Mean    Std. dev.       Min        Max
-------------+---------------------------------------------------------
    __000000 |        366           0           0          0          0

    Variable |        Obs        Mean    Std. dev.       Min        Max
-------------+---------------------------------------------------------
    __000000 |        335           0           0          0          0
Missing madre_div No
Variable Actual madresadolescentes
madresadolescentes: binaria

 madresadolescentes by exposure_m_4, clustered by CodigoMu
 ------------------------------------------------------
  Inter-cluster correlation =           0.0031
      ICC 95% Asymptotic CI =      [0.0000,0.0325]
         Pearson's Chi-2(1) =    2.4098     Pr = 0.1206
 Pooled adjustment Chi-2(1) =    2.2763     Pr = 0.1314
  Group adjustment Chi-2(1) =    2.2761     Pr = 0.1314

       0.131

 madresadolescentes by exposure_m_4, clustered by CodigoMu
 ------------------------------------------------------
  Inter-cluster correlation =           0.0031
      ICC 95% Asymptotic CI =      [0.0000,0.0325]
         Pearson's Chi-2(1) =    2.4098     Pr = 0.1206
 Pooled adjustment Chi-2(1) =    2.2763     Pr = 0.1314
  Group adjustment Chi-2(1) =    2.2761     Pr = 0.1314

---------------------------------------------------------------------------------------------
> -------------------------------------------------------------
VARIABLE                                                22 o más Contactos   Menor a 22 conta
> ctos  22 o más Contactos - Menor a 22 contactos            
---------------------------------------------------------------------------------------------
> -------------------------------------------------------------
Total Observaciones = 701                                       366                  335     
>                      Differencia                  p-value  
Age (months) (bl) n1=366, n0=335                               5.434                6.066    
>                         -0.631                    0.008*** 
                                                              (3.312)              (3.474)   
>                        (0.236)                             
Gender: Male (%) n1=366, n0=335                                0.530                0.504    
>                         0.026                      0.498   
                                                              (0.500)              (0.501)   
>                        [0.458]                             
Child's birth weight (gr) n1=358, n0=326                       3,141                3,245    
>                          -103                     0.037**  
                                                               (543)                (599)    
>                          (50)                              
Birth order n1=366, n0=335                                     1.112                1.003    
>                         0.109                      0.293   
                                                              (1.349)              (1.346)   
>                        (0.104)                             
First born (%) n1=366, n0=335                                  0.434                0.499    
>                         -0.064                     0.139   
                                                              (0.496)              (0.501)   
>                        [2.192]                             
Mother's education (years) (bl) n1=366, n0=335                 8.581                9.148    
>                         -0.567                     0.090*  
                                                              (3.481)              (3.332)   
>                        (0.334)                             
Father present (bl) (%) n1=366, n0=335                         0.738                0.654    
>                         0.084                     0.023**  
                                                              (0.440)              (0.476)   
>                        [5.198]                             
Number of siblings (bl) n1=366, n0=335                         1.060                0.997    
>                         0.063                      0.536   
                                                              (1.246)              (1.328)   
>                        (0.102)                             
Mother is married/cohabiting (bl) (%) n1=366, n0=335           0.713                0.710    
>                         0.003                      0.959   
                                                              (0.453)              (0.454)   
>                        [0.003]                             
Mother is single (bl) (%) n1=366, n0=335                       0.216                0.275    
>                         -0.059                     0.136   
                                                              (0.412)              (0.447)   
>                        [2.225]                             
Mother is divorced (bl) (%) n1=366, n0=335                     0.014                0.009    
>                         0.005                      0.558   
                                                              (0.116)              (0.094)   
>                        [0.343]                             
Teenage mother (bl) (%) n1=366, n0=335                         0.230                0.281    
>                         -0.051                     0.131   
                                                              (0.421)              (0.450)   
>                        [2.276]                             
---------------------------------------------------------------------------------------------
> -------------------------------------------------------------
            *** Significance at 1%, ** Significance at 5%, * Significance at 10%
                               () Standard errors in brackets
                  [] Chi2 Statistic, clustered by Fake Municipality ID (bl)

(0 real changes made)

    Variable |        Obs        Mean    Std. dev.       Min        Max
-------------+---------------------------------------------------------
    __000000 |        366           0           0          0          0

    Variable |        Obs        Mean    Std. dev.       Min        Max
-------------+---------------------------------------------------------
    __000000 |        335           0           0          0          0
Missing madresadolescentes No
Variable Actual IV_405V0
IV_405V0: continua

---------------------------------------------------------------------------------------------
> -------------------------------------------------------------
VARIABLE                                                22 o más Contactos   Menor a 22 conta
> ctos  22 o más Contactos - Menor a 22 contactos            
---------------------------------------------------------------------------------------------
> -------------------------------------------------------------
Total Observaciones = 701                                       366                  335     
>                      Differencia                  p-value  
Age (months) (bl) n1=366, n0=335                               5.434                6.066    
>                         -0.631                    0.008*** 
                                                              (3.312)              (3.474)   
>                        (0.236)                             
Gender: Male (%) n1=366, n0=335                                0.530                0.504    
>                         0.026                      0.498   
                                                              (0.500)              (0.501)   
>                        [0.458]                             
Child's birth weight (gr) n1=358, n0=326                       3,141                3,245    
>                          -103                     0.037**  
                                                               (543)                (599)    
>                          (50)                              
Birth order n1=366, n0=335                                     1.112                1.003    
>                         0.109                      0.293   
                                                              (1.349)              (1.346)   
>                        (0.104)                             
First born (%) n1=366, n0=335                                  0.434                0.499    
>                         -0.064                     0.139   
                                                              (0.496)              (0.501)   
>                        [2.192]                             
Mother's education (years) (bl) n1=366, n0=335                 8.581                9.148    
>                         -0.567                     0.090*  
                                                              (3.481)              (3.332)   
>                        (0.334)                             
Father present (bl) (%) n1=366, n0=335                         0.738                0.654    
>                         0.084                     0.023**  
                                                              (0.440)              (0.476)   
>                        [5.198]                             
Number of siblings (bl) n1=366, n0=335                         1.060                0.997    
>                         0.063                      0.536   
                                                              (1.246)              (1.328)   
>                        (0.102)                             
Mother is married/cohabiting (bl) (%) n1=366, n0=335           0.713                0.710    
>                         0.003                      0.959   
                                                              (0.453)              (0.454)   
>                        [0.003]                             
Mother is single (bl) (%) n1=366, n0=335                       0.216                0.275    
>                         -0.059                     0.136   
                                                              (0.412)              (0.447)   
>                        [2.225]                             
Mother is divorced (bl) (%) n1=366, n0=335                     0.014                0.009    
>                         0.005                      0.558   
                                                              (0.116)              (0.094)   
>                        [0.343]                             
Teenage mother (bl) (%) n1=366, n0=335                         0.230                0.281    
>                         -0.051                     0.131   
                                                              (0.421)              (0.450)   
>                        [2.276]                             
Mother's age (years) (bl) n1=366, n0=335                      26.768                25.493   
>                         1.275                     0.032**  
                                                              (6.998)              (6.588)   
>                        (0.595)                             
---------------------------------------------------------------------------------------------
> -------------------------------------------------------------
            *** Significance at 1%, ** Significance at 5%, * Significance at 10%
                               () Standard errors in brackets
                  [] Chi2 Statistic, clustered by Fake Municipality ID (bl)

(0 real changes made)

    Variable |        Obs        Mean    Std. dev.       Min        Max
-------------+---------------------------------------------------------
    __000000 |        366           0           0          0          0

    Variable |        Obs        Mean    Std. dev.       Min        Max
-------------+---------------------------------------------------------
    __000000 |        335           0           0          0          0
Missing IV_405V0 No
Variable Actual indw
indw: continua

---------------------------------------------------------------------------------------------
> -------------------------------------------------------------
VARIABLE                                                22 o más Contactos   Menor a 22 conta
> ctos  22 o más Contactos - Menor a 22 contactos            
---------------------------------------------------------------------------------------------
> -------------------------------------------------------------
Total Observaciones = 701                                       366                  335     
>                      Differencia                  p-value  
Age (months) (bl) n1=366, n0=335                               5.434                6.066    
>                         -0.631                    0.008*** 
                                                              (3.312)              (3.474)   
>                        (0.236)                             
Gender: Male (%) n1=366, n0=335                                0.530                0.504    
>                         0.026                      0.498   
                                                              (0.500)              (0.501)   
>                        [0.458]                             
Child's birth weight (gr) n1=358, n0=326                       3,141                3,245    
>                          -103                     0.037**  
                                                               (543)                (599)    
>                          (50)                              
Birth order n1=366, n0=335                                     1.112                1.003    
>                         0.109                      0.293   
                                                              (1.349)              (1.346)   
>                        (0.104)                             
First born (%) n1=366, n0=335                                  0.434                0.499    
>                         -0.064                     0.139   
                                                              (0.496)              (0.501)   
>                        [2.192]                             
Mother's education (years) (bl) n1=366, n0=335                 8.581                9.148    
>                         -0.567                     0.090*  
                                                              (3.481)              (3.332)   
>                        (0.334)                             
Father present (bl) (%) n1=366, n0=335                         0.738                0.654    
>                         0.084                     0.023**  
                                                              (0.440)              (0.476)   
>                        [5.198]                             
Number of siblings (bl) n1=366, n0=335                         1.060                0.997    
>                         0.063                      0.536   
                                                              (1.246)              (1.328)   
>                        (0.102)                             
Mother is married/cohabiting (bl) (%) n1=366, n0=335           0.713                0.710    
>                         0.003                      0.959   
                                                              (0.453)              (0.454)   
>                        [0.003]                             
Mother is single (bl) (%) n1=366, n0=335                       0.216                0.275    
>                         -0.059                     0.136   
                                                              (0.412)              (0.447)   
>                        [2.225]                             
Mother is divorced (bl) (%) n1=366, n0=335                     0.014                0.009    
>                         0.005                      0.558   
                                                              (0.116)              (0.094)   
>                        [0.343]                             
Teenage mother (bl) (%) n1=366, n0=335                         0.230                0.281    
>                         -0.051                     0.131   
                                                              (0.421)              (0.450)   
>                        [2.276]                             
Mother's age (years) (bl) n1=366, n0=335                      26.768                25.493   
>                         1.275                     0.032**  
                                                              (6.998)              (6.588)   
>                        (0.595)                             
Household wealth index (bl) n1=366, n0=334                     0.018                0.105    
>                         -0.087                     0.363   
                                                              (0.954)              (0.959)   
>                        (0.096)                             
---------------------------------------------------------------------------------------------
> -------------------------------------------------------------
            *** Significance at 1%, ** Significance at 5%, * Significance at 10%
                               () Standard errors in brackets
                  [] Chi2 Statistic, clustered by Fake Municipality ID (bl)

(2 real changes made)

    Variable |        Obs        Mean    Std. dev.       Min        Max
-------------+---------------------------------------------------------
    __000000 |        366           0           0          0          0

    Variable |        Obs        Mean    Std. dev.       Min        Max
-------------+---------------------------------------------------------
    __000000 |        335    .0029851    .0546358          0          1
Missing indw No
(output written to C:\Users\dkp28\Dropbox\Research\RA\FAMI\Pilot II\Paper\Revision JEEA\Final
>  Publication\November 2021\replication-data-code\output\table-f4/sociodemographic_app - Med
> iana_miss.xls)
Cluster var is Fake Municipality ID (bl)
Actual directory is C:\Users\dkp28\Dropbox\Research\RA\FAMI\Pilot II\Paper\Revision JEEA\Fina
> l Publication\November 2021\replication-data-code\output\table-f4
warning: matrix in addcols option has varying size rows:
   "22 o más Contactos - Menor a 22 contactos"\ "Differencia", "p-value"

          ------------------------------------------------------------------------
           VARIABLE                    22 o más Contactos   Menor a 22 contactos 
          ------------------------------------------------------------------------
           Total Observaciones = 701           366                  335          
          ------------------------------------------------------------------------
            *** Significance at 1%, ** Significance at 5%, * Significance at 10%
                               () Standard errors in brackets
                  [] Chi2 Statistic, clustered by Fake Municipality ID (bl)


     ----------------------------------------------------------------------------------
      VARIABLE                    22 o más Contactos - Menor a 22 contactos           
     ----------------------------------------------------------------------------------
      Total Observaciones = 701                  Differencia                  p-value 
     ----------------------------------------------------------------------------------
            *** Significance at 1%, ** Significance at 5%, * Significance at 10%
                               () Standard errors in brackets
                  [] Chi2 Statistic, clustered by Fake Municipality ID (bl)

Variable Actual materiales
materiales: continua

---------------------------------------------------------------------------------------------
> ------------------------------------------------------------------------
VARIABLE                                                            22 o más Contactos   Meno
> r a 22 contactos  22 o más Contactos - Menor a 22 contactos           
---------------------------------------------------------------------------------------------
> ------------------------------------------------------------------------
Total Observaciones = 701                                                   366              
>     335                          Differencia                  p-value 
No. of adult books, magazines and newspapers (fu) n1=365, n0=335           2.542             
>    2.615                            -0.072                     0.811  
                                                                          (3.071)            
>   (3.102)                          (0.303)                            
---------------------------------------------------------------------------------------------
> ------------------------------------------------------------------------
            *** Significance at 1%, ** Significance at 5%, * Significance at 10%
                               () Standard errors in brackets
                  [] Chi2 Statistic, clustered by Fake Municipality ID (bl)

(1 real change made)

    Variable |        Obs        Mean    Std. dev.       Min        Max
-------------+---------------------------------------------------------
    __000000 |        366    .0027322    .0522708          0          1

    Variable |        Obs        Mean    Std. dev.       Min        Max
-------------+---------------------------------------------------------
    __000000 |        335           0           0          0          0
Missing materiales No
Variable Actual toysources
toysources: continua

---------------------------------------------------------------------------------------------
> ------------------------------------------------------------------------
VARIABLE                                                            22 o más Contactos   Meno
> r a 22 contactos  22 o más Contactos - Menor a 22 contactos           
---------------------------------------------------------------------------------------------
> ------------------------------------------------------------------------
Total Observaciones = 701                                                   366              
>     335                          Differencia                  p-value 
No. of adult books, magazines and newspapers (fu) n1=365, n0=335           2.542             
>    2.615                            -0.072                     0.811  
                                                                          (3.071)            
>   (3.102)                          (0.303)                            
No. of toy sources (fu) n1=366, n0=335                                     1.331             
>    1.382                            -0.051                     0.540  
                                                                          (0.941)            
>   (0.930)                          (0.084)                            
---------------------------------------------------------------------------------------------
> ------------------------------------------------------------------------
            *** Significance at 1%, ** Significance at 5%, * Significance at 10%
                               () Standard errors in brackets
                  [] Chi2 Statistic, clustered by Fake Municipality ID (bl)

(0 real changes made)

    Variable |        Obs        Mean    Std. dev.       Min        Max
-------------+---------------------------------------------------------
    __000000 |        366           0           0          0          0

    Variable |        Obs        Mean    Std. dev.       Min        Max
-------------+---------------------------------------------------------
    __000000 |        335           0           0          0          0
Missing toysources No
Variable Actual playmaterials
playmaterials: continua

---------------------------------------------------------------------------------------------
> ------------------------------------------------------------------------
VARIABLE                                                            22 o más Contactos   Meno
> r a 22 contactos  22 o más Contactos - Menor a 22 contactos           
---------------------------------------------------------------------------------------------
> ------------------------------------------------------------------------
Total Observaciones = 701                                                   366              
>     335                          Differencia                  p-value 
No. of adult books, magazines and newspapers (fu) n1=365, n0=335           2.542             
>    2.615                            -0.072                     0.811  
                                                                          (3.071)            
>   (3.102)                          (0.303)                            
No. of toy sources (fu) n1=366, n0=335                                     1.331             
>    1.382                            -0.051                     0.540  
                                                                          (0.941)            
>   (0.930)                          (0.084)                            
No. of varieties of play materials (fu) n1=366, n0=335                     1.331             
>    1.516                            -0.186                     0.135  
                                                                          (1.368)            
>   (1.445)                          (0.124)                            
---------------------------------------------------------------------------------------------
> ------------------------------------------------------------------------
            *** Significance at 1%, ** Significance at 5%, * Significance at 10%
                               () Standard errors in brackets
                  [] Chi2 Statistic, clustered by Fake Municipality ID (bl)

(0 real changes made)

    Variable |        Obs        Mean    Std. dev.       Min        Max
-------------+---------------------------------------------------------
    __000000 |        366           0           0          0          0

    Variable |        Obs        Mean    Std. dev.       Min        Max
-------------+---------------------------------------------------------
    __000000 |        335           0           0          0          0
Missing playmaterials No
Variable Actual playactivities
playactivities: continua

---------------------------------------------------------------------------------------------
> --------------------------------------------------------------------------------
VARIABLE                                                                    22 o más Contacto
> s   Menor a 22 contactos  22 o más Contactos - Menor a 22 contactos           
---------------------------------------------------------------------------------------------
> --------------------------------------------------------------------------------
Total Observaciones = 701                                                           366      
>             335                          Differencia                  p-value 
No. of adult books, magazines and newspapers (fu) n1=365, n0=335                   2.542     
>            2.615                            -0.072                     0.811  
                                                                                  (3.071)    
>           (3.102)                          (0.303)                            
No. of toy sources (fu) n1=366, n0=335                                             1.331     
>            1.382                            -0.051                     0.540  
                                                                                  (0.941)    
>           (0.930)                          (0.084)                            
No. of varieties of play materials (fu) n1=366, n0=335                             1.331     
>            1.516                            -0.186                     0.135  
                                                                                  (1.368)    
>           (1.445)                          (0.124)                            
No. of varieties of play activities over past 3 days (fu) n1=366, n0=335           2.448     
>            2.627                            -0.179                     0.248  
                                                                                  (1.514)    
>           (1.601)                          (0.155)                            
---------------------------------------------------------------------------------------------
> --------------------------------------------------------------------------------
            *** Significance at 1%, ** Significance at 5%, * Significance at 10%
                               () Standard errors in brackets
                  [] Chi2 Statistic, clustered by Fake Municipality ID (bl)

(0 real changes made)

    Variable |        Obs        Mean    Std. dev.       Min        Max
-------------+---------------------------------------------------------
    __000000 |        366           0           0          0          0

    Variable |        Obs        Mean    Std. dev.       Min        Max
-------------+---------------------------------------------------------
    __000000 |        335           0           0          0          0
Missing playactivities No
Variable Actual careactivities
careactivities: continua

---------------------------------------------------------------------------------------------
> ---------------------------------------------------------------------------------
VARIABLE                                                                    22 o más Contacto
> s   Menor a 22 contactos  22 o más Contactos - Menor a 22 contactos            
---------------------------------------------------------------------------------------------
> ---------------------------------------------------------------------------------
Total Observaciones = 701                                                           366      
>             335                          Differencia                  p-value  
No. of adult books, magazines and newspapers (fu) n1=365, n0=335                   2.542     
>            2.615                            -0.072                     0.811   
                                                                                  (3.071)    
>           (3.102)                          (0.303)                             
No. of toy sources (fu) n1=366, n0=335                                             1.331     
>            1.382                            -0.051                     0.540   
                                                                                  (0.941)    
>           (0.930)                          (0.084)                             
No. of varieties of play materials (fu) n1=366, n0=335                             1.331     
>            1.516                            -0.186                     0.135   
                                                                                  (1.368)    
>           (1.445)                          (0.124)                             
No. of varieties of play activities over past 3 days (fu) n1=366, n0=335           2.448     
>            2.627                            -0.179                     0.248   
                                                                                  (1.514)    
>           (1.601)                          (0.155)                             
No. of parental care activities over the past 3 days (fu) n1=366, n0=335           4.645     
>            4.863                            -0.218                    0.000*** 
                                                                                  (1.130)    
>           (0.915)                          (0.062)                             
---------------------------------------------------------------------------------------------
> ---------------------------------------------------------------------------------
            *** Significance at 1%, ** Significance at 5%, * Significance at 10%
                               () Standard errors in brackets
                  [] Chi2 Statistic, clustered by Fake Municipality ID (bl)

(0 real changes made)

    Variable |        Obs        Mean    Std. dev.       Min        Max
-------------+---------------------------------------------------------
    __000000 |        366           0           0          0          0

    Variable |        Obs        Mean    Std. dev.       Min        Max
-------------+---------------------------------------------------------
    __000000 |        335           0           0          0          0
Missing careactivities No
Variable Actual FCI_conjunto
FCI_conjunto: continua

---------------------------------------------------------------------------------------------
> ---------------------------------------------------------------------------------
VARIABLE                                                                    22 o más Contacto
> s   Menor a 22 contactos  22 o más Contactos - Menor a 22 contactos            
---------------------------------------------------------------------------------------------
> ---------------------------------------------------------------------------------
Total Observaciones = 701                                                           366      
>             335                          Differencia                  p-value  
No. of adult books, magazines and newspapers (fu) n1=365, n0=335                   2.542     
>            2.615                            -0.072                     0.811   
                                                                                  (3.071)    
>           (3.102)                          (0.303)                             
No. of toy sources (fu) n1=366, n0=335                                             1.331     
>            1.382                            -0.051                     0.540   
                                                                                  (0.941)    
>           (0.930)                          (0.084)                             
No. of varieties of play materials (fu) n1=366, n0=335                             1.331     
>            1.516                            -0.186                     0.135   
                                                                                  (1.368)    
>           (1.445)                          (0.124)                             
No. of varieties of play activities over past 3 days (fu) n1=366, n0=335           2.448     
>            2.627                            -0.179                     0.248   
                                                                                  (1.514)    
>           (1.601)                          (0.155)                             
No. of parental care activities over the past 3 days (fu) n1=366, n0=335           4.645     
>            4.863                            -0.218                    0.000*** 
                                                                                  (1.130)    
>           (0.915)                          (0.062)                             
Parental investment (fu) n1=365, n0=335                                           -0.073     
>            0.047                            -0.120                     0.159   
                                                                                  (0.976)    
>           (0.993)                          (0.085)                             
---------------------------------------------------------------------------------------------
> ---------------------------------------------------------------------------------
            *** Significance at 1%, ** Significance at 5%, * Significance at 10%
                               () Standard errors in brackets
                  [] Chi2 Statistic, clustered by Fake Municipality ID (bl)

(1 real change made)

    Variable |        Obs        Mean    Std. dev.       Min        Max
-------------+---------------------------------------------------------
    __000000 |        366    .0027322    .0522708          0          1

    Variable |        Obs        Mean    Std. dev.       Min        Max
-------------+---------------------------------------------------------
    __000000 |        335           0           0          0          0
Missing FCI_conjunto No
Variable Actual apoyosocialpuntaje_bl
apoyosocialpuntaje_bl: continua

---------------------------------------------------------------------------------------------
> ---------------------------------------------------------------------------------
VARIABLE                                                                    22 o más Contacto
> s   Menor a 22 contactos  22 o más Contactos - Menor a 22 contactos            
---------------------------------------------------------------------------------------------
> ---------------------------------------------------------------------------------
Total Observaciones = 701                                                           366      
>             335                          Differencia                  p-value  
No. of adult books, magazines and newspapers (fu) n1=365, n0=335                   2.542     
>            2.615                            -0.072                     0.811   
                                                                                  (3.071)    
>           (3.102)                          (0.303)                             
No. of toy sources (fu) n1=366, n0=335                                             1.331     
>            1.382                            -0.051                     0.540   
                                                                                  (0.941)    
>           (0.930)                          (0.084)                             
No. of varieties of play materials (fu) n1=366, n0=335                             1.331     
>            1.516                            -0.186                     0.135   
                                                                                  (1.368)    
>           (1.445)                          (0.124)                             
No. of varieties of play activities over past 3 days (fu) n1=366, n0=335           2.448     
>            2.627                            -0.179                     0.248   
                                                                                  (1.514)    
>           (1.601)                          (0.155)                             
No. of parental care activities over the past 3 days (fu) n1=366, n0=335           4.645     
>            4.863                            -0.218                    0.000*** 
                                                                                  (1.130)    
>           (0.915)                          (0.062)                             
Parental investment (fu) n1=365, n0=335                                           -0.073     
>            0.047                            -0.120                     0.159   
                                                                                  (0.976)    
>           (0.993)                          (0.085)                             
Social support DUKE UNC-11 total (raw score) (bl) n1=362, n0=331                  40.749     
>            41.770                           -1.022                     0.277   
                                                                                  (8.394)    
>           (8.105)                          (0.941)                             
---------------------------------------------------------------------------------------------
> ---------------------------------------------------------------------------------
            *** Significance at 1%, ** Significance at 5%, * Significance at 10%
                               () Standard errors in brackets
                  [] Chi2 Statistic, clustered by Fake Municipality ID (bl)

(9 real changes made)

    Variable |        Obs        Mean    Std. dev.       Min        Max
-------------+---------------------------------------------------------
    __000000 |        366     .010929    .1041112          0          1

    Variable |        Obs        Mean    Std. dev.       Min        Max
-------------+---------------------------------------------------------
    __000000 |        335    .0119403    .1087798          0          1
Missing apoyosocialpuntaje_bl Sí

 __000000 by exposure_m_4, clustered by CodigoMu
 ------------------------------------------------------
  Inter-cluster correlation =           0.0525
      ICC 95% Asymptotic CI =      [0.0046,0.1004]
         Pearson's Chi-2(1) =    0.0159     Pr = 0.8998
 Pooled adjustment Chi-2(1) =    0.0080     Pr = 0.9289
  Group adjustment Chi-2(1) =    0.0080     Pr = 0.9289
Variable Actual auto_eficacia2_b_bl
auto_eficacia2_b_bl: binaria

 auto_eficacia2_b_bl by exposure_m_4, clustered by CodigoMu
 ------------------------------------------------------
  Inter-cluster correlation =           0.0991
      ICC 95% Asymptotic CI =      [0.0348,0.1634]
         Pearson's Chi-2(1) =    0.3591     Pr = 0.5490
 Pooled adjustment Chi-2(1) =    0.1252     Pr = 0.7235
  Group adjustment Chi-2(1) =    0.1251     Pr = 0.7236

       0.724

 auto_eficacia2_b_bl by exposure_m_4, clustered by CodigoMu
 ------------------------------------------------------
  Inter-cluster correlation =           0.0991
      ICC 95% Asymptotic CI =      [0.0348,0.1634]
         Pearson's Chi-2(1) =    0.3591     Pr = 0.5490
 Pooled adjustment Chi-2(1) =    0.1252     Pr = 0.7235
  Group adjustment Chi-2(1) =    0.1251     Pr = 0.7236

---------------------------------------------------------------------------------------------
> ---------------------------------------------------------------------------------
VARIABLE                                                                    22 o más Contacto
> s   Menor a 22 contactos  22 o más Contactos - Menor a 22 contactos            
---------------------------------------------------------------------------------------------
> ---------------------------------------------------------------------------------
Total Observaciones = 701                                                           366      
>             335                          Differencia                  p-value  
No. of adult books, magazines and newspapers (fu) n1=365, n0=335                   2.542     
>            2.615                            -0.072                     0.811   
                                                                                  (3.071)    
>           (3.102)                          (0.303)                             
No. of toy sources (fu) n1=366, n0=335                                             1.331     
>            1.382                            -0.051                     0.540   
                                                                                  (0.941)    
>           (0.930)                          (0.084)                             
No. of varieties of play materials (fu) n1=366, n0=335                             1.331     
>            1.516                            -0.186                     0.135   
                                                                                  (1.368)    
>           (1.445)                          (0.124)                             
No. of varieties of play activities over past 3 days (fu) n1=366, n0=335           2.448     
>            2.627                            -0.179                     0.248   
                                                                                  (1.514)    
>           (1.601)                          (0.155)                             
No. of parental care activities over the past 3 days (fu) n1=366, n0=335           4.645     
>            4.863                            -0.218                    0.000*** 
                                                                                  (1.130)    
>           (0.915)                          (0.062)                             
Parental investment (fu) n1=365, n0=335                                           -0.073     
>            0.047                            -0.120                     0.159   
                                                                                  (0.976)    
>           (0.993)                          (0.085)                             
Social support DUKE UNC-11 total (raw score) (bl) n1=362, n0=331                  40.749     
>            41.770                           -1.022                     0.277   
                                                                                  (8.394)    
>           (8.105)                          (0.941)                             
Mother's self-efficacy above the median (bl) (%) n1=366, n0=334                    0.388     
>            0.410                            -0.022                     0.724   
                                                                                  (0.488)    
>           (0.493)                          [0.125]                             
---------------------------------------------------------------------------------------------
> ---------------------------------------------------------------------------------
            *** Significance at 1%, ** Significance at 5%, * Significance at 10%
                               () Standard errors in brackets
                  [] Chi2 Statistic, clustered by Fake Municipality ID (bl)

(2 real changes made)

    Variable |        Obs        Mean    Std. dev.       Min        Max
-------------+---------------------------------------------------------
    __000000 |        366           0           0          0          0

    Variable |        Obs        Mean    Std. dev.       Min        Max
-------------+---------------------------------------------------------
    __000000 |        335    .0029851    .0546358          0          1
Missing auto_eficacia2_b_bl No
Variable Actual depresion10_bl
depresion10_bl: binaria

 depresion10_bl by exposure_m_4, clustered by CodigoMu
 ------------------------------------------------------
  Inter-cluster correlation =           0.0782
      ICC 95% Asymptotic CI =      [0.0209,0.1354]
         Pearson's Chi-2(1) =    1.0571     Pr = 0.3039
 Pooled adjustment Chi-2(1) =    0.4322     Pr = 0.5109
  Group adjustment Chi-2(1) =    0.4317     Pr = 0.5111

       0.511

 depresion10_bl by exposure_m_4, clustered by CodigoMu
 ------------------------------------------------------
  Inter-cluster correlation =           0.0782
      ICC 95% Asymptotic CI =      [0.0209,0.1354]
         Pearson's Chi-2(1) =    1.0571     Pr = 0.3039
 Pooled adjustment Chi-2(1) =    0.4322     Pr = 0.5109
  Group adjustment Chi-2(1) =    0.4317     Pr = 0.5111

---------------------------------------------------------------------------------------------
> ---------------------------------------------------------------------------------
VARIABLE                                                                    22 o más Contacto
> s   Menor a 22 contactos  22 o más Contactos - Menor a 22 contactos            
---------------------------------------------------------------------------------------------
> ---------------------------------------------------------------------------------
Total Observaciones = 701                                                           366      
>             335                          Differencia                  p-value  
No. of adult books, magazines and newspapers (fu) n1=365, n0=335                   2.542     
>            2.615                            -0.072                     0.811   
                                                                                  (3.071)    
>           (3.102)                          (0.303)                             
No. of toy sources (fu) n1=366, n0=335                                             1.331     
>            1.382                            -0.051                     0.540   
                                                                                  (0.941)    
>           (0.930)                          (0.084)                             
No. of varieties of play materials (fu) n1=366, n0=335                             1.331     
>            1.516                            -0.186                     0.135   
                                                                                  (1.368)    
>           (1.445)                          (0.124)                             
No. of varieties of play activities over past 3 days (fu) n1=366, n0=335           2.448     
>            2.627                            -0.179                     0.248   
                                                                                  (1.514)    
>           (1.601)                          (0.155)                             
No. of parental care activities over the past 3 days (fu) n1=366, n0=335           4.645     
>            4.863                            -0.218                    0.000*** 
                                                                                  (1.130)    
>           (0.915)                          (0.062)                             
Parental investment (fu) n1=365, n0=335                                           -0.073     
>            0.047                            -0.120                     0.159   
                                                                                  (0.976)    
>           (0.993)                          (0.085)                             
Social support DUKE UNC-11 total (raw score) (bl) n1=362, n0=331                  40.749     
>            41.770                           -1.022                     0.277   
                                                                                  (8.394)    
>           (8.105)                          (0.941)                             
Mother's self-efficacy above the median (bl) (%) n1=366, n0=334                    0.388     
>            0.410                            -0.022                     0.724   
                                                                                  (0.488)    
>           (0.493)                          [0.125]                             
Mothers with depression symptoms (bl) (%) n1=363, n0=332                           0.140     
>            0.169                            -0.028                     0.511   
                                                                                  (0.348)    
>           (0.375)                          [0.432]                             
---------------------------------------------------------------------------------------------
> ---------------------------------------------------------------------------------
            *** Significance at 1%, ** Significance at 5%, * Significance at 10%
                               () Standard errors in brackets
                  [] Chi2 Statistic, clustered by Fake Municipality ID (bl)

(7 real changes made)

    Variable |        Obs        Mean    Std. dev.       Min        Max
-------------+---------------------------------------------------------
    __000000 |        366    .0081967    .0902874          0          1

    Variable |        Obs        Mean    Std. dev.       Min        Max
-------------+---------------------------------------------------------
    __000000 |        335    .0089552    .0943483          0          1
Missing depresion10_bl Sí

 __000000 by exposure_m_4, clustered by CodigoMu
 ------------------------------------------------------
  Inter-cluster correlation =           0.0490
      ICC 95% Asymptotic CI =      [0.0024,0.0957]
         Pearson's Chi-2(1) =    0.0119     Pr = 0.9133
 Pooled adjustment Chi-2(1) =    0.0062     Pr = 0.9375
  Group adjustment Chi-2(1) =    0.0062     Pr = 0.9375
Variable Actual disciplina_violenta
disciplina_violenta: binaria

 disciplina_violenta by exposure_m_4, clustered by CodigoMu
 ------------------------------------------------------
  Inter-cluster correlation =           0.0365
      ICC 95% Asymptotic CI =      [0.0000,0.0785]
         Pearson's Chi-2(1) =    5.7442     Pr = 0.0165
 Pooled adjustment Chi-2(1) =    3.3977     Pr = 0.0653
  Group adjustment Chi-2(1) =    3.3955     Pr = 0.0654
*
       0.065

 disciplina_violenta by exposure_m_4, clustered by CodigoMu
 ------------------------------------------------------
  Inter-cluster correlation =           0.0365
      ICC 95% Asymptotic CI =      [0.0000,0.0785]
         Pearson's Chi-2(1) =    5.7442     Pr = 0.0165
 Pooled adjustment Chi-2(1) =    3.3977     Pr = 0.0653
  Group adjustment Chi-2(1) =    3.3955     Pr = 0.0654

---------------------------------------------------------------------------------------------
> ---------------------------------------------------------------------------------
VARIABLE                                                                    22 o más Contacto
> s   Menor a 22 contactos  22 o más Contactos - Menor a 22 contactos            
---------------------------------------------------------------------------------------------
> ---------------------------------------------------------------------------------
Total Observaciones = 701                                                           366      
>             335                          Differencia                  p-value  
No. of adult books, magazines and newspapers (fu) n1=365, n0=335                   2.542     
>            2.615                            -0.072                     0.811   
                                                                                  (3.071)    
>           (3.102)                          (0.303)                             
No. of toy sources (fu) n1=366, n0=335                                             1.331     
>            1.382                            -0.051                     0.540   
                                                                                  (0.941)    
>           (0.930)                          (0.084)                             
No. of varieties of play materials (fu) n1=366, n0=335                             1.331     
>            1.516                            -0.186                     0.135   
                                                                                  (1.368)    
>           (1.445)                          (0.124)                             
No. of varieties of play activities over past 3 days (fu) n1=366, n0=335           2.448     
>            2.627                            -0.179                     0.248   
                                                                                  (1.514)    
>           (1.601)                          (0.155)                             
No. of parental care activities over the past 3 days (fu) n1=366, n0=335           4.645     
>            4.863                            -0.218                    0.000*** 
                                                                                  (1.130)    
>           (0.915)                          (0.062)                             
Parental investment (fu) n1=365, n0=335                                           -0.073     
>            0.047                            -0.120                     0.159   
                                                                                  (0.976)    
>           (0.993)                          (0.085)                             
Social support DUKE UNC-11 total (raw score) (bl) n1=362, n0=331                  40.749     
>            41.770                           -1.022                     0.277   
                                                                                  (8.394)    
>           (8.105)                          (0.941)                             
Mother's self-efficacy above the median (bl) (%) n1=366, n0=334                    0.388     
>            0.410                            -0.022                     0.724   
                                                                                  (0.488)    
>           (0.493)                          [0.125]                             
Mothers with depression symptoms (bl) (%) n1=363, n0=332                           0.140     
>            0.169                            -0.028                     0.511   
                                                                                  (0.348)    
>           (0.375)                          [0.432]                             
Use of verbal or physical abuse in the household (bl) (%) n1=366, n0=335           0.011     
>            0.039                            -0.028                    0.065*   
                                                                                  (0.104)    
>           (0.193)                          [3.396]                             
---------------------------------------------------------------------------------------------
> ---------------------------------------------------------------------------------
            *** Significance at 1%, ** Significance at 5%, * Significance at 10%
                               () Standard errors in brackets
                  [] Chi2 Statistic, clustered by Fake Municipality ID (bl)

(0 real changes made)

    Variable |        Obs        Mean    Std. dev.       Min        Max
-------------+---------------------------------------------------------
    __000000 |        366           0           0          0          0

    Variable |        Obs        Mean    Std. dev.       Min        Max
-------------+---------------------------------------------------------
    __000000 |        335           0           0          0          0
Missing disciplina_violenta No
(output written to C:\Users\dkp28\Dropbox\Research\RA\FAMI\Pilot II\Paper\Revision JEEA\Final
>  Publication\November 2021\replication-data-code\output\table-f4/intermediate_app - Mediana
> _miss.xls)
Cluster var is Fake Municipality ID (bl)
Actual directory is C:\Users\dkp28\Dropbox\Research\RA\FAMI\Pilot II\Paper\Revision JEEA\Fina
> l Publication\November 2021\replication-data-code\output\table-f4
warning: matrix in addcols option has varying size rows:
   "22 o más Contactos - Menor a 22 contactos"\ "Differencia", "p-value"

          ------------------------------------------------------------------------
           VARIABLE                    22 o más Contactos   Menor a 22 contactos 
          ------------------------------------------------------------------------
           Total Observaciones = 701           366                  335          
          ------------------------------------------------------------------------
            *** Significance at 1%, ** Significance at 5%, * Significance at 10%
                               () Standard errors in brackets
                  [] Chi2 Statistic, clustered by Fake Municipality ID (bl)


     ----------------------------------------------------------------------------------
      VARIABLE                    22 o más Contactos - Menor a 22 contactos           
     ----------------------------------------------------------------------------------
      Total Observaciones = 701                  Differencia                  p-value 
     ----------------------------------------------------------------------------------
            *** Significance at 1%, ** Significance at 5%, * Significance at 10%
                               () Standard errors in brackets
                  [] Chi2 Statistic, clustered by Fake Municipality ID (bl)

Variable Actual _zwei
_zwei: continua

 ------------------------------------------------------------------------------------------
  VARIABLE                                      22 o más Contactos   Menor a 22 contactos 
 ------------------------------------------------------------------------------------------
  Total Observaciones = 701                             366                  335          
  Weight-for-age z-score (fu) n1=351, n0=310           0.181                0.338         
                                                      (1.419)              (1.351)        
 ------------------------------------------------------------------------------------------
            *** Significance at 1%, ** Significance at 5%, * Significance at 10%
                               () Standard errors in brackets
                  [] Chi2 Statistic, clustered by Fake Municipality ID (bl)


 -------------------------------------------------------------------------------------------
  VARIABLE                                      22 o más Contactos - Menor a 22 contactos  
 -------------------------------------------------------------------------------------------
  Total Observaciones = 701                                    Differencia                 
  Weight-for-age z-score (fu) n1=351, n0=310                      -0.157                   
                                                                 (0.141)                   
 -------------------------------------------------------------------------------------------
            *** Significance at 1%, ** Significance at 5%, * Significance at 10%
                               () Standard errors in brackets
                  [] Chi2 Statistic, clustered by Fake Municipality ID (bl)


                  --------------------------------------------------------
                   VARIABLE                                              
                  --------------------------------------------------------
                   Total Observaciones = 701                     p-value 
                   Weight-for-age z-score (fu) n1=351, n0=310     0.264  
                                                                         
                  --------------------------------------------------------
            *** Significance at 1%, ** Significance at 5%, * Significance at 10%
                               () Standard errors in brackets
                  [] Chi2 Statistic, clustered by Fake Municipality ID (bl)

(40 real changes made)

    Variable |        Obs        Mean    Std. dev.       Min        Max
-------------+---------------------------------------------------------
    __000000 |        366    .0409836    .1985236          0          1

    Variable |        Obs        Mean    Std. dev.       Min        Max
-------------+---------------------------------------------------------
    __000000 |        335    .0746269    .2631814          0          1
Missing _zwei Sí

 __000000 by exposure_m_4, clustered by CodigoMu
 ------------------------------------------------------
  Inter-cluster correlation =           0.1130
      ICC 95% Asymptotic CI =      [0.0441,0.1818]
         Pearson's Chi-2(1) =    3.6794     Pr = 0.0551
 Pooled adjustment Chi-2(1) =    1.1738     Pr = 0.2786
  Group adjustment Chi-2(1) =    1.1726     Pr = 0.2789
Variable Actual _zlen
_zlen: continua

---------------------------------------------------------------------------------------------
> ---------------------------------------------------------
VARIABLE                                             22 o más Contactos   Menor a 22 contacto
> s  22 o más Contactos - Menor a 22 contactos           
---------------------------------------------------------------------------------------------
> ---------------------------------------------------------
Total Observaciones = 701                                    366                  335        
>                   Differencia                  p-value 
Weight-for-age z-score (fu) n1=351, n0=310                  0.181                0.338       
>                      -0.157                     0.264  
                                                           (1.419)              (1.351)      
>                     (0.141)                            
Length/height-for-age z-score (fu) n1=345, n0=308           0.001                -0.027      
>                      0.028                      0.865  
                                                           (1.662)              (1.725)      
>                     (0.162)                            
---------------------------------------------------------------------------------------------
> ---------------------------------------------------------
            *** Significance at 1%, ** Significance at 5%, * Significance at 10%
                               () Standard errors in brackets
                  [] Chi2 Statistic, clustered by Fake Municipality ID (bl)

(48 real changes made)

    Variable |        Obs        Mean    Std. dev.       Min        Max
-------------+---------------------------------------------------------
    __000000 |        366     .057377      .23288          0          1

    Variable |        Obs        Mean    Std. dev.       Min        Max
-------------+---------------------------------------------------------
    __000000 |        335     .080597    .2726224          0          1
Missing _zlen Sí

 __000000 by exposure_m_4, clustered by CodigoMu
 ------------------------------------------------------
  Inter-cluster correlation =           0.1112
      ICC 95% Asymptotic CI =      [0.0429,0.1795]
         Pearson's Chi-2(1) =    1.4785     Pr = 0.2240
 Pooled adjustment Chi-2(1) =    0.4767     Pr = 0.4899
  Group adjustment Chi-2(1) =    0.4762     Pr = 0.4902
Variable Actual _zbmi
_zbmi: continua

---------------------------------------------------------------------------------------------
> ---------------------------------------------------------
VARIABLE                                             22 o más Contactos   Menor a 22 contacto
> s  22 o más Contactos - Menor a 22 contactos           
---------------------------------------------------------------------------------------------
> ---------------------------------------------------------
Total Observaciones = 701                                    366                  335        
>                   Differencia                  p-value 
Weight-for-age z-score (fu) n1=351, n0=310                  0.181                0.338       
>                      -0.157                     0.264  
                                                           (1.419)              (1.351)      
>                     (0.141)                            
Length/height-for-age z-score (fu) n1=345, n0=308           0.001                -0.027      
>                      0.028                      0.865  
                                                           (1.662)              (1.725)      
>                     (0.162)                            
BMI-for-age z-score (fu) n1=338, n0=298                     0.327                0.386       
>                      -0.059                     0.680  
                                                           (1.640)              (1.620)      
>                     (0.142)                            
---------------------------------------------------------------------------------------------
> ---------------------------------------------------------
            *** Significance at 1%, ** Significance at 5%, * Significance at 10%
                               () Standard errors in brackets
                  [] Chi2 Statistic, clustered by Fake Municipality ID (bl)

(65 real changes made)

    Variable |        Obs        Mean    Std. dev.       Min        Max
-------------+---------------------------------------------------------
    __000000 |        366    .0765027    .2661647          0          1

    Variable |        Obs        Mean    Std. dev.       Min        Max
-------------+---------------------------------------------------------
    __000000 |        335    .1104478    .3139159          0          1
Missing _zbmi Sí

 __000000 by exposure_m_4, clustered by CodigoMu
 ------------------------------------------------------
  Inter-cluster correlation =           0.1279
      ICC 95% Asymptotic CI =      [0.0543,0.2015]
         Pearson's Chi-2(1) =    2.3957     Pr = 0.1217
 Pooled adjustment Chi-2(1) =    0.7010     Pr = 0.4025
  Group adjustment Chi-2(1) =    0.7002     Pr = 0.4027
Variable Actual _zwfl
_zwfl: continua

---------------------------------------------------------------------------------------------
> ------------------------------------------------------------
VARIABLE                                                22 o más Contactos   Menor a 22 conta
> ctos  22 o más Contactos - Menor a 22 contactos           
---------------------------------------------------------------------------------------------
> ------------------------------------------------------------
Total Observaciones = 701                                       366                  335     
>                      Differencia                  p-value 
Weight-for-age z-score (fu) n1=351, n0=310                     0.181                0.338    
>                         -0.157                     0.264  
                                                              (1.419)              (1.351)   
>                        (0.141)                            
Length/height-for-age z-score (fu) n1=345, n0=308              0.001                -0.027   
>                         0.028                      0.865  
                                                              (1.662)              (1.725)   
>                        (0.162)                            
BMI-for-age z-score (fu) n1=338, n0=298                        0.327                0.386    
>                         -0.059                     0.680  
                                                              (1.640)              (1.620)   
>                        (0.142)                            
Weight-for-length/height z-score (fu) n1=331, n0=294           0.413                0.320    
>                         0.093                      0.504  
                                                              (1.563)              (1.621)   
>                        (0.139)                            
---------------------------------------------------------------------------------------------
> ------------------------------------------------------------
            *** Significance at 1%, ** Significance at 5%, * Significance at 10%
                               () Standard errors in brackets
                  [] Chi2 Statistic, clustered by Fake Municipality ID (bl)

(76 real changes made)

    Variable |        Obs        Mean    Std. dev.       Min        Max
-------------+---------------------------------------------------------
    __000000 |        366    .0956284    .2944836          0          1

    Variable |        Obs        Mean    Std. dev.       Min        Max
-------------+---------------------------------------------------------
    __000000 |        335    .1223881    .3282237          0          1
Missing _zwfl Sí

 __000000 by exposure_m_4, clustered by CodigoMu
 ------------------------------------------------------
  Inter-cluster correlation =           0.1061
      ICC 95% Asymptotic CI =      [0.0395,0.1727]
         Pearson's Chi-2(1) =    1.2957     Pr = 0.2550
 Pooled adjustment Chi-2(1) =    0.4312     Pr = 0.5114
  Group adjustment Chi-2(1) =    0.4308     Pr = 0.5116
Variable Actual inseguridad_bin
inseguridad_bin: binaria

 inseguridad_bin by exposure_m_4, clustered by CodigoMu
 ------------------------------------------------------
  Inter-cluster correlation =           0.2234
      ICC 95% Asymptotic CI =      [0.1242,0.3227]
         Pearson's Chi-2(1) =    2.9231     Pr = 0.0873
 Pooled adjustment Chi-2(1) =    0.5598     Pr = 0.4543
  Group adjustment Chi-2(1) =    0.5592     Pr = 0.4546

       0.455

 inseguridad_bin by exposure_m_4, clustered by CodigoMu
 ------------------------------------------------------
  Inter-cluster correlation =           0.2234
      ICC 95% Asymptotic CI =      [0.1242,0.3227]
         Pearson's Chi-2(1) =    2.9231     Pr = 0.0873
 Pooled adjustment Chi-2(1) =    0.5598     Pr = 0.4543
  Group adjustment Chi-2(1) =    0.5592     Pr = 0.4546

---------------------------------------------------------------------------------------------
> ------------------------------------------------------------
VARIABLE                                                22 o más Contactos   Menor a 22 conta
> ctos  22 o más Contactos - Menor a 22 contactos           
---------------------------------------------------------------------------------------------
> ------------------------------------------------------------
Total Observaciones = 701                                       366                  335     
>                      Differencia                  p-value 
Weight-for-age z-score (fu) n1=351, n0=310                     0.181                0.338    
>                         -0.157                     0.264  
                                                              (1.419)              (1.351)   
>                        (0.141)                            
Length/height-for-age z-score (fu) n1=345, n0=308              0.001                -0.027   
>                         0.028                      0.865  
                                                              (1.662)              (1.725)   
>                        (0.162)                            
BMI-for-age z-score (fu) n1=338, n0=298                        0.327                0.386    
>                         -0.059                     0.680  
                                                              (1.640)              (1.620)   
>                        (0.142)                            
Weight-for-length/height z-score (fu) n1=331, n0=294           0.413                0.320    
>                         0.093                      0.504  
                                                              (1.563)              (1.621)   
>                        (0.139)                            
ELCSA Food insecurity (fu) (%) n1=366, n0=335                  0.473                0.537    
>                         -0.065                    0.455   
                                                              (0.500)              (0.499)   
>                        [0.559]                            
---------------------------------------------------------------------------------------------
> ------------------------------------------------------------
            *** Significance at 1%, ** Significance at 5%, * Significance at 10%
                               () Standard errors in brackets
                  [] Chi2 Statistic, clustered by Fake Municipality ID (bl)

(0 real changes made)

    Variable |        Obs        Mean    Std. dev.       Min        Max
-------------+---------------------------------------------------------
    __000000 |        366           0           0          0          0

    Variable |        Obs        Mean    Std. dev.       Min        Max
-------------+---------------------------------------------------------
    __000000 |        335           0           0          0          0
Missing inseguridad_bin No
(output written to C:\Users\dkp28\Dropbox\Research\RA\FAMI\Pilot II\Paper\Revision JEEA\Final
>  Publication\November 2021\replication-data-code\output\table-f4/nutrition_app - Mediana_mi
> ss.xls)

. 
. cap log close
