# Supplementary material for: Early Stimulation and Nutrition: The Impacts of a Scalable Intervention
Source: J Eur Econ Assoc. 2022 Jan 28;20(4):1395–432. doi: 10.1093/jeea/jvac005 (PMC9372035; doi:10.1093/jeea/jvac005)
Supplement: jvac005_Attanasio_etal_Replication-Data-Code [file jvac005_attanasio_etal_replication-data-code.zip › replication-data-code/output/table-g1/table-g1.log]

---------------------------------------------------------------------------------------------
      name:  <unnamed>
       log:  C:\Users\dkp28\Dropbox\Research\RA\FAMI\Pilot II\Paper\Revision JEEA\Final Publi
> cation\November 2021\replication-data-code/output/table-g1/table-g1.log
  log type:  text
 opened on:  16 Dec 2021, 20:51:37

. * EARLY STIMULATION AND NUTRITION: THE IMPACTS OF A SCALABLE INTERVENTION
. * Attanasio, O., Baker-Henningham, H., Bernal, R., Meghir, C., Pineda, D., and
. * Rubio-Codina, M.
. * Name:                 table-g1.do
. * Description:  This do file produces Table G4.
. 
. 
. /* Table g1: Program  impacts  on  children's  outcomes  estimated  by  maximum  
>                          likelihoodcorrecting for self-selection into the follow up sample
> --------------------------------------------------------------------------------*/
. cd "${root}/output/table-g1"
C:\Users\dkp28\Dropbox\Research\RA\FAMI\Pilot II\Paper\Revision JEEA\Final Publication\Novemb
> er 2021\replication-data-code\output\table-g1

. use "${root}/data-clean/estimation-data.dta", replace   

. 
. * Matrix definition: -----------------------------------------------------------
. mat MAT_tabla = J(3,7,.)

. mat MAT_tabla_s = J(3,7,0)

. mat ci = (0,0,1,0,0,0,0,0,0)

. 
. 
. * Standardized outcomes: -------------------------------------------------------
. foreach var of varlist total_ASQSE_as_z _zlen {
  2.         cap drop `var'_
  3.         qui sum `var' if T == 0
  4.         gen `var'_ = (`var'- r(mean))/r(sd)
  5.         gen `var'__T = .
  6. }
(129 missing values generated)
(1,456 missing values generated)
(185 missing values generated)
(1,456 missing values generated)

. gen b_total_fac__T = .
(1,456 missing values generated)

. 
. 
. * ITT estimation: --------------------------------------------------------------
. 
. * Bayley III Factor
. table_bmj b_total_fac_, tratamiento(T) sel_vars(${covar_atr})                              
>      ///
>                   filename("TD-Bayley MV")                                                 
>                                              ///
>                   covariates(${covs} ${anthro_bl} i.encuestadorBayley) cluster(CodigoMu)
Actual directory is C:\Users\dkp28\Dropbox\Research\RA\FAMI\Pilot II\Paper\Revision JEEA\Fina
> l Publication\November 2021\replication-data-code\output\table-g1
Pruebas de Dos Colas
Cluster var is Fake Municipality ID (bl)
N�mero de variables a exportar = 1
Variable Actual Bayley-III Factor
Acaba Bayley-III Factor
(1,456 missing values generated)
(1,456 missing values generated)
(1 real change made)
(1 real change made)

                ------------------------------------------------------------
                 VARIABLE   n1=599, n0=693   Beta (95% CI)  P Value    D   
                ------------------------------------------------------------
                 Bayley-III Factor               0.175       0.009   0.175 
                                             (0.044,0.305)    ***          
                ------------------------------------------------------------
                   Standard Errors Clustered by Fake Municipality ID (bl).
                                      � MV No Converge
D=(�/SD controls), where SD controls is standard deviation for control group within estimatio
> n sample.
Covariates Included: , Gender: Male, Fake Department ID, Previous attendance to a child care 
> center (bl), Municipality's population category (bl), Household wealth index above the medi
> an (bl), Teenage mother (bl), Mother's PPVT (bl), Length/height-for-age z-score (missings r
> eplaced) (bl), Replaced missing of Length/height-for-age z-score (bl), Weight-for-age z-sco
> re (missings replaced) (bl), Replaced missing of Weight-for-age z-score (bl), Interviewer B
> ayley (fu)
Selection Equation: Attrition =  + Gender: Male + Fake Department ID + Previous attendance to
>  a child care center (bl) + Municipality's population category (bl) + Household wealth inde
> x above the median (bl) + Teenage mother (bl) + Mother's PPVT (bl) + Baseline interviewer +
>  Follow-up interviewer


. 
. mat MAT_tabla[1,1] = resultados[1,1..5]

. mat MAT_tabla_s[1,3] = resultados_signif[1,4]

. 
. * ASQ
. table_bmj total_ASQSE_as_z_, tratamiento(T) sel_vars(${covar_atr})                         
>      ///
>                   filename("TD-ASQSE MV")                                                  
>                                              ///
>                   covariates(${covs} ${anthro_bl} i.encuestadorBayley) cluster(CodigoMu)
Actual directory is C:\Users\dkp28\Dropbox\Research\RA\FAMI\Pilot II\Paper\Revision JEEA\Fina
> l Publication\November 2021\replication-data-code\output\table-g1
Pruebas de Dos Colas
Cluster var is Fake Municipality ID (bl)
N�mero de variables a exportar = 1
Variable Actual total_ASQSE_as_z_
Acaba total_ASQSE_as_z_
(1,456 missing values generated)
(1,456 missing values generated)
(1 real change made)
(1 real change made)

               --------------------------------------------------------------
                VARIABLE   n1=624, n0=703   Beta (95% CI)   P Value    D    
               --------------------------------------------------------------
                total_ASQSE_as_z_               -0.075       0.387   -0.075 
                                            (-0.246,0.095)             �    
               --------------------------------------------------------------
                   Standard Errors Clustered by Fake Municipality ID (bl).
                                      � MV No Converge
D=(�/SD controls), where SD controls is standard deviation for control group within estimatio
> n sample.
Covariates Included: , Gender: Male, Fake Department ID, Previous attendance to a child care 
> center (bl), Municipality's population category (bl), Household wealth index above the medi
> an (bl), Teenage mother (bl), Mother's PPVT (bl), Length/height-for-age z-score (missings r
> eplaced) (bl), Replaced missing of Length/height-for-age z-score (bl), Weight-for-age z-sco
> re (missings replaced) (bl), Replaced missing of Weight-for-age z-score (bl), Interviewer B
> ayley (fu)
Selection Equation: Attrition =  + Gender: Male + Fake Department ID + Previous attendance to
>  a child care center (bl) + Municipality's population category (bl) + Household wealth inde
> x above the median (bl) + Teenage mother (bl) + Mother's PPVT (bl) + Baseline interviewer +
>  Follow-up interviewer


. 
. mat MAT_tabla[2,1] = resultados[1,1..5]

. mat MAT_tabla_s[2,3] = resultados_signif[1,4]

. 
. * Heigh for age Z-Score
. table_bmj _zlen_, tratamiento(T) sel_vars(${covar_atr})                                    
>              ///
>                   filename("TD-Nutrition MV")                                              
>                                      ///
>                   covariates(${covs} ${anthro_bl} i.encuestadorBayley) cluster(CodigoMu)
Actual directory is C:\Users\dkp28\Dropbox\Research\RA\FAMI\Pilot II\Paper\Revision JEEA\Fina
> l Publication\November 2021\replication-data-code\output\table-g1
Pruebas de Dos Colas
Cluster var is Fake Municipality ID (bl)
N�mero de variables a exportar = 1
Variable Actual _zlen_
Acaba _zlen_
(1,456 missing values generated)
(1,456 missing values generated)
(1 real change made)
(1 real change made)

                -------------------------------------------------------------
                 VARIABLE   n1=597, n0=674   Beta (95% CI)   P Value    D   
                -------------------------------------------------------------
                 _zlen_                          0.075        0.194   0.075 
                                             (-0.038,0.187)                 
                -------------------------------------------------------------
                   Standard Errors Clustered by Fake Municipality ID (bl).
                                      � MV No Converge
D=(�/SD controls), where SD controls is standard deviation for control group within estimatio
> n sample.
Covariates Included: , Gender: Male, Fake Department ID, Previous attendance to a child care 
> center (bl), Municipality's population category (bl), Household wealth index above the medi
> an (bl), Teenage mother (bl), Mother's PPVT (bl), Length/height-for-age z-score (missings r
> eplaced) (bl), Replaced missing of Length/height-for-age z-score (bl), Weight-for-age z-sco
> re (missings replaced) (bl), Replaced missing of Weight-for-age z-score (bl), Interviewer B
> ayley (fu)
Selection Equation: Attrition =  + Gender: Male + Fake Department ID + Previous attendance to
>  a child care center (bl) + Municipality's population category (bl) + Household wealth inde
> x above the median (bl) + Teenage mother (bl) + Mother's PPVT (bl) + Baseline interviewer +
>  Follow-up interviewer


. 
. mat MAT_tabla[3,1] = resultados[1,1..5]

. mat MAT_tabla_s[3,3] = resultados_signif[1,4]

. 
. 
. * Romano-Wolf: -----------------------------------------------------------------
. * Two step RW
. * 1st: bootstrap matrix (of p-values)
. * 2nd: RW p-values' calculation
. cd "${root}/output/table-g1/RW"
C:\Users\dkp28\Dropbox\Research\RA\FAMI\Pilot II\Paper\Revision JEEA\Final Publication\Novemb
> er 2021\replication-data-code\output\table-g1\RW

. 
. *) 1st. Boostrap matrix
. 
.         * Bayley-III Factor     
.         romwolf_matgen b_total_fac_, method(heckman) indepvar(T)                           
>              ///
>                 controls(${covs} ${anthro_bl} i.encuestadorBayley)                         
>                      ///
>                 sel(${covar_atr}) reps(2500) iterate(100) strata(T)                        
>              ///
>                 cluster(CodigoMu) seed(1234)                                               
>                                      ///
>                 outmatfile("Or T Bayley MV") outfile("Null T Bayley MV")
current directory: C:\Users\dkp28\Dropbox\Research\RA\FAMI\Pilot II\Paper\Revision JEEA\Final
>  Publication\November 2021\replication-data-code\output\table-g1\RW
Two-tailed Tests
Running 2500 bootstrap replications for each dependent variable. This may take some time

Iteration 0:   log pseudolikelihood = -2170.8333  (not concave)
Iteration 1:   log pseudolikelihood = -2170.7616  (backed up)
Iteration 2:   log pseudolikelihood = -2170.5447  
Iteration 3:   log pseudolikelihood = -2170.4336  
Iteration 4:   log pseudolikelihood = -2170.4335  

Heckman selection model                         Number of obs     =      1,456
(regression model with sample selection)              Selected    =      1,292
                                                      Nonselected =        164

                                                Wald chi2(21)     =          .
Log pseudolikelihood = -2170.434                Prob > chi2       =          .

                                    (Std. err. adjusted for 87 clusters in CodigoMu)
------------------------------------------------------------------------------------
                   |               Robust
      b_total_fac_ | Coefficient  std. err.      z    P>|z|     [95% conf. interval]
-------------------+----------------------------------------------------------------
b_total_fac_       |
                 T |   .1746088   .0665955     2.62   0.009     .0440839    .3051336
              sexo |  -.0749846   .0564458    -1.33   0.184    -.1856163    .0356471
                   |
          CodigoDe |
                2  |   .0211882   .1843114     0.11   0.908    -.3400555    .3824319
                3  |  -.1238022   .1236308    -1.00   0.317    -.3661141    .1185098
                   |
  datosprevios_cdi |   .0369273   .0872527     0.42   0.672    -.1340848    .2079394
      rango_pob_BL |   .0892063   .0750187     1.19   0.234    -.0578276    .2362402
         indw_alto |   .1909636   .0589806     3.24   0.001     .0753637    .3065634
madresadolescentes |  -.0132066   .0581663    -0.23   0.820    -.1272105    .1007972
 puntuaciondirecta |   .0069437    .004025     1.73   0.085    -.0009452    .0148326
         r_zlen_bl |   .0009195   .0190411     0.05   0.961    -.0364003    .0382393
         d_zlen_bl |  -.0018916   .1529014    -0.01   0.990    -.3015728    .2977896
         r_zwei_bl |   .0065333   .0223855     0.29   0.770    -.0373415    .0504082
         d_zwei_bl |  -.0778685   .1665345    -0.47   0.640      -.40427    .2485331
                   |
 encuestadorBayley |
               P2  |   -.007946   .1805413    -0.04   0.965    -.3618005    .3459085
               P3  |  -.1763608   .1609388    -1.10   0.273    -.4917951    .1390735
               P4  |  -.5744665   .1988291    -2.89   0.004    -.9641643   -.1847687
               P5  |  -.3343833   .2104291    -1.59   0.112    -.7468167    .0780501
               P6  |   .4359544   .1895173     2.30   0.021     .0645073    .8074015
               P7  |  -.8932727   .1929857    -4.63   0.000    -1.271518   -.5150276
               P8  |   .0226759    .217805     0.10   0.917     -.404214    .4495658
               P9  |   .6415333   .1982933     3.24   0.001     .2528855    1.030181
               S2  |  -.4916327   .2218481    -2.22   0.027     -.926447   -.0568183
                   |
             _cons |   -.077781    .210056    -0.37   0.711    -.4894832    .3339212
-------------------+----------------------------------------------------------------
select             |
              sexo |   .1475436   .0895405     1.65   0.099    -.0279525    .3230397
                   |
          CodigoDe |
                2  |  -.7031461   .7576949    -0.93   0.353    -2.188201    .7819086
                3  |  -.3079259   .1717276    -1.79   0.073    -.6445057    .0286539
                   |
  datosprevios_cdi |   .2138993   .1200139     1.78   0.075    -.0213236    .4491221
      rango_pob_BL |   .0452053   .1110108     0.41   0.684    -.1723718    .2627824
         indw_alto |   .1481656   .0879522     1.68   0.092    -.0242174    .3205487
madresadolescentes |  -.2294918   .0832455    -2.76   0.006      -.39265   -.0663337
 puntuaciondirecta |   .0204848   .0065492     3.13   0.002     .0076487    .0333209
                   |
     EncuestadorBL |
              01P  |  -.5970309    .488055    -1.22   0.221    -1.553601    .3595394
              02A  |   .2684913   .4931056     0.54   0.586    -.6979779    1.234961
              02P  |  -.5642837   .3665805    -1.54   0.124    -1.282768    .1542009
              03A  |  -.3841351   .5749482    -0.67   0.504    -1.511013    .7427427
              03P  |   -.720537   .4827758    -1.49   0.136     -1.66676    .2256861
              04A  |  -.7168495   .6911288    -1.04   0.300    -2.071437     .637738
              04P  |  -.5829348   .4390481    -1.33   0.184    -1.443453    .2775837
              05A  |   3.801599   .5025657     7.56   0.000     2.816588    4.786609
              05P  |  -.7312691   .4156749    -1.76   0.079    -1.545977    .0834387
              06A  |  -.3947639   .4452614    -0.89   0.375     -1.26746    .4779324
              06P  |   -.470484   .4384104    -1.07   0.283    -1.329753    .3887847
              07A  |  -.0628031   .5577683    -0.11   0.910    -1.156009    1.030403
              07P  |  -.3927555   .5833171    -0.67   0.501    -1.536036    .7505251
              08A  |  -.5988333    .530482    -1.13   0.259    -1.638559    .4408924
              08P  |   -.899893   .6068995    -1.48   0.138    -2.089394    .2896081
              09A  |  -.6873856   .5131985    -1.34   0.180    -1.693236     .318465
              09P  |  -.7125862   .7542915    -0.94   0.345     -2.19097    .7657979
              10A  |  -1.226261   .4744911    -2.58   0.010    -2.156247    -.296276
              10P  |  -.8273608   .4648969    -1.78   0.075    -1.738542    .0838203
              11A  |  -.5320601   .5824838    -0.91   0.361    -1.673707    .6095872
              11P  |  -.4019176   .5437237    -0.74   0.460    -1.467596    .6637612
              12A  |  -1.001636    .462073    -2.17   0.030    -1.907282   -.0959896
              12P  |  -.1472295   .6894763    -0.21   0.831    -1.498578    1.204119
              13A  |  -.8664061   .5061789    -1.71   0.087    -1.858499    .1256863
              13P  |   -.804671    .520854    -1.54   0.122    -1.825526    .2161839
              14A  |  -.3624827    .486951    -0.74   0.457    -1.316889    .5919237
              14P  |    -.41726   .4853757    -0.86   0.390    -1.368579     .534059
              15A  |  -.9608926   .4493878    -2.14   0.032    -1.841676   -.0801087
              15P  |  -1.306126   .4574394    -2.86   0.004    -2.202691   -.4095612
                   |
           DuplaFU |
          Dupla 2  |  -.1939897   .1704976    -1.14   0.255    -.5281589    .1401794
          Dupla 3  |    -.60836   .2465832    -2.47   0.014    -1.091654   -.1250658
          Dupla 4  |    .247039   .3456627     0.71   0.475    -.4304475    .9245255
          Dupla 5  |  -.0433559    .336764    -0.13   0.898    -.7034012    .6166895
          Dupla 6  |  -.4308051   .4435404    -0.97   0.331    -1.300128    .4385182
          Dupla 7  |  -.4148868   .3810976    -1.09   0.276    -1.161824    .3320507
          Dupla 8  |  -.5574015   .4459731    -1.25   0.211    -1.431493    .3166897
          Dupla 9  |  -.2233735   .2915943    -0.77   0.444    -.7948878    .3481408
                   |
             _cons |   1.622669   .5135322     3.16   0.002     .6161642    2.629173
-------------------+----------------------------------------------------------------
           /athrho |  -.3968332   .2827129    -1.40   0.160    -.9509403    .1572739
          /lnsigma |  -.0802058   .0373044    -2.15   0.032     -.153321   -.0070907
-------------------+----------------------------------------------------------------
               rho |  -.3772361   .2424809                     -.7402084    .1559899
             sigma |   .9229264   .0344292                      .8578543    .9929344
            lambda |  -.3481611   .2339093                     -.8066148    .1102926
------------------------------------------------------------------------------------
Wald test of indep. eqns. (rho = 0): chi2(1) = 1.97       Prob > chi2 = 0.1604
Original heckman works for b_total_fac_
For outcome b_total_fac_ and independent variable T the original T is 2.621928468043914 and t
> he original P-Value is 0.0088
Boostrap for b_total_fac_ started at 20:52:01 16 Dec 2021
Bootstrap for b_total_fac_ finished at 21:48:14 16 Dec 2021
file C:\Users\dkp28\Dropbox\Research\RA\FAMI\Pilot II\Paper\Revision JEEA\Final
    Publication\November 2021\replication-data-code\output\table-g1\RW/Null T Bayley MV.dta
    saved
file C:\Users\dkp28\Dropbox\Research\RA\FAMI\Pilot II\Paper\Revision JEEA\Final
    Publication\November 2021\replication-data-code\output\table-g1\RW/Or T Bayley MV.dta
    saved
Program has finished. Two files were created:
File Null T Bayley MV contains bootstrap matrix in varlist order sixe: ( x 2500)
File Or T Bayley MV contains Original T stat and Pvalue by varlist (obs 1 is T and obs 2 is P
> val)

.                 
.         * ASQ:SE Total Score
.         romwolf_matgen total_ASQSE_as_z_, method(heckman) indepvar(T)                      
>      ///
>                 controls(${covs} ${anthro_bl} i.encuestadorASQ)                            
>                      ///
>                 sel(${covar_atr}) reps(2500) iterate(100) strata(T)                        
>              ///
>                 cluster(CodigoMu) seed(1234)                                               
>                                      ///
>                 outmatfile("Or T ASQ MV") outfile("Null T ASQ MV")
current directory: C:\Users\dkp28\Dropbox\Research\RA\FAMI\Pilot II\Paper\Revision JEEA\Final
>  Publication\November 2021\replication-data-code\output\table-g1\RW
Two-tailed Tests
Running 2500 bootstrap replications for each dependent variable. This may take some time

Iteration 0:   log pseudolikelihood = -1874.6966  (not concave)
Iteration 1:   log pseudolikelihood = -1874.4996  (not concave)
Iteration 2:   log pseudolikelihood = -1874.4534  (not concave)
Iteration 3:   log pseudolikelihood = -1871.7701  (not concave)
Iteration 4:   log pseudolikelihood = -1869.0025  
Iteration 5:   log pseudolikelihood = -1863.6537  
Iteration 6:   log pseudolikelihood = -1862.5041  
Iteration 7:   log pseudolikelihood = -1862.4792  
Iteration 8:   log pseudolikelihood = -1862.4791  

Heckman selection model                         Number of obs     =      1,456
(regression model with sample selection)              Selected    =      1,327
                                                      Nonselected =        129

                                                Wald chi2(27)     =          .
Log pseudolikelihood = -1862.479                Prob > chi2       =          .

                                    (Std. err. adjusted for 87 clusters in CodigoMu)
------------------------------------------------------------------------------------
                   |               Robust
 total_ASQSE_as_z_ | Coefficient  std. err.      z    P>|z|     [95% conf. interval]
-------------------+----------------------------------------------------------------
total_ASQSE_as_z_  |
                 T |   -.065691   .1193026    -0.55   0.582    -.2995198    .1681377
              sexo |   .1025829   .0477705     2.15   0.032     .0089545    .1962112
                   |
          CodigoDe |
                2  |  -.2539766   .1862623    -1.36   0.173     -.619044    .1110908
                3  |   .1160982    .105948     1.10   0.273    -.0915561    .3237525
                   |
  datosprevios_cdi |   -.202262   .0969961    -2.09   0.037     -.392371   -.0121531
      rango_pob_BL |  -.0203508   .0793682    -0.26   0.798    -.1759097    .1352081
         indw_alto |  -.0568666   .0455917    -1.25   0.212    -.1462247    .0324914
madresadolescentes |  -.0495938   .0503839    -0.98   0.325    -.1483444    .0491568
 puntuaciondirecta |  -.0008886   .0031643    -0.28   0.779    -.0070904    .0053133
         r_zlen_bl |   .0124861   .0137486     0.91   0.364    -.0144607    .0394328
         d_zlen_bl |  -.1401043   .1137175    -1.23   0.218    -.3629865     .082778
         r_zwei_bl |  -.0167996   .0181987    -0.92   0.356    -.0524684    .0188692
         d_zwei_bl |   .2283657   .1381803     1.65   0.098    -.0424627    .4991941
                   |
    encuestadorASQ |
               A2  |  -1.267612   .3375189    -3.76   0.000    -1.929137   -.6060876
               A3  |  -.8988305    .144148    -6.24   0.000    -1.181355   -.6163057
               A4  |  -1.208161   .2331988    -5.18   0.000    -1.665223      -.7511
               A5  |  -1.276981   .2245363    -5.69   0.000    -1.717064   -.8368977
               A7  |  -1.293318   .2347884    -5.51   0.000    -1.753495   -.8331412
               A8  |  -.9981817    .235253    -4.24   0.000    -1.459269   -.5370943
               A9  |  -.7109966   .2945383    -2.41   0.016    -1.288281   -.1337122
               P1  |  -1.703103   .1890449    -9.01   0.000    -2.073625   -1.332582
               P2  |  -1.514404   .4197836    -3.61   0.000    -2.337165   -.6916435
               P3  |   -1.97682   .1966153   -10.05   0.000    -2.362179   -1.591461
               P4  |    .042473   .2099957     0.20   0.840    -.3691111    .4540571
               P5  |  -1.769341   .3302256    -5.36   0.000    -2.416572   -1.122111
               P6  |  -1.561123   .2079306    -7.51   0.000    -1.968659   -1.153586
               P7  |  -1.357225   .3001637    -4.52   0.000    -1.945535   -.7689147
               P8  |  -1.536543   .2398896    -6.41   0.000    -2.006718   -1.066368
               P9  |   -1.50621   .2287062    -6.59   0.000    -1.954466   -1.057954
               S1  |  -1.598881   .4054718    -3.94   0.000    -2.393591    -.804171
               S3  |   -1.19917   .2736266    -4.38   0.000    -1.735469   -.6628721
                   |
             _cons |   1.088857   .2331358     4.67   0.000     .6319191    1.545795
-------------------+----------------------------------------------------------------
select             |
              sexo |   .1800501   .1103377     1.63   0.103    -.0362077     .396308
                   |
          CodigoDe |
                2  |   .0460585   .5569511     0.08   0.934    -1.045546    1.137663
                3  |   .3115081   .1919271     1.62   0.105     -.064662    .6876782
                   |
  datosprevios_cdi |   .1620821   .1847707     0.88   0.380    -.2000619    .5242261
      rango_pob_BL |  -.1902648   .1424853    -1.34   0.182    -.4695309    .0890013
         indw_alto |   .0428896   .1371045     0.31   0.754    -.2258304    .3116096
madresadolescentes |  -.3033891   .0905602    -3.35   0.001    -.4808839   -.1258944
 puntuaciondirecta |   .0173903   .0076466     2.27   0.023     .0024032    .0323773
                   |
     EncuestadorBL |
              01P  |  -.7068196   .2407662    -2.94   0.003    -1.178713   -.2349265
              02A  |    1.58661   3.729068     0.43   0.670    -5.722229    8.895449
              02P  |  -.9225207   .3627018    -2.54   0.011    -1.633403   -.2116382
              03A  |  -.9396913   .3393551    -2.77   0.006    -1.604815   -.2745675
              03P  |  -.2168216   1.327131    -0.16   0.870     -2.81795    2.384307
              04A  |  -1.360484   .5354655    -2.54   0.011    -2.409977   -.3109906
              04P  |  -.9201815   .2136715    -4.31   0.000     -1.33897    -.501393
              05A  |   .4670578   3.309964     0.14   0.888    -6.020353    6.954468
              05P  |  -.6444011   .7337549    -0.88   0.380    -2.082534    .7937321
              06A  |  -.7647479   .2747154    -2.78   0.005     -1.30318   -.2263156
              06P  |  -.5237589   .5448597    -0.96   0.336    -1.591664    .5441466
              07A  |  -.2290909   .6695388    -0.34   0.732    -1.541363    1.083181
              07P  |  -.5206234   .6197517    -0.84   0.401    -1.735314    .6940675
              08A  |   -.345831   1.068193    -0.32   0.746    -2.439451    1.747789
              08P  |  -.7026639   .7877646    -0.89   0.372    -2.246654    .8413264
              09A  |   -.394153   .8198018    -0.48   0.631    -2.000935    1.212629
              09P  |  -1.043011   .3774903    -2.76   0.006    -1.782879   -.3031439
              10A  |  -1.125641   .3940637    -2.86   0.004    -1.897992   -.3532906
              10P  |  -.3672888   .6326838    -0.58   0.562    -1.607326    .8727486
              11A  |   .0382041   1.041876     0.04   0.971    -2.003835    2.080243
              11P  |   .0310912   .7673513     0.04   0.968     -1.47289    1.535072
              12A  |  -1.215259   .4101497    -2.96   0.003    -2.019138   -.4113803
              12P  |  -.2013698   .5290632    -0.38   0.703    -1.238315     .835575
              13A  |  -.7431641   1.328262    -0.56   0.576     -3.34651    1.860182
              13P  |  -.9848903   .4281001    -2.30   0.021    -1.823951   -.1458296
              14A  |  -.1237906   .4103597    -0.30   0.763    -.9280807    .6804996
              14P  |  -.3177416    .654218    -0.49   0.627    -1.599985    .9645021
              15A  |  -.9860037   .4106611    -2.40   0.016    -1.790885   -.1811228
              15P  |  -1.903734   .4019219    -4.74   0.000    -2.691486   -1.115981
                   |
           DuplaFU |
          Dupla 2  |   -.132739   .3481826    -0.38   0.703    -.8151643    .5496863
          Dupla 3  |  -.1319428   .2887585    -0.46   0.648    -.6978991    .4340135
          Dupla 4  |   1.518776   .4780225     3.18   0.001     .5818689    2.455683
          Dupla 5  |   .1522029   .3327169     0.46   0.647    -.4999102     .804316
          Dupla 6  |  -.0661718   .3641148    -0.18   0.856    -.7798238    .6474802
          Dupla 7  |   .0939754   .4877908     0.19   0.847     -.862077    1.050028
          Dupla 8  |  -.2950277   .6087562    -0.48   0.628    -1.488168    .8981125
          Dupla 9  |  -.4574378   .6193388    -0.74   0.460     -1.67132     .756444
                   |
             _cons |   1.463762   .5362742     2.73   0.006     .4126838     2.51484
-------------------+----------------------------------------------------------------
           /athrho |   1.853728   1.700189     1.09   0.276    -1.478581    5.186037
          /lnsigma |  -.1715095   .0884591    -1.94   0.053    -.3448863    .0018672
-------------------+----------------------------------------------------------------
               rho |   .9520958   .1589906                     -.9012017    .9999374
             sigma |   .8423922   .0745173                      .7083009    1.001869
            lambda |   .8020381   .2021896                      .4057537    1.198323
------------------------------------------------------------------------------------
Wald test of indep. eqns. (rho = 0): chi2(1) = 1.19       Prob > chi2 = 0.2756
Original heckman works for total_ASQSE_as_z_
For outcome total_ASQSE_as_z_ and independent variable T the original T is .5506256346141153 
> and the original P-Value is 0.5820
Boostrap for total_ASQSE_as_z_ started at 21:48:17 16 Dec 2021
Bootstrap for total_ASQSE_as_z_ finished at 23:45:23 16 Dec 2021
file C:\Users\dkp28\Dropbox\Research\RA\FAMI\Pilot II\Paper\Revision JEEA\Final
    Publication\November 2021\replication-data-code\output\table-g1\RW/Null T ASQ MV.dta
    saved
file C:\Users\dkp28\Dropbox\Research\RA\FAMI\Pilot II\Paper\Revision JEEA\Final
    Publication\November 2021\replication-data-code\output\table-g1\RW/Or T ASQ MV.dta
    saved
Program has finished. Two files were created:
File Null T ASQ MV contains bootstrap matrix in varlist order sixe: ( x 2500)
File Or T ASQ MV contains Original T stat and Pvalue by varlist (obs 1 is T and obs 2 is Pval
> )

.                 
.         * Height for age Z-Score
.         romwolf_matgen _zlen_, method(heckman) indepvar(T)                                 
>                      ///
>                 controls(${covs} ${anthro_bl} i.encuestadorM2)                             
>                      ///
>                 sel(${covar_atr}) reps(2500) iterate(100) strata(T)                        
>              ///
>                 cluster(CodigoMu) seed(1234)                                               
>                                      ///
>                 outmatfile("Or T NutInt MV") outfile("Null T NutInt MV")
current directory: C:\Users\dkp28\Dropbox\Research\RA\FAMI\Pilot II\Paper\Revision JEEA\Final
>  Publication\November 2021\replication-data-code\output\table-g1\RW
Two-tailed Tests
Running 2500 bootstrap replications for each dependent variable. This may take some time

Iteration 0:   log pseudolikelihood = -2200.2083  
Iteration 1:   log pseudolikelihood = -2199.5458  
Iteration 2:   log pseudolikelihood = -2199.5378  
Iteration 3:   log pseudolikelihood = -2199.5378  

Heckman selection model                         Number of obs     =      1,456
(regression model with sample selection)              Selected    =      1,271
                                                      Nonselected =        185

                                                Wald chi2(26)     =          .
Log pseudolikelihood = -2199.538                Prob > chi2       =          .

                                    (Std. err. adjusted for 87 clusters in CodigoMu)
------------------------------------------------------------------------------------
                   |               Robust
            _zlen_ | Coefficient  std. err.      z    P>|z|     [95% conf. interval]
-------------------+----------------------------------------------------------------
_zlen_             |
                 T |   .0702942   .0586139     1.20   0.230    -.0445869    .1851753
              sexo |  -.0792327   .0422978    -1.87   0.061    -.1621348    .0036694
                   |
          CodigoDe |
                2  |   .2202971   .2419048     0.91   0.362    -.2538276    .6944218
                3  |   .3289509   .1337106     2.46   0.014     .0668829    .5910188
                   |
  datosprevios_cdi |   .1789452   .0581158     3.08   0.002     .0650403      .29285
      rango_pob_BL |  -.0343766   .0543581    -0.63   0.527    -.1409166    .0721634
         indw_alto |   .1371551     .05926     2.31   0.021     .0210076    .2533026
madresadolescentes |   .0992671    .063533     1.56   0.118    -.0252554    .2237895
 puntuaciondirecta |   .0043038   .0038576     1.12   0.265    -.0032569    .0118645
         r_zlen_bl |   .1186832   .0199836     5.94   0.000     .0795161    .1578503
         d_zlen_bl |  -.0667733    .162203    -0.41   0.681    -.3846853    .2511387
         r_zwei_bl |   .0847003   .0262081     3.23   0.001     .0333334    .1360672
         d_zwei_bl |   .0825483   .1737035     0.48   0.635    -.2579044     .423001
                   |
     encuestadorM2 |
               A2  |   .0812453   .1060122     0.77   0.443    -.1265347    .2890253
               A3  |   .0198795   .1461328     0.14   0.892    -.2665355    .3062944
               A4  |   .3755058   .1475689     2.54   0.011     .0862761    .6647356
               A5  |   .2742715   .1246638     2.20   0.028      .029935    .5186081
               A6  |   .3889318   .1460429     2.66   0.008     .1026928    .6751707
               A7  |   .1655265   .1316996     1.26   0.209       -.0926    .4236529
               A8  |   .0662378   .1489735     0.44   0.657     -.225745    .3582206
               A9  |   .2712308   .1475985     1.84   0.066     -.018057    .5605186
               P1  |   .0447195   .3995206     0.11   0.911    -.7383264    .8277654
               P2  |   .9832156   .0963929    10.20   0.000     .7942889    1.172142
               P3  |  -1.130591   .3139734    -3.60   0.000    -1.745968   -.5152148
               P4  |   .2488637   .4542224     0.55   0.584    -.6413959    1.139123
               P6  |   .7469088   .2638183     2.83   0.005     .2298345    1.263983
               P7  |   .5691398   .3894212     1.46   0.144    -.1941116    1.332391
               P9  |   .6758092    .289679     2.33   0.020     .1080487     1.24357
               S1  |   .8183155   .0921195     8.88   0.000     .6377646    .9988664
               S3  |  -.7830139   .2217591    -3.53   0.000    -1.217654    -.348374
               S4  |   .3478313   .3097004     1.12   0.261    -.2591704    .9548329
                   |
             _cons |  -.5600342   .1631532    -3.43   0.001    -.8798086   -.2402597
-------------------+----------------------------------------------------------------
select             |
              sexo |   .0638436   .0911928     0.70   0.484    -.1148911    .2425783
                   |
          CodigoDe |
                2  |   .1652689   .6502362     0.25   0.799    -1.109171    1.439709
                3  |   .2535373   .1402422     1.81   0.071    -.0213323     .528407
                   |
  datosprevios_cdi |  -.1303438   .0975035    -1.34   0.181    -.3214471    .0607595
      rango_pob_BL |   -.086117   .1222201    -0.70   0.481     -.325664    .1534299
         indw_alto |   .1352843   .0976126     1.39   0.166    -.0560328    .3266015
madresadolescentes |  -.0846686    .087128    -0.97   0.331    -.2554365    .0860992
 puntuaciondirecta |   .0055305   .0064403     0.86   0.390    -.0070922    .0181532
                   |
     EncuestadorBL |
              01P  |  -.2616378   .2809237    -0.93   0.352    -.8122382    .2889625
              02A  |   .3274246   .2941197     1.11   0.266    -.2490393    .9038886
              02P  |  -.1275822   .3661195    -0.35   0.727    -.8451631    .5899988
              03A  |  -.6758699   .5300091    -1.28   0.202    -1.714669    .3629288
              03P  |  -.5050702   .5511699    -0.92   0.359    -1.585343    .5752029
              04A  |  -1.037839   .5911396    -1.76   0.079    -2.196452    .1207731
              04P  |  -.4858252   .4178505    -1.16   0.245    -1.304797    .3331467
              05A  |  -2.250338   .6413366    -3.51   0.000    -3.507335   -.9933417
              05P  |  -.4942967   .4289787    -1.15   0.249     -1.33508    .3464862
              06A  |  -.0761302   .4871497    -0.16   0.876    -1.030926    .8786658
              06P  |   .1046472   .5647994     0.19   0.853    -1.002339    1.211634
              07A  |   .0096184   .5507963     0.02   0.986    -1.069922    1.089159
              07P  |  -.3667947   .5956613    -0.62   0.538    -1.534269    .8006799
              08A  |  -.7014581   .5024063    -1.40   0.163    -1.686156    .2832402
              08P  |  -.8640961   .5913609    -1.46   0.144    -2.023142    .2949499
              09A  |  -.9506888   .4487536    -2.12   0.034     -1.83023   -.0711479
              09P  |  -1.618406   .5427379    -2.98   0.003    -2.682153   -.5546593
              10A  |  -1.147072   .4537235    -2.53   0.011    -2.036353   -.2577899
              10P  |  -.6439326   .4431058    -1.45   0.146    -1.512404    .2245387
              11A  |   -.596727   .5542564    -1.08   0.282     -1.68305    .4895954
              11P  |   -.131873   .5931777    -0.22   0.824     -1.29448    1.030734
              12A  |  -.7456473   .5100358    -1.46   0.144    -1.745299    .2540046
              12P  |  -.2646792    .534985    -0.49   0.621    -1.313231    .7838722
              13A  |   -.693634   .4495233    -1.54   0.123    -1.574683    .1874155
              13P  |  -.5764026   .5578426    -1.03   0.301    -1.669754    .5169489
              14A  |  -.0615803   .4642743    -0.13   0.894    -.9715412    .8483805
              14P  |  -.3814711   .4870904    -0.78   0.434    -1.336151    .5732085
              15A  |  -.3414223   .4477328    -0.76   0.446    -1.218962    .5361178
              15P  |  -.3580937   .4662947    -0.77   0.443    -1.272014    .5558271
                   |
           DuplaFU |
          Dupla 2  |  -.5428555   .2230494    -2.43   0.015    -.9800244   -.1056867
          Dupla 3  |  -1.011702   .2387999    -4.24   0.000    -1.479742   -.5436631
          Dupla 4  |   .5819831   .2457835     2.37   0.018     .1002563     1.06371
          Dupla 5  |   .6284549     .29261     2.15   0.032     .0549498     1.20196
          Dupla 6  |  -.3237686   .3766857    -0.86   0.390    -1.062059    .4145218
          Dupla 7  |   .7801112    .292448     2.67   0.008     .2069237    1.353299
          Dupla 8  |   .1544527   .4314383     0.36   0.720    -.6911507    1.000056
          Dupla 9  |   .4907195    .224426     2.19   0.029     .0508525    .9305864
                   |
             _cons |   1.433657   .4671949     3.07   0.002     .5179723    2.349343
-------------------+----------------------------------------------------------------
           /athrho |   .2943573    .299121     0.98   0.325    -.2919091    .8806238
          /lnsigma |  -.0660043   .0357679    -1.85   0.065    -.1361081    .0040994
-------------------+----------------------------------------------------------------
               rho |   .2861404   .2746301                      -.283891    .7067317
             sigma |   .9361268   .0334833                      .8727483    1.004108
            lambda |   .2678637   .2630732                     -.2477504    .7834777
------------------------------------------------------------------------------------
Wald test of indep. eqns. (rho = 0): chi2(1) = 0.97       Prob > chi2 = 0.3251
Original heckman works for _zlen_
For outcome _zlen_ and independent variable T the original T is 1.199275179751078 and the ori
> ginal P-Value is 0.2306
Boostrap for _zlen_ started at 23:45:25 16 Dec 2021
Bootstrap for _zlen_ finished at 00:06:02 17 Dec 2021
file C:\Users\dkp28\Dropbox\Research\RA\FAMI\Pilot II\Paper\Revision JEEA\Final
    Publication\November 2021\replication-data-code\output\table-g1\RW/Null T NutInt MV.dta
    saved
file C:\Users\dkp28\Dropbox\Research\RA\FAMI\Pilot II\Paper\Revision JEEA\Final
    Publication\November 2021\replication-data-code\output\table-g1\RW/Or T NutInt MV.dta
    saved
Program has finished. Two files were created:
File Null T NutInt MV contains bootstrap matrix in varlist order sixe: ( x 2500)
File Or T NutInt MV contains Original T stat and Pvalue by varlist (obs 1 is T and obs 2 is P
> val)

.                 
. *) Matching matrix
. preserve 

. 
.         local name "MV"

.         local filesnull `" "Null T Bayley `name'" "Null T ASQ `name'" "Null T NutInt `name'
> " "'

.         local filesor `" "Or T Bayley `name'" "Or T ASQ `name'" "Or T NutInt `name'" "'

. 
.         * Add order of iteration
.         foreach file of local filesor {
  2.                 use "`file'", replace
  3.                         
.                 cap confirm variable n
  4.                 if !_rc di "Variable n already exist"
  5.                 else {
  6.                         cap gen n = _n
  7.                         save "`file'", replace
  8.                 }
  9.         }
file Or T Bayley MV.dta saved
file Or T ASQ MV.dta saved
file Or T NutInt MV.dta saved

. 
.         * Null t
.         use "Null T Bayley `name'", replace

.         foreach file of local filesnull {
  2.                 if "`file'"!="Null T Bayley `name'" {
  3.                         merge 1:1 iter using "`file'"
  4.                         drop _merge     
  5.                 }
  6.         }

    Result                      Number of obs
    -----------------------------------------
    Not matched                             0
    Matched                             2,500  (_merge==3)
    -----------------------------------------

    Result                      Number of obs
    -----------------------------------------
    Not matched                             0
    Matched                             2,500  (_merge==3)
    -----------------------------------------

.         save "Null Ts `name'", replace
file Null Ts MV.dta saved

.         
.         * Original t
.         use "Or T Bayley `name'", replace

.         foreach file of local filesor {
  2.                 if "`file'"!="Or T Bayley `name'" {
  3.                         merge 1:1 n using "`file'"
  4.                         drop _merge     
  5.                 }
  6.         }

    Result                      Number of obs
    -----------------------------------------
    Not matched                             0
    Matched                                 2  (_merge==3)
    -----------------------------------------

    Result                      Number of obs
    -----------------------------------------
    Not matched                             0
    Matched                                 2  (_merge==3)
    -----------------------------------------

.         save "Or Ts `name'", replace
file Or Ts MV.dta saved

.                 
. restore

. 
. 
. *) 2nd. RW P Value calculation
. romwolf_matcalc b_total_fac__T total_ASQSE_as_z__T _zlen__T,                               
>      ///
>         inmatfile("Or Ts MV") infile("Null Ts MV")
current directory: C:\Users\dkp28\Dropbox\Research\RA\FAMI\Pilot II\Paper\Revision JEEA\Final
>  Publication\November 2021\replication-data-code\output\table-g1\RW
Maximum t among remaining candidates is 2.621928453445435 (variable 1)
Prev p-val
P-val antes de acotar.0315873650539784'
P-value for outcome 1=.0316
Maximum t among remaining candidates is 1.199275135993958 (variable 3)
Prev p-val.03158737
P-val antes de acotar.3934426229508197'
P-value for outcome 3=.3934
Maximum t among remaining candidates is .5506256222724915 (variable 2)
Prev p-val.39344262
P-val antes de acotar.5785685725709716'
P-value for outcome 2=.5786


For the variable b_total_fac__T: Original p-value is .0087999999523163. Romano Wolf p-value i
> s 0.0316.
For the variable total_ASQSE_as_z__T: Original p-value is .5820000171661377. Romano Wolf p-va
> lue is 0.5786.
For the variable _zlen__T: Original p-value is .2305999994277954. Romano Wolf p-value is 0.39
> 34.

. 
. local n = 0

. foreach var of varlist b_total_fac__T total_ASQSE_as_z__T _zlen__T {
  2.         local ++n
  3.         
.         local p = e(rw_`var')
  4.         mat MAT_tabla[`n',6] = `p'
  5.         mat MAT_tabla_s[`n',5] = (`p'<0.1) + (`p'<0.05) + (`p'<0.01)
  6.         
. }

. 
. 
. * Table: -----------------------------------------------------------------------
. cd "${root}/output/table-g1"
C:\Users\dkp28\Dropbox\Research\RA\FAMI\Pilot II\Paper\Revision JEEA\Final Publication\Novemb
> er 2021\replication-data-code\output\table-g1

. 
. frmttable using "_Table_Impact_on_children_s_outcomes_MV_RW", replace                   ///
>         statmat(MAT_tabla) annotate(MAT_tabla_s) asymbol(*,**,***)                         
>              ///
>         doubles(ci) landscape sdec(3,3) sub(1) dbldiv(,)                                   
>                      ///
>         ti("Table X. Impact on children's outcomes")                                       
>                      ///
>         rt("Bayley-III Factor"\""\                                                         
>                                              ///
>            "ASQ:SE Total Score"\""\                                                        
>                                              ///
>            "Height for age Z-Score")                                                       
>                                      ///
>         ct("{\b VARIABLE}","{\b Impact (95% CI)}","{\b P Value}","{\b RW P Value}")

                           Table X. Impact on children's outcomes
       -------------------------------------------------------------------------------
        {\b VARIABLE}            {\b Impact (95% CI)}  {\b P Value}  {\b RW P Value} 
       -------------------------------------------------------------------------------
        Bayley-III Factor               0.175            0.009***        0.032**     
                                    (0.044,0.305)                                    
        ASQ:SE Total Score              -0.075            0.387           0.579      
                                    (-0.246,0.095)                                   
        Height for age Z-Score          0.075             0.194           0.393      
                                    (-0.038,0.187)                                   
       -------------------------------------------------------------------------------


. 
. log close 
      name:  <unnamed>
       log:  C:\Users\dkp28\Dropbox\Research\RA\FAMI\Pilot II\Paper\Revision JEEA\Final Publi
> cation\November 2021\replication-data-code/output/table-g1/table-g1.log
  log type:  text
 closed on:  17 Dec 2021, 00:06:04
---------------------------------------------------------------------------------------------
